# Supplementary material for: From Metagenomes to Functional Expression of Resistance: floR Gene Diversity in Bacteria from Salmon Farms
Source: Antibiotics (Basel). 2025 Jan 24;14(2):122. doi: 10.3390/antibiotics14020122 (PMC11851438; doi:10.3390/antibiotics14020122)
Supplement: Supplementary file 1 [file antibiotics-14-00122-s001.zip]

Archive with 7 entries (6 files):
- Supplementary material/
- Supplementary material/FigureS1.MICs.pdf
- Supplementary material/FigureS1.MICs.tif
- Supplementary material/Table S1.RGI results.xlsx
- Supplementary material/Table S2.floR sequences.xlsx
- Supplementary material/Table S3.mOTUs.xlsx
- Supplementary material/Table S4.Primers.xlsx
