# Supplementary material for: From Metagenomes to Functional Expression of Resistance: floR Gene Diversity in Bacteria from Salmon Farms
Source: Antibiotics (Basel). 2025 Jan 24;14(2):122. doi: 10.3390/antibiotics14020122 (PMC11851438; doi:10.3390/antibiotics14020122)
Supplement: Supplementary file 1 [file antibiotics-14-00122-s001.zip › Supplementary material/Table S1.RGI results.xlsx]

## Sheet: ResistanceMechanism_i70
Resistance Mechanism	Abundance C4F	Abundance C9F
antibiotic inactivation	29588.1	18572.7
antibiotic efflux	24037.3	15571.7
antibiotic target alteration	19849.7	11724.4
antibiotic target protection	5493.29	3182.22
antibiotic target alteration;antibiotic target replacement	2437.16	2493.21
antibiotic target replacement	1733.47	992.815
antibiotic efflux;antibiotic target alteration	339.941	224.711
reduced permeability to antibiotic	295.938	196.851
antibiotic efflux;reduced permeability to antibiotic	222.449	84.4403
antibiotic efflux;antibiotic target alteration;reduced permeability to antibiotic	12.7741	1

## Sheet: ResistanceMechanism_i90
Resistance Mechanism	Abundance C4F	Abundance C9F
antibiotic inactivation	3563.75	3873.33
antibiotic efflux	2480.51	909.116
antibiotic target alteration	733.589	527.159
antibiotic target protection	345.234	168.504
antibiotic target replacement	104.606	70.4927
antibiotic target alteration;antibiotic target replacement	32.1931	14.738
reduced permeability to antibiotic	6.55296	32.3648
antibiotic efflux;reduced permeability to antibiotic	5.7524	11.3353
antibiotic efflux;antibiotic target alteration	5	22.4401

## Sheet: DrugClass_i70
Drug class	Abundance C4F	Abundance C9F
beta-lactam antibiotic	24587.8	16634.8
multidrug	14422.3	8738.16
aminoglycoside antibiotic	6500.02	3818.58
tetracycline antibiotic	5894.2	3520.91
glycopeptide antibiotic	5504.2	2176.41
elfamycin antibiotic	5186.78	4452.89
peptide antibiotic	4211.32	3017.2
macrolide antibiotic	2936.92	3097.23
phenicol antibiotic	2361.01	985.589
MLS antibiotic	2258.47	940.743
rifamycin antibiotic	1717.37	844.92
fluoroquinolone antibiotic	1494.11	632.524
mupirocin-like antibiotic	1293.28	534.397
diaminopyrimidine antibiotic	962.978	546.574
phosphonic acid antibiotic	925.343	559.348
fusidane antibiotic	599.646	311.39
aminocoumarin antibiotic	580.383	261.592
disinfecting agents and antiseptics	577.98	488.908
lincosamide antibiotic	551.835	519.263
nitroimidazole antibiotic	412.405	297.732
isoniazid-like antibiotic	269.479	221.688
pleuromutilin antibiotic	260.226	92.1085
antibacterial free fatty acids	198.335	144.391
nucleoside antibiotic	173.762	94.1762
bicyclomycin-like antibiotic	74.4667	64.4778
sulfonamide antibiotic	41.2859	44.9971
salicylic acid antibiotic	13.3804	3.02703

## Sheet: DrugClass_i90
Drug class	Abundance C4F	Abundance C9F
beta-lactam antibiotic	3105.41	1896.26
multidrug	1273.36	402.727
aminoglycoside antibiotic	636.182	275.347
tetracycline antibiotic	608.342	324.223
peptide antibiotic	277.758	179.089
phenicol antibiotic	217.566	95.2696
glycopeptide antibiotic	204.289	242.228
MLS antibiotic	170.555	63.665
macrolide antibiotic	128.901	1870.94
mupirocin-like antibiotic	107.015	30.4787
phosphonic acid antibiotic	104.784	39.4464
rifamycin antibiotic	96.3551	34.8131
disinfecting agents and antiseptics	89.8484	22.0881
diaminopyrimidine antibiotic	86.9187	40.7658
fluoroquinolone antibiotic	69.2822	32.8335
antibacterial free fatty acids	42.2457	0
lincosamide antibiotic	26.4744	20.2425
fusidane antibiotic	9.62009	0
aminocoumarin antibiotic	7.25275	8.80653
pleuromutilin antibiotic	4.74308	0
nucleoside antibiotic	3.26087	6.54418
sulfonamide antibiotic	3.21429	1.20415
bicyclomycin-like antibiotic	2.12014	31.4782
nitroimidazole antibiotic	1.67925	9.85406
elfamycin antibiotic	0	1.17647

## Sheet: Genes_i70
ARO term	Abundance C4F	Abundance C9F	AMR Gene Family	Drug Class	Drug class consensus	Resistance Mechanism	CARD Short Name
mdtA	66.8767	16.241	resistance-nodulation-cell division (RND) antibiotic efflux pump	aminocoumarin antibiotic	aminocoumarin antibiotic	antibiotic efflux	mdtA
mdtB	203.045	105.513	resistance-nodulation-cell division (RND) antibiotic efflux pump	aminocoumarin antibiotic	aminocoumarin antibiotic	antibiotic efflux	mdtB
mdtC	147.628	100.967	resistance-nodulation-cell division (RND) antibiotic efflux pump	aminocoumarin antibiotic	aminocoumarin antibiotic	antibiotic efflux	mdtC
novA	161.833	38.8717	ATP-binding cassette (ABC) antibiotic efflux pump	aminocoumarin antibiotic	aminocoumarin antibiotic	antibiotic efflux	novA
Bartonella bacilliformis gyrB conferring resistance to aminocoumarin	1	0	aminocoumarin resistant gyrB	aminocoumarin antibiotic	aminocoumarin antibiotic	antibiotic target alteration	Bbac_gyrA_AMU
baeR	17.5229	78.7386	resistance-nodulation-cell division (RND) antibiotic efflux pump	aminocoumarin antibiotic;aminoglycoside antibiotic	multidrug	antibiotic efflux	baeR
baeS	203.448	91.8347	resistance-nodulation-cell division (RND) antibiotic efflux pump	aminocoumarin antibiotic;aminoglycoside antibiotic	multidrug	antibiotic efflux	baeS
cpxA	59.1219	79.187	resistance-nodulation-cell division (RND) antibiotic efflux pump	aminocoumarin antibiotic;aminoglycoside antibiotic	multidrug	antibiotic efflux	cpxA
OprM	66.1976	57.1213	resistance-nodulation-cell division (RND) antibiotic efflux pump	aminocoumarin antibiotic;aminoglycoside antibiotic;carbapenem;cephalosporin;cephamycin;diaminopyrimidine antibiotic;disinfecting agents and antiseptics;fluoroquinolone antibiotic;macrolide antibiotic;monobactam;penam;penem;peptide antibiotic;phenicol antibiotic;sulfonamide antibiotic;tetracycline antibiotic	multidrug	antibiotic efflux	OprM
Pseudomonas aeruginosa CpxR	19.6689	39.8445	resistance-nodulation-cell division (RND) antibiotic efflux pump	aminocoumarin antibiotic;aminoglycoside antibiotic;carbapenem;cephalosporin;cephamycin;diaminopyrimidine antibiotic;fluoroquinolone antibiotic;macrolide antibiotic;monobactam;penam;penem;peptide antibiotic;phenicol antibiotic;sulfonamide antibiotic;tetracycline antibiotic	multidrug	antibiotic efflux	Paer_CpxR
TolC	92.8825	41.5767	ATP-binding cassette (ABC) antibiotic efflux pump;major facilitator superfamily (MFS) antibiotic efflux pump;resistance-nodulation-cell division (RND) antibiotic efflux pump	aminocoumarin antibiotic;aminoglycoside antibiotic;carbapenem;cephalosporin;cephamycin;disinfecting agents and antiseptics;fluoroquinolone antibiotic;glycylcycline;macrolide antibiotic;penam;penem;peptide antibiotic;phenicol antibiotic;rifamycin antibiotic;tetracycline antibiotic	multidrug	antibiotic efflux	TolC
MexC	78.1709	24.1061	resistance-nodulation-cell division (RND) antibiotic efflux pump	aminocoumarin antibiotic;aminoglycoside antibiotic;cephalosporin;diaminopyrimidine antibiotic;fluoroquinolone antibiotic;macrolide antibiotic;penam;phenicol antibiotic;tetracycline antibiotic	multidrug	antibiotic efflux	MexC
MexD	123.772	79.1431	resistance-nodulation-cell division (RND) antibiotic efflux pump	aminocoumarin antibiotic;aminoglycoside antibiotic;cephalosporin;diaminopyrimidine antibiotic;fluoroquinolone antibiotic;macrolide antibiotic;penam;phenicol antibiotic;tetracycline antibiotic	multidrug	antibiotic efflux	MexD
OprJ	99.0654	34.0929	resistance-nodulation-cell division (RND) antibiotic efflux pump	aminocoumarin antibiotic;aminoglycoside antibiotic;cephalosporin;diaminopyrimidine antibiotic;fluoroquinolone antibiotic;macrolide antibiotic;penam;phenicol antibiotic;tetracycline antibiotic	multidrug	antibiotic efflux	OprJ
Type B NfxB	35.8763	11.4254	resistance-nodulation-cell division (RND) antibiotic efflux pump	aminocoumarin antibiotic;aminoglycoside antibiotic;cephalosporin;diaminopyrimidine antibiotic;fluoroquinolone antibiotic;macrolide antibiotic;penam;phenicol antibiotic;tetracycline antibiotic	multidrug	antibiotic efflux	Type_B_NfxB
ArmR	1	1	resistance-nodulation-cell division (RND) antibiotic efflux pump	aminocoumarin antibiotic;carbapenem;cephalosporin;cephamycin;diaminopyrimidine antibiotic;fluoroquinolone antibiotic;macrolide antibiotic;monobactam;penam;penem;peptide antibiotic;phenicol antibiotic;sulfonamide antibiotic;tetracycline antibiotic	multidrug	antibiotic efflux	ArmR
MexA	59.1872	34.2606	resistance-nodulation-cell division (RND) antibiotic efflux pump	aminocoumarin antibiotic;carbapenem;cephalosporin;cephamycin;diaminopyrimidine antibiotic;fluoroquinolone antibiotic;macrolide antibiotic;monobactam;penam;penem;peptide antibiotic;phenicol antibiotic;sulfonamide antibiotic;tetracycline antibiotic	multidrug	antibiotic efflux	MexA
MexB	178.942	132.306	resistance-nodulation-cell division (RND) antibiotic efflux pump	aminocoumarin antibiotic;carbapenem;cephalosporin;cephamycin;diaminopyrimidine antibiotic;fluoroquinolone antibiotic;macrolide antibiotic;monobactam;penam;penem;peptide antibiotic;phenicol antibiotic;sulfonamide antibiotic;tetracycline antibiotic	multidrug	antibiotic efflux	MexB
nalC	92.3762	22.3596	resistance-nodulation-cell division (RND) antibiotic efflux pump	aminocoumarin antibiotic;carbapenem;cephalosporin;cephamycin;diaminopyrimidine antibiotic;fluoroquinolone antibiotic;macrolide antibiotic;monobactam;penam;penem;peptide antibiotic;phenicol antibiotic;sulfonamide antibiotic;tetracycline antibiotic	multidrug	antibiotic efflux	nalC
nalD	18.621	27.3977	resistance-nodulation-cell division (RND) antibiotic efflux pump	aminocoumarin antibiotic;carbapenem;cephalosporin;cephamycin;diaminopyrimidine antibiotic;fluoroquinolone antibiotic;macrolide antibiotic;monobactam;penam;penem;peptide antibiotic;phenicol antibiotic;sulfonamide antibiotic;tetracycline antibiotic	multidrug	antibiotic efflux	nalD
MexR	1	6.42615	resistance-nodulation-cell division (RND) antibiotic efflux pump	aminocoumarin antibiotic;carbapenem;cephalosporin;cephamycin;diaminopyrimidine antibiotic;fluoroquinolone antibiotic;macrolide antibiotic;monobactam;penam;penem;peptide antibiotic;phenicol antibiotic;sulfonamide antibiotic;tetracycline antibiotic	multidrug	antibiotic efflux;antibiotic target alteration	MexR
LptD	146.69	101.98	ATP-binding cassette (ABC) antibiotic efflux pump	aminocoumarin antibiotic;carbapenem;peptide antibiotic;rifamycin antibiotic	multidrug	antibiotic efflux	LptD
Clostridioides difficile gyrB conferring resistance to fluoroquinolones	47.55	2.14943	fluoroquinolone resistant gyrB	aminocoumarin antibiotic;fluoroquinolone antibiotic	multidrug	antibiotic target alteration	Cdif_gyrB_FLO
Morganella morganii gyrB conferring resistance to fluoroquinolones	18.4125	1	fluoroquinolone resistant gyrB	aminocoumarin antibiotic;fluoroquinolone antibiotic	multidrug	antibiotic target alteration	Mmor_gyrB_FLO
Mycobacterium tuberculosis gyrB mutant conferring resistance to fluoroquinolones	5.46667	54.4404	fluoroquinolone resistant gyrB	aminocoumarin antibiotic;fluoroquinolone antibiotic	multidrug	antibiotic target alteration	Mtub_gyrB_FLO
abeS	0	1	small multidrug resistance (SMR) antibiotic efflux pump	aminocoumarin antibiotic;macrolide antibiotic	multidrug	antibiotic efflux	abeS
MuxA	47.5183	50.0881	resistance-nodulation-cell division (RND) antibiotic efflux pump	aminocoumarin antibiotic;macrolide antibiotic;monobactam;tetracycline antibiotic	multidrug	antibiotic efflux	MuxA
MuxB	75.8919	126.014	resistance-nodulation-cell division (RND) antibiotic efflux pump	aminocoumarin antibiotic;macrolide antibiotic;monobactam;tetracycline antibiotic	multidrug	antibiotic efflux	MuxB
MuxC	255.166	217.711	resistance-nodulation-cell division (RND) antibiotic efflux pump	aminocoumarin antibiotic;macrolide antibiotic;monobactam;tetracycline antibiotic	multidrug	antibiotic efflux	MuxC
OpmB	232.451	134.359	resistance-nodulation-cell division (RND) antibiotic efflux pump	aminocoumarin antibiotic;macrolide antibiotic;monobactam;tetracycline antibiotic	multidrug	antibiotic efflux	OpmB
acrD	230.454	226.106	resistance-nodulation-cell division (RND) antibiotic efflux pump	aminoglycoside antibiotic	aminoglycoside antibiotic	antibiotic efflux	acrD
amrA	37.2555	4.37517	resistance-nodulation-cell division (RND) antibiotic efflux pump	aminoglycoside antibiotic	aminoglycoside antibiotic	antibiotic efflux	amrA
amrB	260.321	52.918	resistance-nodulation-cell division (RND) antibiotic efflux pump	aminoglycoside antibiotic	aminoglycoside antibiotic	antibiotic efflux	amrB
CrcB	4.75701	1	multidrug and toxic compound extrusion (MATE) transporter	aminoglycoside antibiotic	aminoglycoside antibiotic	antibiotic efflux	CrcB
kdpE	24.8804	47.0296	kdpDE	aminoglycoside antibiotic	aminoglycoside antibiotic	antibiotic efflux	kdpE
Pseudomonas aeruginosa emrE	1	2.15385	small multidrug resistance (SMR) antibiotic efflux pump	aminoglycoside antibiotic	aminoglycoside antibiotic	antibiotic efflux	Paer_emrE
RanA	58.2702	69.9422	ATP-binding cassette (ABC) antibiotic efflux pump	aminoglycoside antibiotic	aminoglycoside antibiotic	antibiotic efflux	RanA
RanB	30.1303	31.0555	ATP-binding cassette (ABC) antibiotic efflux pump	aminoglycoside antibiotic	aminoglycoside antibiotic	antibiotic efflux	RanB
AAC(2')-Ia	18.815	12.5191	AAC(2')	aminoglycoside antibiotic	aminoglycoside antibiotic	antibiotic inactivation	AAC(2')-Ia
AAC(2')-Ib	10.8267	13.7045	AAC(2')	aminoglycoside antibiotic	aminoglycoside antibiotic	antibiotic inactivation	AAC(2')-Ib
AAC(2')-Ic	61.2529	27.7322	AAC(2')	aminoglycoside antibiotic	aminoglycoside antibiotic	antibiotic inactivation	AAC(2')-Ic
AAC(2')-Id	47.1795	16.9429	AAC(2')	aminoglycoside antibiotic	aminoglycoside antibiotic	antibiotic inactivation	AAC(2')-Id
AAC(2')-Ie	14.0434	6.02854	AAC(2')	aminoglycoside antibiotic	aminoglycoside antibiotic	antibiotic inactivation	AAC(2')-Ie
AAC(2')-IIa	34.4882	76.9316	AAC(2')	aminoglycoside antibiotic	aminoglycoside antibiotic	antibiotic inactivation	AAC(2')-IIa
AAC(2')-IIb	52.185	11.5231	AAC(2')	aminoglycoside antibiotic	aminoglycoside antibiotic	antibiotic inactivation	AAC(2')-IIb
AAC(3)-Ia	1	0	AAC(3)	aminoglycoside antibiotic	aminoglycoside antibiotic	antibiotic inactivation	AAC(3)-Ia
AAC(3)-Ib	16.3282	29.3835	AAC(3)	aminoglycoside antibiotic	aminoglycoside antibiotic	antibiotic inactivation	AAC(3)-Ib
AAC(3)-Ib/AAC(6')-Ib3 bifunctional protein	30.3658	23.6571	AAC(3);AAC(6')	aminoglycoside antibiotic	aminoglycoside antibiotic	antibiotic inactivation	AAC_3Ib_AAC_6Ib
AAC(3)-Ic	12.1489	1	AAC(3)	aminoglycoside antibiotic	aminoglycoside antibiotic	antibiotic inactivation	AAC(3)-Ic
AAC(3)-Id	4.34572	5.70723	AAC(3)	aminoglycoside antibiotic	aminoglycoside antibiotic	antibiotic inactivation	AAC(3)-Id
AAC(3)-IIa	1	1	AAC(3)	aminoglycoside antibiotic	aminoglycoside antibiotic	antibiotic inactivation	AAC(3)-IIa
AAC(3)-IIb	35.6605	37.7986	AAC(3)	aminoglycoside antibiotic	aminoglycoside antibiotic	antibiotic inactivation	AAC(3)-IIb
AAC(3)-IIc	7.08442	5.58454	AAC(3)	aminoglycoside antibiotic	aminoglycoside antibiotic	antibiotic inactivation	AAC(3)-IIc
AAC(3)-IId	13.323	49.629	AAC(3)	aminoglycoside antibiotic	aminoglycoside antibiotic	antibiotic inactivation	AAC(3)-IId
AAC(3)-IIe	38.3907	8.79879	AAC(3)	aminoglycoside antibiotic	aminoglycoside antibiotic	antibiotic inactivation	AAC(3)-IIe
AAC(3)-IIg	49.4274	29.5315	AAC(3)	aminoglycoside antibiotic	aminoglycoside antibiotic	antibiotic inactivation	AAC(3)-IIg
AAC(3)-IIIa	76.3771	7.51497	AAC(3)	aminoglycoside antibiotic	aminoglycoside antibiotic	antibiotic inactivation	AAC(3)-IIIa
AAC(3)-IIIb	28.5369	24.9891	AAC(3)	aminoglycoside antibiotic	aminoglycoside antibiotic	antibiotic inactivation	AAC(3)-IIIb
AAC(3)-IIIc	58.6748	44.2325	AAC(3)	aminoglycoside antibiotic	aminoglycoside antibiotic	antibiotic inactivation	AAC(3)-IIIc
AAC(3)-IVa	55.8205	39.617	AAC(3)	aminoglycoside antibiotic	aminoglycoside antibiotic	antibiotic inactivation	AAC(3)-IV
AAC(3)-IVb	58.3566	83.8526	AAC(3)	aminoglycoside antibiotic	aminoglycoside antibiotic	antibiotic inactivation	AAC(3)-IVb
AAC(3)-IXa	56.3796	31.4247	AAC(3)	aminoglycoside antibiotic	aminoglycoside antibiotic	antibiotic inactivation	AAC(3)-IXa
AAC(3)-VIa	48.3077	4.44062	AAC(3)	aminoglycoside antibiotic	aminoglycoside antibiotic	antibiotic inactivation	AAC(3)-VIa
AAC(3)-VIIa	25.9352	64.2333	AAC(3)	aminoglycoside antibiotic	aminoglycoside antibiotic	antibiotic inactivation	AAC(3)-VIIa
AAC(3)-VIIIa	84.2941	29.7841	AAC(3)	aminoglycoside antibiotic	aminoglycoside antibiotic	antibiotic inactivation	AAC(3)-VIIIa
AAC(3)-Xa	43.5424	42.8821	AAC(3)	aminoglycoside antibiotic	aminoglycoside antibiotic	antibiotic inactivation	AAC(3)-Xa
AAC(6')-29a	1	1	AAC(6')	aminoglycoside antibiotic	aminoglycoside antibiotic	antibiotic inactivation	AAC(6')-29a
AAC(6')-29b	15.1068	4.43333	AAC(6')	aminoglycoside antibiotic	aminoglycoside antibiotic	antibiotic inactivation	AAC(6')-29b
AAC(6')-30/AAC(6')-Ib' bifunctional protein	25.1321	17.5735	AAC(6')	aminoglycoside antibiotic	aminoglycoside antibiotic	antibiotic inactivation	AAC(6')-29b
AAC(6')-31	1	0	AAC(6')	aminoglycoside antibiotic	aminoglycoside antibiotic	antibiotic inactivation	AAC(6')-31
AAC(6')-32	17.2125	6.63255	AAC(6')	aminoglycoside antibiotic	aminoglycoside antibiotic	antibiotic inactivation	AAC(6')-32
AAC(6')-34	45.6376	64.2136	AAC(6')	aminoglycoside antibiotic	aminoglycoside antibiotic	antibiotic inactivation	AAC(6')-34
AAC(6')-I30	73.6975	12.1148	AAC(6')	aminoglycoside antibiotic	aminoglycoside antibiotic	antibiotic inactivation	AAC(6')-I30
AAC(6')-I33	0	6.45243	AAC(6')	aminoglycoside antibiotic	aminoglycoside antibiotic	antibiotic inactivation	AAC(6')-I30
AAC(6')-I-43	30.9009	26.1427	AAC(6')	aminoglycoside antibiotic	aminoglycoside antibiotic	antibiotic inactivation	AAC(6')-I30
AAC(6')-I-48	9.10231	8.29039	AAC(6')	aminoglycoside antibiotic	aminoglycoside antibiotic	antibiotic inactivation	AAC(6')-I30
AAC(6')-Ia	58.0651	11.7436	AAC(6')	aminoglycoside antibiotic	aminoglycoside antibiotic	antibiotic inactivation	AAC(6')-Ia
AAC(6')-Iaa	2.1194	35.3016	AAC(6')	aminoglycoside antibiotic	aminoglycoside antibiotic	antibiotic inactivation	AAC(6')-Iaa
AAC(6')-Iad	15.8863	3.23881	AAC(6')	aminoglycoside antibiotic	aminoglycoside antibiotic	antibiotic inactivation	AAC(6')-Iad
AAC(6')-Iae	65.5636	11.5245	AAC(6')	aminoglycoside antibiotic	aminoglycoside antibiotic	antibiotic inactivation	AAC(6')-Iae
AAC(6')-Iaf	26.4344	1	AAC(6')	aminoglycoside antibiotic	aminoglycoside antibiotic	antibiotic inactivation	AAC(6')-Iaf
AAC(6')-Iai	30.5623	41.6724	AAC(6')	aminoglycoside antibiotic	aminoglycoside antibiotic	antibiotic inactivation	AAC(6')-Iai
AAC(6')-Iaj	19.0725	13.4582	AAC(6')	aminoglycoside antibiotic	aminoglycoside antibiotic	antibiotic inactivation	AAC(6')-Iaj
AAC(6')-Iak	21.8642	1	AAC(6')	aminoglycoside antibiotic	aminoglycoside antibiotic	antibiotic inactivation	AAC(6')-Iak
AAC(6')-Ian	119.944	22.1526	AAC(6')	aminoglycoside antibiotic	aminoglycoside antibiotic	antibiotic inactivation	AAC(6')-Ian
AAC(6')-Iap	22.2353	5.19649	AAC(6')	aminoglycoside antibiotic	aminoglycoside antibiotic	antibiotic inactivation	AAC(6')-Iap
AAC(6')-Ib	0	1	AAC(6')	aminoglycoside antibiotic	aminoglycoside antibiotic	antibiotic inactivation	AAC(6')-Ib
AAC(6')-Ib11	0	1	AAC(6')	aminoglycoside antibiotic	aminoglycoside antibiotic	antibiotic inactivation	AAC(6')-Ib11
AAC(6')-Ib7	87.7523	14.7923	AAC(6')	aminoglycoside antibiotic	aminoglycoside antibiotic	antibiotic inactivation	AAC(6')-Ib7
AAC(6')-Ib8	1	9.10277	AAC(6')	aminoglycoside antibiotic	aminoglycoside antibiotic	antibiotic inactivation	AAC(6')-Ib8
AAC(6')-Ib-SK	15.9361	13.6766	AAC(6')	aminoglycoside antibiotic	aminoglycoside antibiotic	antibiotic inactivation	AAC(6')-Ib-SK
AAC(6')-Ib-Suzhou	0	1	AAC(6')	aminoglycoside antibiotic	aminoglycoside antibiotic	antibiotic inactivation	AAC_6_IB_Su
AAC(6')-Ic	46.8606	9.16824	AAC(6')	aminoglycoside antibiotic	aminoglycoside antibiotic	antibiotic inactivation	AAC(6')-Ic
AAC(6')-Ie-APH(2'')-Ia bifunctional protein	17.7181	45.1564	AAC(6');APH(2'')	aminoglycoside antibiotic	aminoglycoside antibiotic	antibiotic inactivation	AAC6_Ie_APH2_Ia
AAC(6')-If	35.0616	0	AAC(6')	aminoglycoside antibiotic	aminoglycoside antibiotic	antibiotic inactivation	AAC(6')-If
AAC(6')-Ig	31.3752	4.98551	AAC(6')	aminoglycoside antibiotic	aminoglycoside antibiotic	antibiotic inactivation	AAC(6')-Ig
AAC(6')-Ih	5.932	1	AAC(6')	aminoglycoside antibiotic	aminoglycoside antibiotic	antibiotic inactivation	AAC(6')-Ih
AAC(6')-Ii	7.90816	19.9049	AAC(6')	aminoglycoside antibiotic	aminoglycoside antibiotic	antibiotic inactivation	AAC(6')-Ii
AAC(6')-IIa	38.0566	3.39362	AAC(6')	aminoglycoside antibiotic	aminoglycoside antibiotic	antibiotic inactivation	AAC(6')-IIa
AAC(6')-IIb	21.6288	14.837	AAC(6')	aminoglycoside antibiotic	aminoglycoside antibiotic	antibiotic inactivation	AAC(6')-IIb
AAC(6')-IIc	4.51562	14.14	AAC(6')	aminoglycoside antibiotic	aminoglycoside antibiotic	antibiotic inactivation	AAC(6')-IIc
AAC(6')-Iid	13.5813	6.6076	AAC(6')	aminoglycoside antibiotic	aminoglycoside antibiotic	antibiotic inactivation	AAC(6')-Iid
AAC(6')-Iih	10.3541	9.15253	AAC(6')	aminoglycoside antibiotic	aminoglycoside antibiotic	antibiotic inactivation	AAC(6')-Iih
AAC(6')-Ij	4.48837	8.65966	AAC(6')	aminoglycoside antibiotic	aminoglycoside antibiotic	antibiotic inactivation	AAC(6')-Ij
AAC(6')-Ik	1	8.37329	AAC(6')	aminoglycoside antibiotic	aminoglycoside antibiotic	antibiotic inactivation	AAC(6')-Ik
AAC(6')-Il	23.0681	2.69173	AAC(6')	aminoglycoside antibiotic	aminoglycoside antibiotic	antibiotic inactivation	AAC(6')-Il
AAC(6')-Im	19.2081	9.13503	AAC(6')	aminoglycoside antibiotic	aminoglycoside antibiotic	antibiotic inactivation	AAC(6')-Im
AAC(6')-Ip	1	2.41066	AAC(6')	aminoglycoside antibiotic	aminoglycoside antibiotic	antibiotic inactivation	AAC(6')-Ip
AAC(6')-Iq	1	14.0309	AAC(6')	aminoglycoside antibiotic	aminoglycoside antibiotic	antibiotic inactivation	AAC(6')-Iq
AAC(6')-Ir	0	4.25203	AAC(6')	aminoglycoside antibiotic	aminoglycoside antibiotic	antibiotic inactivation	AAC(6')-Ir
AAC(6')-Is	1	19.4945	AAC(6')	aminoglycoside antibiotic	aminoglycoside antibiotic	antibiotic inactivation	AAC(6')-Is
AAC(6')-Isa	29.335	31.0957	AAC(6')	aminoglycoside antibiotic	aminoglycoside antibiotic	antibiotic inactivation	AAC(6')-Isa
AAC(6')-Iu	2.1811	0	AAC(6')	aminoglycoside antibiotic	aminoglycoside antibiotic	antibiotic inactivation	AAC(6')-Iu
AAC(6')-Iv	0	1	AAC(6')	aminoglycoside antibiotic	aminoglycoside antibiotic	antibiotic inactivation	AAC(6')-Iv
AAC(6')-Iw	0	8.09152	AAC(6')	aminoglycoside antibiotic	aminoglycoside antibiotic	antibiotic inactivation	AAC(6')-Iw
AAC(6')-Iy	16.3984	2.54583	AAC(6')	aminoglycoside antibiotic	aminoglycoside antibiotic	antibiotic inactivation	AAC(6')-Iy
AAC(6')-Iz	24.1223	2.4291	AAC(6')	aminoglycoside antibiotic	aminoglycoside antibiotic	antibiotic inactivation	AAC(6')-Iz
aad(6)	2.16279	11.4237	ANT(6)	aminoglycoside antibiotic	aminoglycoside antibiotic	antibiotic inactivation	aad(6)
aadA10	39.3348	26.8161	ANT(3'')	aminoglycoside antibiotic	aminoglycoside antibiotic	antibiotic inactivation	aadA10
aadA11	1	1	ANT(3'')	aminoglycoside antibiotic	aminoglycoside antibiotic	antibiotic inactivation	aadA11
aadA13	112.838	22.5442	ANT(3'')	aminoglycoside antibiotic	aminoglycoside antibiotic	antibiotic inactivation	aadA13
aadA14	13.5139	144.179	ANT(3'')	aminoglycoside antibiotic	aminoglycoside antibiotic	antibiotic inactivation	aadA14
aadA16	43.616	20.1186	ANT(3'')	aminoglycoside antibiotic	aminoglycoside antibiotic	antibiotic inactivation	aadA16
aadA2	1	2.10294	ANT(3'')	aminoglycoside antibiotic	aminoglycoside antibiotic	antibiotic inactivation	aadA2
aadA21	0	1	ANT(3'')	aminoglycoside antibiotic	aminoglycoside antibiotic	antibiotic inactivation	aadA21
aadA22	1	0	ANT(3'')	aminoglycoside antibiotic	aminoglycoside antibiotic	antibiotic inactivation	aadA22
aadA24	1	2.66667	ANT(3'')	aminoglycoside antibiotic	aminoglycoside antibiotic	antibiotic inactivation	aadA24
aadA27	1	2.72093	ANT(3'')	aminoglycoside antibiotic	aminoglycoside antibiotic	antibiotic inactivation	aadA27
aadA3	2.09489	0	ANT(3'')	aminoglycoside antibiotic	aminoglycoside antibiotic	antibiotic inactivation	aadA3
aadA4	81.9128	29.6023	ANT(3'')	aminoglycoside antibiotic	aminoglycoside antibiotic	antibiotic inactivation	aadA4
aadA5	45.4992	8.44478	ANT(3'')	aminoglycoside antibiotic	aminoglycoside antibiotic	antibiotic inactivation	aadA5
aadA6	1	1	ANT(3'')	aminoglycoside antibiotic	aminoglycoside antibiotic	antibiotic inactivation	aadA6
aadA6/aadA10	24.8469	7.43439	ANT(3'')	aminoglycoside antibiotic	aminoglycoside antibiotic	antibiotic inactivation	aadA6/aadA10
aadA7	50.9207	2.69811	ANT(3'')	aminoglycoside antibiotic	aminoglycoside antibiotic	antibiotic inactivation	aadA7
aadA8b	8.33083	0	ANT(3'')	aminoglycoside antibiotic	aminoglycoside antibiotic	antibiotic inactivation	aadA8b
aadA9	40.1174	29.438	ANT(3'')	aminoglycoside antibiotic	aminoglycoside antibiotic	antibiotic inactivation	aadA9
aadK	79.9816	34.8311	ANT(6)	aminoglycoside antibiotic	aminoglycoside antibiotic	antibiotic inactivation	aadK
aadS	21.4219	7.54595	ANT(6)	aminoglycoside antibiotic	aminoglycoside antibiotic	antibiotic inactivation	aadS
ANT(2'')-Ia	39.7612	22.0033	ANT(2'')	aminoglycoside antibiotic	aminoglycoside antibiotic	antibiotic inactivation	ANT(2'')-Ia
ANT(3'')-Ib	34.0163	12.3539	ANT(3'')	aminoglycoside antibiotic	aminoglycoside antibiotic	antibiotic inactivation	ANT(3'')-Ib
ANT(3'')-IIa	2.69811	17.3345	ANT(3'')	aminoglycoside antibiotic	aminoglycoside antibiotic	antibiotic inactivation	ANT(3'')-IIa
ANT(3'')-II-AAC(6')-IId bifunctional protein	0	28.6635	ANT(3'')	aminoglycoside antibiotic	aminoglycoside antibiotic	antibiotic inactivation	ANT(3'')-IIa
ANT(3'')-IIb	53.924	17.7763	ANT(3'')	aminoglycoside antibiotic	aminoglycoside antibiotic	antibiotic inactivation	ANT(3'')-IIb
ANT(3'')-IIc	84.1145	8.79056	ANT(3'')	aminoglycoside antibiotic	aminoglycoside antibiotic	antibiotic inactivation	ANT(3'')-IIc
ANT(4')-Ia	12.2733	36.9958	ANT(4')	aminoglycoside antibiotic	aminoglycoside antibiotic	antibiotic inactivation	ANT(4')-Ia
ANT(4')-Ib	52.1472	21.8645	ANT(4')	aminoglycoside antibiotic	aminoglycoside antibiotic	antibiotic inactivation	ANT(4')-Ib
ANT(4')-IIa	15.857	27.967	ANT(4')	aminoglycoside antibiotic	aminoglycoside antibiotic	antibiotic inactivation	ANT(4')-IIa
ANT(4')-IIb	68.2898	8.9462	ANT(4')	aminoglycoside antibiotic	aminoglycoside antibiotic	antibiotic inactivation	ANT(4')-IIb
ANT(6)-Ia	28.1665	12.5773	ANT(6)	aminoglycoside antibiotic	aminoglycoside antibiotic	antibiotic inactivation	ANT(6)-Ia
ANT(6)-Ib	35.6811	24.1501	ANT(6)	aminoglycoside antibiotic	aminoglycoside antibiotic	antibiotic inactivation	ANT(6)-Ib
ANT(9)-Ia	34.1324	13.591	ANT(9)	aminoglycoside antibiotic	aminoglycoside antibiotic	antibiotic inactivation	ANT(9)-Ia
ANT(9)-Ib	41.7687	15.8418	ANT(9)	aminoglycoside antibiotic	aminoglycoside antibiotic	antibiotic inactivation	ANT(9)-Ia
APH(2'')-Ie	26.4921	34.5294	APH(2'')	aminoglycoside antibiotic	aminoglycoside antibiotic	antibiotic inactivation	APH(2'')-Ie
APH(2'')-If	40.4331	23.4668	APH(2'')	aminoglycoside antibiotic	aminoglycoside antibiotic	antibiotic inactivation	APH(2'')-If
APH(2'')-Ig	49.7377	47.0361	APH(2'')	aminoglycoside antibiotic	aminoglycoside antibiotic	antibiotic inactivation	APH(2'')-Ig
APH(2'')-IIa	34.6956	19.9954	APH(2'')	aminoglycoside antibiotic	aminoglycoside antibiotic	antibiotic inactivation	APH(2'')-IIa
APH(2'')-IIIa	65.3204	37.4757	APH(2'')	aminoglycoside antibiotic	aminoglycoside antibiotic	antibiotic inactivation	APH(2'')-IIIa
APH(2'')-IVa	54.7291	12.0369	APH(2'')	aminoglycoside antibiotic	aminoglycoside antibiotic	antibiotic inactivation	APH(2'')-IVa
APH(3')-Ia	75.8964	37.8147	APH(3')	aminoglycoside antibiotic	aminoglycoside antibiotic	antibiotic inactivation	APH(3')-Ia
APH(3'')-Ia	30.7823	11.4706	APH(3'')	aminoglycoside antibiotic	aminoglycoside antibiotic	antibiotic inactivation	APH(3'')-Ia
APH(3')-Ib	39.3715	15.1719	APH(3')	aminoglycoside antibiotic	aminoglycoside antibiotic	antibiotic inactivation	APH(3')-Ib
APH(3'')-Ib	54.7189	24.4388	APH(3'')	aminoglycoside antibiotic	aminoglycoside antibiotic	antibiotic inactivation	APH(3'')-Ib
APH(3'')-Ic	84.0933	22.9039	APH(3'')	aminoglycoside antibiotic	aminoglycoside antibiotic	antibiotic inactivation	APH(3'')-Ic
APH(3')-IIa	10.8305	13.1679	APH(3')	aminoglycoside antibiotic	aminoglycoside antibiotic	antibiotic inactivation	APH(3')-IIa
APH(3')-IIb	38.9946	12.0344	APH(3')	aminoglycoside antibiotic	aminoglycoside antibiotic	antibiotic inactivation	APH(3')-IIb
APH(3')-IIc	58.9659	10.0228	APH(3')	aminoglycoside antibiotic	aminoglycoside antibiotic	antibiotic inactivation	APH(3')-IIc
APH(3')-IIIa	50.7813	36.8067	APH(3')	aminoglycoside antibiotic	aminoglycoside antibiotic	antibiotic inactivation	APH(3')-IIIa
APH(3')-IVa	33.1729	34.3484	APH(3')	aminoglycoside antibiotic	aminoglycoside antibiotic	antibiotic inactivation	APH(3')-IVa
APH(3')-IXa	16.7414	4.39339	APH(3')	aminoglycoside antibiotic	aminoglycoside antibiotic	antibiotic inactivation	APH(3')-IX
APH(3')-Va	134.736	48.9133	APH(3')	aminoglycoside antibiotic	aminoglycoside antibiotic	antibiotic inactivation	APH(3')-Va
APH(3')-Vb	53.0123	20.3422	APH(3')	aminoglycoside antibiotic	aminoglycoside antibiotic	antibiotic inactivation	APH(3')-Vb
APH(3')-Vc	40.6117	18.4181	APH(3')	aminoglycoside antibiotic	aminoglycoside antibiotic	antibiotic inactivation	APH(3')-Vc
APH(3')-VIa	64.9271	9.03995	APH(3')	aminoglycoside antibiotic	aminoglycoside antibiotic	antibiotic inactivation	APH(3')-VIa
APH(3')-VIb	3.90968	10.0326	APH(3')	aminoglycoside antibiotic	aminoglycoside antibiotic	antibiotic inactivation	APH(3')-VIb
APH(3')-VIIa	18.3905	10.1133	APH(3')	aminoglycoside antibiotic	aminoglycoside antibiotic	antibiotic inactivation	APH(3')-VIIa
APH(3')-VIIIa	27.5929	49.4532	APH(3')	aminoglycoside antibiotic	aminoglycoside antibiotic	antibiotic inactivation	APH(3')-VIIIa
APH(3')-VIIIb	15.2483	32.155	APH(3')	aminoglycoside antibiotic	aminoglycoside antibiotic	antibiotic inactivation	APH(3')-VIIIb
APH(4)-Ia	420.456	76.9794	APH(4)	aminoglycoside antibiotic	aminoglycoside antibiotic	antibiotic inactivation	APH(4)-Ia
APH(4)-Ib	97.314	69.383	APH(4)	aminoglycoside antibiotic	aminoglycoside antibiotic	antibiotic inactivation	APH(4)-Ib
APH(6)-Ia	126.923	46.2186	APH(6)	aminoglycoside antibiotic	aminoglycoside antibiotic	antibiotic inactivation	APH(6)-Ia
APH(6)-Ib	32.8477	3.12014	APH(6)	aminoglycoside antibiotic	aminoglycoside antibiotic	antibiotic inactivation	APH(6)-Ib
APH(6)-Ic	46.7678	51.351	APH(6)	aminoglycoside antibiotic	aminoglycoside antibiotic	antibiotic inactivation	APH(6)-Ic
APH(6)-Id	44.0415	91.5654	APH(6)	aminoglycoside antibiotic	aminoglycoside antibiotic	antibiotic inactivation	APH(6)-Id
APH(7'')-Ia	114.272	73.2056	APH(7'')	aminoglycoside antibiotic	aminoglycoside antibiotic	antibiotic inactivation	APH(7'')-Ia
APH(9)-Ia	124.651	38.7793	APH(9)	aminoglycoside antibiotic	aminoglycoside antibiotic	antibiotic inactivation	APH(9)-Ia
APH(9)-Ib	82.9541	61.177	APH(9)	aminoglycoside antibiotic	aminoglycoside antibiotic	antibiotic inactivation	APH(9)-Ib
aphA15	19.804	63.4768	APH(3')	aminoglycoside antibiotic	aminoglycoside antibiotic	antibiotic inactivation	aphA15
apmA	66.8597	41.8162	amp acetyltransferase	aminoglycoside antibiotic	aminoglycoside antibiotic	antibiotic inactivation	apmA
cpaA	23.443	8.48729	cpa acetyltransferase	aminoglycoside antibiotic	aminoglycoside antibiotic	antibiotic inactivation	cpaA
cph	42.1331	7.23359	capreomycin phosphotransferase	aminoglycoside antibiotic	aminoglycoside antibiotic	antibiotic inactivation	cph
spd	28.8701	34.46	ANT(9)	aminoglycoside antibiotic	aminoglycoside antibiotic	antibiotic inactivation	spd
armA	94.3365	26.8063	16S rRNA methyltransferase (G1405)	aminoglycoside antibiotic	aminoglycoside antibiotic	antibiotic target alteration	armA
kamB	20.8068	12.7712	16S rRNA methyltransferase (A1408)	aminoglycoside antibiotic	aminoglycoside antibiotic	antibiotic target alteration	kamB
Mycobacterium tuberculosis rpsL mutations conferring resistance to Streptomycin	125.315	72.2316	antibiotic-resistant rpsL	aminoglycoside antibiotic	aminoglycoside antibiotic	antibiotic target alteration	Mtub_rpsL_STR
Mycobacterium tuberculosis tlyA mutations conferring resistance to aminoglycosides	0	1	Antibiotic resistant tlyA	aminoglycoside antibiotic	aminoglycoside antibiotic	antibiotic target alteration	Mtub_tlyA_AMG
npmA	3.45902	18.984	16S rRNA methyltransferase (A1408)	aminoglycoside antibiotic	aminoglycoside antibiotic	antibiotic target alteration	npmA
rmtA	18.5917	17.987	16S rRNA methyltransferase (G1405)	aminoglycoside antibiotic	aminoglycoside antibiotic	antibiotic target alteration	rmtA
rmtB	19.4031	35.6123	16S rRNA methyltransferase (G1405)	aminoglycoside antibiotic	aminoglycoside antibiotic	antibiotic target alteration	rmtB
rmtC	49.6642	9.46767	16S rRNA methyltransferase (G1405)	aminoglycoside antibiotic	aminoglycoside antibiotic	antibiotic target alteration	rmtC
rmtD	6.25478	1	16S rRNA methyltransferase (G1405)	aminoglycoside antibiotic	aminoglycoside antibiotic	antibiotic target alteration	rmtD
rmtD2	41.9485	39.841	16S rRNA methyltransferase (G1405)	aminoglycoside antibiotic	aminoglycoside antibiotic	antibiotic target alteration	rmtD2
rmtE	12.9665	5.07147	16S rRNA methyltransferase (G1405)	aminoglycoside antibiotic	aminoglycoside antibiotic	antibiotic target alteration	rmtE
rmtE2	21.0973	19.6732	16S rRNA methyltransferase (G1405)	aminoglycoside antibiotic	aminoglycoside antibiotic	antibiotic target alteration	rmtE2
rmtF	37.0939	17.033	16S rRNA methyltransferase (G1405)	aminoglycoside antibiotic	aminoglycoside antibiotic	antibiotic target alteration	rmtF
rmtG	18.9142	13.004	16S rRNA methyltransferase (G1405)	aminoglycoside antibiotic	aminoglycoside antibiotic	antibiotic target alteration	rmtG
rmtH	47.3507	18.6168	16S rRNA methyltransferase (G1405)	aminoglycoside antibiotic	aminoglycoside antibiotic	antibiotic target alteration	rmtH
sgm	29.5245	51.5648	16S rRNA methyltransferase (G1405)	aminoglycoside antibiotic	aminoglycoside antibiotic	antibiotic target alteration	sgm
ParR	14.6325	18.9288	Outer Membrane Porin (Opr);resistance-nodulation-cell division (RND) antibiotic efflux pump	aminoglycoside antibiotic;carbapenem;cephalosporin;cephamycin;disinfecting agents and antiseptics;fluoroquinolone antibiotic;macrolide antibiotic;monobactam;penam;penem;phenicol antibiotic;tetracycline antibiotic	multidrug	antibiotic efflux;reduced permeability to antibiotic	ParR
ParS	166.759	58.0005	Outer Membrane Porin (Opr);resistance-nodulation-cell division (RND) antibiotic efflux pump	aminoglycoside antibiotic;carbapenem;cephalosporin;cephamycin;disinfecting agents and antiseptics;fluoroquinolone antibiotic;macrolide antibiotic;monobactam;penam;penem;phenicol antibiotic;tetracycline antibiotic	multidrug	antibiotic efflux;reduced permeability to antibiotic	ParS
mexX	73.384	55.6889	resistance-nodulation-cell division (RND) antibiotic efflux pump	aminoglycoside antibiotic;carbapenem;cephalosporin;cephamycin;disinfecting agents and antiseptics;fluoroquinolone antibiotic;macrolide antibiotic;penam;phenicol antibiotic;tetracycline antibiotic	multidrug	antibiotic efflux	mexX
mexY	212.062	135.61	resistance-nodulation-cell division (RND) antibiotic efflux pump	aminoglycoside antibiotic;carbapenem;cephalosporin;cephamycin;disinfecting agents and antiseptics;fluoroquinolone antibiotic;macrolide antibiotic;penam;phenicol antibiotic;tetracycline antibiotic	multidrug	antibiotic efflux	mexY
MexZ	21.8129	59.851	resistance-nodulation-cell division (RND) antibiotic efflux pump	aminoglycoside antibiotic;carbapenem;cephalosporin;cephamycin;disinfecting agents and antiseptics;fluoroquinolone antibiotic;macrolide antibiotic;penam;phenicol antibiotic;tetracycline antibiotic	multidrug	antibiotic efflux	MexZ
Klebsiella pneumoniae KpnG	172.312	13.5381	major facilitator superfamily (MFS) antibiotic efflux pump	aminoglycoside antibiotic;carbapenem;cephalosporin;fluoroquinolone antibiotic;macrolide antibiotic;penam;penem;peptide antibiotic	multidrug	antibiotic efflux	Kpne_KpnG
Klebsiella pneumoniae KpnH	18.0147	52.1955	major facilitator superfamily (MFS) antibiotic efflux pump	aminoglycoside antibiotic;carbapenem;cephalosporin;fluoroquinolone antibiotic;macrolide antibiotic;penam;penem;peptide antibiotic	multidrug	antibiotic efflux	Kpne_KpnH
OprA	80.6556	134.226	resistance-nodulation-cell division (RND) antibiotic efflux pump	aminoglycoside antibiotic;carbapenem;fluoroquinolone antibiotic;macrolide antibiotic;tetracycline antibiotic	multidrug	antibiotic efflux	OprA
smeA	19.2695	6.70572	resistance-nodulation-cell division (RND) antibiotic efflux pump	aminoglycoside antibiotic;cephalosporin;cephamycin;penam	multidrug	antibiotic efflux	smeA
smeB	149.816	163.06	resistance-nodulation-cell division (RND) antibiotic efflux pump	aminoglycoside antibiotic;cephalosporin;cephamycin;penam	multidrug	antibiotic efflux	smeB
smeC	63.396	26.0207	resistance-nodulation-cell division (RND) antibiotic efflux pump	aminoglycoside antibiotic;cephalosporin;cephamycin;penam	multidrug	antibiotic efflux	smeC
smeR	42.9324	19.894	resistance-nodulation-cell division (RND) antibiotic efflux pump	aminoglycoside antibiotic;cephalosporin;cephamycin;penam	multidrug	antibiotic efflux	smeR
smeS	87.0335	51.2393	resistance-nodulation-cell division (RND) antibiotic efflux pump	aminoglycoside antibiotic;cephalosporin;cephamycin;penam	multidrug	antibiotic efflux	smeS
Klebsiella pneumoniae KpnE	15.2878	11.7273	major facilitator superfamily (MFS) antibiotic efflux pump	aminoglycoside antibiotic;cephalosporin;disinfecting agents and antiseptics;macrolide antibiotic;peptide antibiotic;rifamycin antibiotic;tetracycline antibiotic	multidrug	antibiotic efflux	Kpne_KpnE
Klebsiella pneumoniae KpnF	24.0605	3.41446	major facilitator superfamily (MFS) antibiotic efflux pump	aminoglycoside antibiotic;cephalosporin;disinfecting agents and antiseptics;macrolide antibiotic;peptide antibiotic;rifamycin antibiotic;tetracycline antibiotic	multidrug	antibiotic efflux	Kpne_KpnF
AxyX	60.2524	47.0904	resistance-nodulation-cell division (RND) antibiotic efflux pump	aminoglycoside antibiotic;cephalosporin;fluoroquinolone antibiotic;macrolide antibiotic	multidrug	antibiotic efflux	AxyX
AxyY	122.608	83.1702	resistance-nodulation-cell division (RND) antibiotic efflux pump	aminoglycoside antibiotic;cephalosporin;fluoroquinolone antibiotic;macrolide antibiotic	multidrug	antibiotic efflux	AxyY
OprZ	119.448	59.5681	resistance-nodulation-cell division (RND) antibiotic efflux pump	aminoglycoside antibiotic;cephalosporin;fluoroquinolone antibiotic;macrolide antibiotic	multidrug	antibiotic efflux	OprZ
Staphylococcus aureus LmrS	105.923	13.3032	major facilitator superfamily (MFS) antibiotic efflux pump	aminoglycoside antibiotic;diaminopyrimidine antibiotic;macrolide antibiotic;oxazolidinone antibiotic;phenicol antibiotic	multidrug	antibiotic efflux	Saur_LmrS
PmpM	197.14	38.344	multidrug and toxic compound extrusion (MATE) transporter	aminoglycoside antibiotic;disinfecting agents and antiseptics;fluoroquinolone antibiotic	multidrug	antibiotic efflux	PmpM
mdeA	80.0396	36.5812	major facilitator superfamily (MFS) antibiotic efflux pump	aminoglycoside antibiotic;disinfecting agents and antiseptics;fluoroquinolone antibiotic;penam;tetracycline antibiotic	multidrug	antibiotic efflux	mdeA
ceoA	72.8693	17.4599	resistance-nodulation-cell division (RND) antibiotic efflux pump	aminoglycoside antibiotic;fluoroquinolone antibiotic	multidrug	antibiotic efflux	ceoA
ceoB	196.863	120.363	resistance-nodulation-cell division (RND) antibiotic efflux pump	aminoglycoside antibiotic;fluoroquinolone antibiotic	multidrug	antibiotic efflux	ceoB
opcM	142.746	66.1251	resistance-nodulation-cell division (RND) antibiotic efflux pump	aminoglycoside antibiotic;fluoroquinolone antibiotic	multidrug	antibiotic efflux	opcM
AAC(6')-Ib-cr4	6.05028	0	AAC(6')-Ib-cr	aminoglycoside antibiotic;fluoroquinolone antibiotic	multidrug	antibiotic inactivation	AAC(6')-Ib-cr4
AAC(6')-Ib-cr6	10.6794	1	AAC(6')-Ib-cr	aminoglycoside antibiotic;fluoroquinolone antibiotic	multidrug	antibiotic inactivation	AAC(6')-Ib-cr6
ykkC	1	1	small multidrug resistance (SMR) antibiotic efflux pump	aminoglycoside antibiotic;phenicol antibiotic;tetracycline antibiotic	multidrug	antibiotic efflux	ykkC
ykkD	17.2775	3.84791	small multidrug resistance (SMR) antibiotic efflux pump	aminoglycoside antibiotic;phenicol antibiotic;tetracycline antibiotic	multidrug	antibiotic efflux	ykkD
farA	38.1038	11.6074	major facilitator superfamily (MFS) antibiotic efflux pump	antibacterial free fatty acids	antibacterial free fatty acids	antibiotic efflux	farA
farB	160.231	132.784	major facilitator superfamily (MFS) antibiotic efflux pump	antibacterial free fatty acids	antibacterial free fatty acids	antibiotic efflux	farB
bcr-1	74.4667	64.4778	major facilitator superfamily (MFS) antibiotic efflux pump	bicyclomycin-like antibiotic	antibacterial free fatty acids	antibiotic efflux	bcr-1
AAK-1	10.9497	5.51128	AAK beta-lactamase	carbapenem	beta-lactam	antibiotic inactivation	AAK-1
AFM-1	0	4.58566	AFM beta-lactamase	carbapenem	beta-lactam	antibiotic inactivation	AFM-1
AFM-2	0	8.20752	AFM beta-lactamase	carbapenem	beta-lactam	antibiotic inactivation	AFM-2
ALG11-1	35.7364	26.6384	ALG11 beta-lactamase	carbapenem	beta-lactam	antibiotic inactivation	ALG11-1
ALG6-1	104.754	24.9572	ALG6 beta-lactamases	carbapenem	beta-lactam	antibiotic inactivation	ALG6-1
ALI-1	54.4034	29.4383	ALI beta-lactamase	carbapenem	beta-lactam	antibiotic inactivation	ALI-1
ALI-2	5.81004	4.95302	ALI beta-lactamase	carbapenem	beta-lactam	antibiotic inactivation	ALI-2
ANA-1	30.5661	166.252	ANA beta-lactamase	carbapenem	beta-lactam	antibiotic inactivation	ANA-1
AXC-1	0	1	AXC beta-lactamase	carbapenem	beta-lactam	antibiotic inactivation	AXC-1
AXC-2	17.6854	1	AXC beta-lactamase	carbapenem	beta-lactam	antibiotic inactivation	AXC-2
AXC-3	4.48837	4.29312	AXC beta-lactamase	carbapenem	beta-lactam	antibiotic inactivation	AXC-3
AXC-4	5.34783	5.90265	AXC beta-lactamase	carbapenem	beta-lactam	antibiotic inactivation	AXC-4
AXC-5	36.5597	9.51887	AXC beta-lactamase	carbapenem	beta-lactam	antibiotic inactivation	AXC-5
BIC-1	20.603	17.0854	BIC Beta-lactamase	carbapenem	beta-lactam	antibiotic inactivation	BIC-1
BJP-1	14.7882	67.1769	BJP beta-lactamase	carbapenem	beta-lactam	antibiotic inactivation	BJP-1
BKC-1	27.0635	16.9097	BKC Beta-lactamase	carbapenem	beta-lactam	antibiotic inactivation	BKC-1
BKC-2	27.901	12.973	BKC Beta-lactamase	carbapenem	beta-lactam	antibiotic inactivation	BKC-2
BSU-1	82.2974	19.5328	BSU beta-lactamase	carbapenem	beta-lactam	antibiotic inactivation	BSU-1
CAR-1	110.714	24.2278	CAR beta-lactamase	carbapenem	beta-lactam	antibiotic inactivation	CAR-1
CDD-1	28.1281	26.3906	CDD beta-lactamase	carbapenem	beta-lactam	antibiotic inactivation	CDD-1
CDD-2	9.48944	1	CDD beta-lactamase	carbapenem	beta-lactam	antibiotic inactivation	CDD-2
CfiA10	1	3.16399	CfiA beta-lactamase	carbapenem	beta-lactam	antibiotic inactivation	CfiA10
CfiA17	7.84211	1	CfiA beta-lactamase	carbapenem	beta-lactam	antibiotic inactivation	CfiA17
CfiA21	0	9.67761	CfiA beta-lactamase	carbapenem	beta-lactam	antibiotic inactivation	CfiA21
CfiA23	1	1	CfiA beta-lactamase	carbapenem	beta-lactam	antibiotic inactivation	CfiA23
CfiA24	1	1	CfiA beta-lactamase	carbapenem	beta-lactam	antibiotic inactivation	CfiA24
CfiA26	1	1	CfiA beta-lactamase	carbapenem	beta-lactam	antibiotic inactivation	CfiA26
CfiA27	1	0	CfiA beta-lactamase	carbapenem	beta-lactam	antibiotic inactivation	CfiA27
CfiA4	1	2.13636	CfiA beta-lactamase	carbapenem	beta-lactam	antibiotic inactivation	CfiA4
CfiA8	0	1	CfiA beta-lactamase	carbapenem	beta-lactam	antibiotic inactivation	CfiA8
CfiA9	21.8563	1	CfiA beta-lactamase	carbapenem	beta-lactam	antibiotic inactivation	CfiA9
cphA2	7.49606	3.24719	CphA beta-lactamase	carbapenem	beta-lactam	antibiotic inactivation	cphA2
cphA3	1	0	CphA beta-lactamase	carbapenem	beta-lactam	antibiotic inactivation	cphA3
cphA4	2.09091	0	CphA beta-lactamase	carbapenem	beta-lactam	antibiotic inactivation	cphA4
cphA5	39.4304	2.1194	CphA beta-lactamase	carbapenem	beta-lactam	antibiotic inactivation	cphA5
cphA6	11.8522	5.32832	CphA beta-lactamase	carbapenem	beta-lactam	antibiotic inactivation	cphA6
cphA7	36.9233	6.97724	CphA beta-lactamase	carbapenem	beta-lactam	antibiotic inactivation	cphA7
cphA8	4.84848	8.81828	CphA beta-lactamase	carbapenem	beta-lactam	antibiotic inactivation	cphA8
CPS-1	9.51974	27.5803	CPS beta-lactamase	carbapenem	beta-lactam	antibiotic inactivation	CPS-1
CRD3-1	101.065	28.6669	CRD3 beta-lactamase	carbapenem	beta-lactam	antibiotic inactivation	CRD3-1
CRH-1	1	1	CRH beta-lactamase	carbapenem	beta-lactam	antibiotic inactivation	CRH-1
CRH-2	1	9.62797	CRH beta-lactamase	carbapenem	beta-lactam	antibiotic inactivation	CRH-2
CRH-3	38.1656	6.77732	CRH beta-lactamase	carbapenem	beta-lactam	antibiotic inactivation	CRH-3
CRP-1	20.0786	5.28161	CRP beta-lactamase	carbapenem	beta-lactam	antibiotic inactivation	CRP-1
crxA	100.996	69.9895	subclass B1 Bacteroides xylanisolvens crx beta-lactamase	carbapenem	beta-lactam	antibiotic inactivation	crxA
CVI-1	61.3719	22.5307	CVI beta-lactamase	carbapenem	beta-lactam	antibiotic inactivation	CVI-1
DHT2-1	21.6391	20.9088	DHT2 beta-lactamase	carbapenem	beta-lactam	antibiotic inactivation	DHT2-1
EAM-1	22.3558	13.2645	EAM beta-lactamase	carbapenem	beta-lactam	antibiotic inactivation	EAM-1
ECM-1	10.3029	25.5538	ECM beta-lactamase	carbapenem	beta-lactam	antibiotic inactivation	ECM-1
ECV-1	50.867	28.6683	ECV beta-lactamase	carbapenem	beta-lactam	antibiotic inactivation	ECV-1
EFM-1	52.3909	62.3852	EFM beta-lactamase	carbapenem	beta-lactam	antibiotic inactivation	EFM-1
ELM-1	46.1622	64.6539	ELM beta-lactamase	carbapenem	beta-lactam	antibiotic inactivation	ELM-1
ESP-1	21.4629	7.55473	ESP beta-lactamase	carbapenem	beta-lactam	antibiotic inactivation	ESP-1
EstT	80.6223	23.6855	ESP beta-lactamase	carbapenem	beta-lactam	antibiotic inactivation	ESP-1
EVM-1	68.9534	30.4752	EVM beta-lactamase	carbapenem	beta-lactam	antibiotic inactivation	EVM-1
FIA-1	39.1283	28.9004	FIA beta-lactamase	carbapenem	beta-lactam	antibiotic inactivation	FIA-1
GMB-1	103.845	60.6037	GMB beta-lactamase	carbapenem	beta-lactam	antibiotic inactivation	GMB-1
GPC-1	79.7351	31.9477	GPC beta-lactamase	carbapenem	beta-lactam	antibiotic inactivation	GPC-1
GRD23-1	114.6	9.16367	GRD23 beta-lactamase	carbapenem	beta-lactam	antibiotic inactivation	GRD23-1
GRD33-1	48.5547	4.44396	GRD33 beta-lactamase	carbapenem	beta-lactam	antibiotic inactivation	GRD33-1
HMB-1	2.15385	23.7742	HMB beta-lactamase	carbapenem	beta-lactam	antibiotic inactivation	HMB-1
IMI-13	0	2.16732	IMI beta-lactamase	carbapenem	beta-lactam	antibiotic inactivation	IMI-13
IMI-14	0	1	IMI beta-lactamase	carbapenem	beta-lactam	antibiotic inactivation	IMI-14
IMI-15	3.29885	0	IMI beta-lactamase	carbapenem	beta-lactam	antibiotic inactivation	IMI-15
IMI-17	1	1	IMI beta-lactamase	carbapenem	beta-lactam	antibiotic inactivation	IMI-17
IMI-18	1	0	IMI beta-lactamase	carbapenem	beta-lactam	antibiotic inactivation	IMI-18
IMI-19	1	0	IMI beta-lactamase	carbapenem	beta-lactam	antibiotic inactivation	IMI-19
IMI-21	1	0	IMI beta-lactamase	carbapenem	beta-lactam	antibiotic inactivation	IMI-21
IMI-3	0	3	IMI beta-lactamase	carbapenem	beta-lactam	antibiotic inactivation	IMI-3
IMI-4	1	0	IMI beta-lactamase	carbapenem	beta-lactam	antibiotic inactivation	IMI-4
IMI-5	29.5518	30.4907	IMI beta-lactamase	carbapenem	beta-lactam	antibiotic inactivation	IMI-5
IMI-6	0	1	IMI beta-lactamase	carbapenem	beta-lactam	antibiotic inactivation	IMI-6
IMI-8	39.5261	4.57708	IMI beta-lactamase	carbapenem	beta-lactam	antibiotic inactivation	IMI-8
IMI-9	1	1	IMI beta-lactamase	carbapenem	beta-lactam	antibiotic inactivation	IMI-9
imiH	0	1	CphA beta-lactamase	carbapenem	beta-lactam	antibiotic inactivation	imiH
imiS	19.6661	12.8759	CphA beta-lactamase	carbapenem	beta-lactam	antibiotic inactivation	imiS
IND-1	12.5348	1	IND beta-lactamase	carbapenem	beta-lactam	antibiotic inactivation	IND-1
IND-10	1	0	IND beta-lactamase	carbapenem	beta-lactam	antibiotic inactivation	IND-10
IND-11	0	7.61765	IND beta-lactamase	carbapenem	beta-lactam	antibiotic inactivation	IND-11
IND-12	6.03008	1	IND beta-lactamase	carbapenem	beta-lactam	antibiotic inactivation	IND-12
IND-14	0	1	IND beta-lactamase	carbapenem	beta-lactam	antibiotic inactivation	IND-14
IND-15	3.62151	0	IND beta-lactamase	carbapenem	beta-lactam	antibiotic inactivation	IND-15
IND-16	1	0	IND beta-lactamase	carbapenem	beta-lactam	antibiotic inactivation	IND-16
IND-17	1	7.26773	IND beta-lactamase	carbapenem	beta-lactam	antibiotic inactivation	IND-16
IND-2a	45.292	0	IND beta-lactamase	carbapenem	beta-lactam	antibiotic inactivation	IND-2a
IND-3	1	2.47059	IND beta-lactamase	carbapenem	beta-lactam	antibiotic inactivation	IND-3
IND-4	14.0714	26.6317	IND beta-lactamase	carbapenem	beta-lactam	antibiotic inactivation	IND-4
IND-5	11.3625	22.4242	IND beta-lactamase	carbapenem	beta-lactam	antibiotic inactivation	IND-5
IND-6	10.9222	48.7555	IND beta-lactamase	carbapenem	beta-lactam	antibiotic inactivation	IND-6
IND-7	1	0	IND beta-lactamase	carbapenem	beta-lactam	antibiotic inactivation	IND-7
IND-8	0	1	IND beta-lactamase	carbapenem	beta-lactam	antibiotic inactivation	IND-8
IND-9	21.5482	18.8229	IND beta-lactamase	carbapenem	beta-lactam	antibiotic inactivation	IND-9
MAL-1	52.843	11.3831	MAL beta-lactamase	carbapenem	beta-lactam	antibiotic inactivation	MAL-1
MAL-2	11.6459	5.48062	MAL beta-lactamase	carbapenem	beta-lactam	antibiotic inactivation	MAL-2
MBL1b	19.4119	8.99166	MBL beta-lactamase	carbapenem	beta-lactam	antibiotic inactivation	MBL1b
MOC-1	25.2806	24.0295	MOC beta-lactamase	carbapenem	beta-lactam	antibiotic inactivation	MOC-1
MSI-1	46.4297	28.7328	MSI beta-lactamase	carbapenem	beta-lactam	antibiotic inactivation	MSI-1
MSI-OXA	9.4599	51.686	MSI-OXA family beta-lactamase	carbapenem	beta-lactam	antibiotic inactivation	MSI-OXA
MUS-1	51.6301	2.14943	MUS beta-lactamase	carbapenem	beta-lactam	antibiotic inactivation	MUS-1
MUS-2	11.3789	16.6478	MUS beta-lactamase	carbapenem	beta-lactam	antibiotic inactivation	MUS-2
MYO-1	33.7702	27.6325	MYO beta-lactamase	carbapenem	beta-lactam	antibiotic inactivation	MYO-1
MYX-1	70.7748	25.0975	MYX beta-lactamase	carbapenem	beta-lactam	antibiotic inactivation	MYX-1
ORR-1	40.7751	17.5846	ORR beta-lactamase	carbapenem	beta-lactam	antibiotic inactivation	ORR-1
PEDO-1	18.2212	45.2376	subclass B3 PEDO beta-lactamase	carbapenem	beta-lactam	antibiotic inactivation	PEDO-1
PEDO-2	9.83611	19.3874	subclass B3 PEDO beta-lactamase	carbapenem	beta-lactam	antibiotic inactivation	PEDO-2
PEDO-3	18.7461	18.8236	subclass B1 PEDO beta-lactamase	carbapenem	beta-lactam	antibiotic inactivation	PEDO-3
PFM-1	16.482	15.4851	PFM beta-lactamase	carbapenem	beta-lactam	antibiotic inactivation	PFM-1
PFM-2	15.4118	4.2491	PFM beta-lactamase	carbapenem	beta-lactam	antibiotic inactivation	PFM-2
PFM-3	20.7174	4	PFM beta-lactamase	carbapenem	beta-lactam	antibiotic inactivation	PFM-3
PFM-4	23.803	18.0581	PFM beta-lactamase	carbapenem	beta-lactam	antibiotic inactivation	PFM-3
PLN-1	31.7183	2.55709	PLN beta-lactamase	carbapenem	beta-lactam	antibiotic inactivation	PLN-1
PME-1	48.0466	28.6027	PME beta-lactamase	carbapenem	beta-lactam	antibiotic inactivation	PME-1
POM-1	1	1	POM beta-lactamase	carbapenem	beta-lactam	antibiotic inactivation	POM-1
POM-2	21.7095	5.09503	POM beta-lactamase	carbapenem	beta-lactam	antibiotic inactivation	POM-2
PST-1	21.4445	0	PST beta-lactamase	carbapenem	beta-lactam	antibiotic inactivation	PST-1
PST-2	40.2711	15.6913	PST beta-lactamase	carbapenem	beta-lactam	antibiotic inactivation	PST-2
RSA2-1	58.8685	41.5236	RSA2 beta-lactamase	carbapenem	beta-lactam	antibiotic inactivation	RSA2-1
SFC-1	29.0238	31.2684	SFC beta-lactamase	carbapenem	beta-lactam	antibiotic inactivation	SFC-1
SFH-1	35.4535	55.8677	SFH beta-lactamase	carbapenem	beta-lactam	antibiotic inactivation	SFH-1
SFO-1	12.8349	5.05941	SFO beta-lactamase	carbapenem	beta-lactam	antibiotic inactivation	SFO-1
SGM-1	22.4596	18.5992	SGM beta-lactamase	carbapenem	beta-lactam	antibiotic inactivation	SGM-1
SGM-2	15.4447	11.8332	SGM beta-lactamase	carbapenem	beta-lactam	antibiotic inactivation	SGM-2
SGM-3	9.25647	3.848	SGM beta-lactamase	carbapenem	beta-lactam	antibiotic inactivation	SGM-3
SGM-4	23.5877	7.15071	SGM beta-lactamase	carbapenem	beta-lactam	antibiotic inactivation	SGM-4
SGM-5	7.20452	11.3468	SGM beta-lactamase	carbapenem	beta-lactam	antibiotic inactivation	SGM-5
SGM-6	2.46699	13.1546	SGM beta-lactamase	carbapenem	beta-lactam	antibiotic inactivation	SGM-6
SGM-7	15.5737	22.0274	SGM beta-lactamase	carbapenem	beta-lactam	antibiotic inactivation	SGM-7
SHN-1	8.48471	1	SHN beta-lactamase	carbapenem	beta-lactam	antibiotic inactivation	SHN-1
SME-1	4.30882	2.73077	SME beta-lactamase	carbapenem	beta-lactam	antibiotic inactivation	SME-1
SME-3	24.9672	5.52249	SME beta-lactamase	carbapenem	beta-lactam	antibiotic inactivation	SME-3
SME-4	1	2.55709	SME beta-lactamase	carbapenem	beta-lactam	antibiotic inactivation	SME-4
SME-5	1	1	SME beta-lactamase	carbapenem	beta-lactam	antibiotic inactivation	SME-5
SPG-1	45.4618	11.41	SPG beta-lactamase	carbapenem	beta-lactam	antibiotic inactivation	SPG-1
SPM-1	56.0299	121.791	SPM beta-lactamase	carbapenem	beta-lactam	antibiotic inactivation	SPM-1
SPN79-1	7.62801	16.6075	SPN79 beta-lactamase	carbapenem	beta-lactam	antibiotic inactivation	SPN79-1
SPR-1	60.1179	21.1208	SPR beta-lactamase	carbapenem	beta-lactam	antibiotic inactivation	SPR-1
SPS-1	28.122	44.9213	SPS beta-lactamase	carbapenem	beta-lactam	antibiotic inactivation	SPS-1
SPU-1	31.2881	3.46711	SPU beta-lactamase	carbapenem	beta-lactam	antibiotic inactivation	SPU-1
STA-1	18.7203	76.7363	STA beta-lactamase	carbapenem	beta-lactam	antibiotic inactivation	STA-1
TTU-1	27.8418	5.76422	TTU beta-lactamase	carbapenem	beta-lactam	antibiotic inactivation	TTU-1
Vibrio cholerae varG	98.1726	29.2582	Subclass B1 Vibrio cholerae varG beta-lactamase	carbapenem	beta-lactam	antibiotic inactivation	Vcho_varG
VMB-1	60.156	11.1114	VMB beta-lactamase	carbapenem	beta-lactam	antibiotic inactivation	VMB-1
YEM-1	24.8162	67.2052	YEM beta-lactamase	carbapenem	beta-lactam	antibiotic inactivation	YEM-1
ZOG-1	297.205	26.3185	ZOG beta-lactamase	carbapenem	beta-lactam	antibiotic inactivation	ZOG-1
CIA-1	1	1	CIA beta-lactamase	carbapenem;cephalosporin	beta-lactam	antibiotic inactivation	CIA-1
CIA-2	1	0	CIA beta-lactamase	carbapenem;cephalosporin	beta-lactam	antibiotic inactivation	CIA-2
CIA-3	7.40493	2.32743	CIA beta-lactamase	carbapenem;cephalosporin	beta-lactam	antibiotic inactivation	CIA-3
CIA-4	9.46316	6.30418	CIA beta-lactamase	carbapenem;cephalosporin	beta-lactam	antibiotic inactivation	CIA-4
DIM-1	66.4034	4.56672	DIM beta-lactamase	carbapenem;cephalosporin	beta-lactam	antibiotic inactivation	DIM-1
FIM-1	49.4834	23.4072	FIM beta-lactamase	carbapenem;cephalosporin	beta-lactam	antibiotic inactivation	FIM-1
GIL-1	34.3813	5.72909	GIL beta-lactamase	carbapenem;cephalosporin	beta-lactam	antibiotic inactivation	GIL-1
IDC-1	20.159	11.2505	IDC beta-lactamase	carbapenem;cephalosporin	beta-lactam	antibiotic inactivation	IDC-1
IDC-2	67.8569	14.2215	IDC beta-lactamase	carbapenem;cephalosporin	beta-lactam	antibiotic inactivation	IDC-2
LHK-1	1	11.099	LHK beta-lactamase	carbapenem;cephalosporin	beta-lactam	antibiotic inactivation	LHK-1
LHK-2	1	1	LHK beta-lactamase	carbapenem;cephalosporin	beta-lactam	antibiotic inactivation	LHK-2
LHK-5	8.1284	13.971	LHK beta-lactamase	carbapenem;cephalosporin	beta-lactam	antibiotic inactivation	LHK-5
LHK-6	1	19.1164	LHK beta-lactamase	carbapenem;cephalosporin	beta-lactam	antibiotic inactivation	LHK-6
LUS-1	46.0474	22.5277	LUS beta-lactamase	carbapenem;cephalosporin	beta-lactam	antibiotic inactivation	LUS-1
ORN-3	1	1	ORN beta-lactamase	carbapenem;cephalosporin	beta-lactam	antibiotic inactivation	ORN-3
ORN-4	0	1	ORN beta-lactamase	carbapenem;cephalosporin	beta-lactam	antibiotic inactivation	ORN-4
ORN-5	3.2214	1	ORN beta-lactamase	carbapenem;cephalosporin	beta-lactam	antibiotic inactivation	ORN-5
ORN-6	1	0	ORN beta-lactamase	carbapenem;cephalosporin	beta-lactam	antibiotic inactivation	ORN-6
PAM-1	33.3238	32.8095	PAM beta-lactamase	carbapenem;cephalosporin	beta-lactam	antibiotic inactivation	PAM-1
PAM-2	11.8675	13.9729	PAM beta-lactamase	carbapenem;cephalosporin	beta-lactam	antibiotic inactivation	PAM-2
PAM-3	10.1284	4.65174	PAM beta-lactamase	carbapenem;cephalosporin	beta-lactam	antibiotic inactivation	PAM-3
PAU-1	5.8786	15.9402	PAU beta-lactamase	carbapenem;cephalosporin	beta-lactam	antibiotic inactivation	PAU-1
PLA-1	1	1	PLA beta-lactamase	carbapenem;cephalosporin	beta-lactam	antibiotic inactivation	PLA-1
PLA-3	1	0	PLA beta-lactamase	carbapenem;cephalosporin	beta-lactam	antibiotic inactivation	PLA-3
PLA-6	1	3.96443	PLA beta-lactamase	carbapenem;cephalosporin	beta-lactam	antibiotic inactivation	PLA-6
PSV-1	31.1763	69.196	PSV beta-lactamase	carbapenem;cephalosporin	beta-lactam	antibiotic inactivation	PSV-1
RSA-1	41.3173	51.4946	RSA beta-lactamase	carbapenem;cephalosporin	beta-lactam	antibiotic inactivation	RSA-1
RSA-2	214.242	62.6264	RSA beta-lactamase	carbapenem;cephalosporin	beta-lactam	antibiotic inactivation	RSA-2
RSD2-1	1	2.89388	RSD2 beta-lactamase	carbapenem;cephalosporin	beta-lactam	antibiotic inactivation	RSD2-1
RSD2-2	15.0675	5.71509	RSD2 beta-lactamase	carbapenem;cephalosporin	beta-lactam	antibiotic inactivation	RSD2-2
SHD-1	46.9878	35.0969	SHD beta-lactamase	carbapenem;cephalosporin	beta-lactam	antibiotic inactivation	SHD-1
TER-1	6.72519	1	TER beta-lactamase	carbapenem;cephalosporin	beta-lactam	antibiotic inactivation	TER-1
TER-2	11.5664	2.16732	TER beta-lactamase	carbapenem;cephalosporin	beta-lactam	antibiotic inactivation	TER-2
VHH-1	67.5972	27.1023	VHH beta-lactamase	carbapenem;cephalosporin	beta-lactam	antibiotic inactivation	VHH-1
VHW-1	5.15225	13.1363	VHW beta-lactamase	carbapenem;cephalosporin	beta-lactam	antibiotic inactivation	VHW-1
TMB-1	0	5.36571	TMB beta-lactamase	carbapenem;cephalosporin;cephamycin	beta-lactam	antibiotic inactivation	TMB-1
TMB-2	12.0899	5.41007	TMB beta-lactamase	carbapenem;cephalosporin;cephamycin	beta-lactam	antibiotic inactivation	TMB-2
TUS-1	42.784	26.5514	TUS beta-lactamase	carbapenem;cephalosporin;cephamycin	beta-lactam	antibiotic inactivation	TUS-1
Escherichia coli soxS with mutation conferring antibiotic resistance	12.7741	1	ATP-binding cassette (ABC) antibiotic efflux pump;General Bacterial Porin with reduced permeability to beta-lactams;major facilitator superfamily (MFS) antibiotic efflux pump;resistance-nodulation-cell division (RND) antibiotic efflux pump	carbapenem;cephalosporin;cephamycin;disinfecting agents and antiseptics;fluoroquinolone antibiotic;glycylcycline;monobactam;penam;penem;phenicol antibiotic;rifamycin antibiotic;tetracycline antibiotic	multidrug	antibiotic efflux;antibiotic target alteration;reduced permeability to antibiotic	Ecol_soxS_MULT
marA	22.3516	3.90237	General Bacterial Porin with reduced permeability to beta-lactams;resistance-nodulation-cell division (RND) antibiotic efflux pump	carbapenem;cephalosporin;cephamycin;disinfecting agents and antiseptics;fluoroquinolone antibiotic;glycylcycline;monobactam;penam;penem;phenicol antibiotic;rifamycin antibiotic;tetracycline antibiotic	multidrug	antibiotic efflux;reduced permeability to antibiotic	marA
ramA	18.7054	3.6087	General Bacterial Porin with reduced permeability to beta-lactams;resistance-nodulation-cell division (RND) antibiotic efflux pump	carbapenem;cephalosporin;cephamycin;disinfecting agents and antiseptics;fluoroquinolone antibiotic;glycylcycline;monobactam;penam;penem;phenicol antibiotic;rifamycin antibiotic;tetracycline antibiotic	multidrug	antibiotic efflux;reduced permeability to antibiotic	ramA
NDM-33	0	1	NDM beta-lactamase	carbapenem;cephalosporin;cephamycin;fluoroquinolone antibiotic;penam	multidrug	antibiotic inactivation	NDM-33
Helicobacter pylori pbp2 mutants conferring resistance to amoxicillin	10.2605	0	Penicillin-binding protein mutations conferring resistance to beta-lactam antibiotics	carbapenem;cephalosporin;cephamycin;monobactam;penam	beta-lactam	antibiotic target alteration	Hpyl_pbp2_AMX
Helicobacter pylori pbp3 conferring resistance to amoxicillin	0	1	Penicillin-binding protein mutations conferring resistance to beta-lactam antibiotics	carbapenem;cephalosporin;cephamycin;monobactam;penam	beta-lactam	antibiotic target alteration	Hpyl_pbp3_AMX
Streptococcus pneumoniae PBP2x conferring resistance to amoxicillin	1	1	Penicillin-binding protein mutations conferring resistance to beta-lactam antibiotics	carbapenem;cephalosporin;cephamycin;monobactam;penam	beta-lactam	antibiotic target alteration	Spne_PBP2x_AMX
mecA	175.968	47.8519	methicillin resistant PBP2	carbapenem;cephalosporin;cephamycin;monobactam;penam	beta-lactam	antibiotic target replacement	mecA
mecB	112.819	51.083	methicillin resistant PBP2	carbapenem;cephalosporin;cephamycin;monobactam;penam	beta-lactam	antibiotic target replacement	mecB
mecC	85.2316	77.9726	methicillin resistant PBP2	carbapenem;cephalosporin;cephamycin;monobactam;penam	beta-lactam	antibiotic target replacement	mecC
MecC-type methicillin resistance repressor MecI	22.9691	10.1036	methicillin resistant PBP2	carbapenem;cephalosporin;cephamycin;monobactam;penam	beta-lactam	antibiotic target replacement	MecI_rep
mecD	93.3071	33.589	methicillin resistant PBP2	carbapenem;cephalosporin;cephamycin;monobactam;penam	beta-lactam	antibiotic target replacement	mecD
mecI	19.5737	1	methicillin resistant PBP2	carbapenem;cephalosporin;cephamycin;monobactam;penam	beta-lactam	antibiotic target replacement	mecI
mecR1	94.9759	57.6367	methicillin resistant PBP2	carbapenem;cephalosporin;cephamycin;monobactam;penam	beta-lactam	antibiotic target replacement	mecR1
GIM-1	16.1645	3.5641	GIM beta-lactamase	carbapenem;cephalosporin;cephamycin;monobactam;penam;penem	beta-lactam	antibiotic inactivation	GIM-1
GIM-2	2.70169	15.9663	GIM beta-lactamase	carbapenem;cephalosporin;cephamycin;monobactam;penam;penem	beta-lactam	antibiotic inactivation	GIM-2
Burkholderia pseudomallei Omp38	42.6322	24.5497	General Bacterial Porin with reduced permeability to beta-lactams	carbapenem;cephalosporin;cephamycin;monobactam;penam;penem	beta-lactam	reduced permeability to antibiotic	Bpse_Omp38
Klebsiella pneumoniae OmpK37	69.8136	63.938	General Bacterial Porin with reduced permeability to beta-lactams	carbapenem;cephalosporin;cephamycin;monobactam;penam;penem	beta-lactam	reduced permeability to antibiotic	Kpne_OmpK37
golS	66.8926	9.75171	resistance-nodulation-cell division (RND) antibiotic efflux pump	carbapenem;cephalosporin;cephamycin;monobactam;penam;penem;phenicol antibiotic	multidrug	antibiotic efflux	golS
mdsA	113.36	33.5233	resistance-nodulation-cell division (RND) antibiotic efflux pump	carbapenem;cephalosporin;cephamycin;monobactam;penam;penem;phenicol antibiotic	multidrug	antibiotic efflux	mdsA
mdsB	483.612	252.944	resistance-nodulation-cell division (RND) antibiotic efflux pump	carbapenem;cephalosporin;cephamycin;monobactam;penam;penem;phenicol antibiotic	multidrug	antibiotic efflux	mdsB
mdsC	78.7124	38.4763	resistance-nodulation-cell division (RND) antibiotic efflux pump	carbapenem;cephalosporin;cephamycin;monobactam;penam;penem;phenicol antibiotic	multidrug	antibiotic efflux	mdsC
ACT-1	1	5.92083	ACT beta-lactamase	carbapenem;cephalosporin;cephamycin;penam	beta-lactam	antibiotic inactivation	ACT-1
ACT-10	0	1	ACT beta-lactamase	carbapenem;cephalosporin;cephamycin;penam	beta-lactam	antibiotic inactivation	ACT-10
ACT-12	1	1	ACT beta-lactamase	carbapenem;cephalosporin;cephamycin;penam	beta-lactam	antibiotic inactivation	ACT-12
ACT-13	1	0	ACT beta-lactamase	carbapenem;cephalosporin;cephamycin;penam	beta-lactam	antibiotic inactivation	ACT-13
ACT-14	0	5.09118	ACT beta-lactamase	carbapenem;cephalosporin;cephamycin;penam	beta-lactam	antibiotic inactivation	ACT-14
ACT-16	0	1	ACT beta-lactamase	carbapenem;cephalosporin;cephamycin;penam	beta-lactam	antibiotic inactivation	ACT-16
ACT-18	1	0	ACT beta-lactamase	carbapenem;cephalosporin;cephamycin;penam	beta-lactam	antibiotic inactivation	ACT-18
ACT-19	0	11.7979	ACT beta-lactamase	carbapenem;cephalosporin;cephamycin;penam	beta-lactam	antibiotic inactivation	ACT-19
ACT-21	1	1	ACT beta-lactamase	carbapenem;cephalosporin;cephamycin;penam	beta-lactam	antibiotic inactivation	ACT-21
ACT-24	1	0	ACT beta-lactamase	carbapenem;cephalosporin;cephamycin;penam	beta-lactam	antibiotic inactivation	ACT-24
ACT-28	1	0	ACT beta-lactamase	carbapenem;cephalosporin;cephamycin;penam	beta-lactam	antibiotic inactivation	ACT-28
ACT-34	4.30882	9.36604	ACT beta-lactamase	carbapenem;cephalosporin;cephamycin;penam	beta-lactam	antibiotic inactivation	ACT-34
ACT-37	1	0	ACT beta-lactamase	carbapenem;cephalosporin;cephamycin;penam	beta-lactam	antibiotic inactivation	ACT-37
ACT-38	1	1	ACT beta-lactamase	carbapenem;cephalosporin;cephamycin;penam	beta-lactam	antibiotic inactivation	ACT-38
ACT-4	1	3.22222	ACT beta-lactamase	carbapenem;cephalosporin;cephamycin;penam	beta-lactam	antibiotic inactivation	ACT-4
ACT-42	1	0	ACT beta-lactamase	carbapenem;cephalosporin;cephamycin;penam	beta-lactam	antibiotic inactivation	ACT-42
ACT-45	1	0	ACT beta-lactamase	carbapenem;cephalosporin;cephamycin;penam	beta-lactam	antibiotic inactivation	ACT-45
ACT-47	1	0	ACT beta-lactamase	carbapenem;cephalosporin;cephamycin;penam	beta-lactam	antibiotic inactivation	ACT-47
ACT-50	3	2.16279	ACT beta-lactamase	carbapenem;cephalosporin;cephamycin;penam	beta-lactam	antibiotic inactivation	ACT-50
ACT-52	1	2.42586	ACT beta-lactamase	carbapenem;cephalosporin;cephamycin;penam	beta-lactam	antibiotic inactivation	ACT-52
ACT-53	34.6468	5.00733	ACT beta-lactamase	carbapenem;cephalosporin;cephamycin;penam	beta-lactam	antibiotic inactivation	ACT-53
ACT-54	12.2302	2.18732	ACT beta-lactamase	carbapenem;cephalosporin;cephamycin;penam	beta-lactam	antibiotic inactivation	ACT-54
ACT-57	1	0	ACT beta-lactamase	carbapenem;cephalosporin;cephamycin;penam	beta-lactam	antibiotic inactivation	ACT-57
ACT-60	0	6.10957	ACT beta-lactamase	carbapenem;cephalosporin;cephamycin;penam	beta-lactam	antibiotic inactivation	ACT-60
ACT-62	3.14286	1	ACT beta-lactamase	carbapenem;cephalosporin;cephamycin;penam	beta-lactam	antibiotic inactivation	ACT-62
ACT-63	1	10.9289	ACT beta-lactamase	carbapenem;cephalosporin;cephamycin;penam	beta-lactam	antibiotic inactivation	ACT-63
ACT-64	0	5.21208	ACT beta-lactamase	carbapenem;cephalosporin;cephamycin;penam	beta-lactam	antibiotic inactivation	ACT-64
ACT-66	1	0	ACT beta-lactamase	carbapenem;cephalosporin;cephamycin;penam	beta-lactam	antibiotic inactivation	ACT-66
ACT-68	3.16766	7.20677	ACT beta-lactamase	carbapenem;cephalosporin;cephamycin;penam	beta-lactam	antibiotic inactivation	ACT-68
ACT-72	10.2287	0	ACT beta-lactamase	carbapenem;cephalosporin;cephamycin;penam	beta-lactam	antibiotic inactivation	ACT-72
ACT-74	1	0	ACT beta-lactamase	carbapenem;cephalosporin;cephamycin;penam	beta-lactam	antibiotic inactivation	ACT-74
ACT-75	7.94165	0	ACT beta-lactamase	carbapenem;cephalosporin;cephamycin;penam	beta-lactam	antibiotic inactivation	ACT-75
ACT-79	1	4.72077	ACT beta-lactamase	carbapenem;cephalosporin;cephamycin;penam	beta-lactam	antibiotic inactivation	ACT-79
ACT-8	1	0	ACT beta-lactamase	carbapenem;cephalosporin;cephamycin;penam	beta-lactam	antibiotic inactivation	ACT-8
ACT-81	0	1	ACT beta-lactamase	carbapenem;cephalosporin;cephamycin;penam	beta-lactam	antibiotic inactivation	ACT-81
ACT-82	0	1	ACT beta-lactamase	carbapenem;cephalosporin;cephamycin;penam	beta-lactam	antibiotic inactivation	ACT-82
ACT-83	0	1	ACT beta-lactamase	carbapenem;cephalosporin;cephamycin;penam	beta-lactam	antibiotic inactivation	ACT-83
ACT-84	1	3.87356	ACT beta-lactamase	carbapenem;cephalosporin;cephamycin;penam	beta-lactam	antibiotic inactivation	ACT-84
ACT-87	6.33808	1	ACT beta-lactamase	carbapenem;cephalosporin;cephamycin;penam	beta-lactam	antibiotic inactivation	ACT-87
ACT-9	17.2504	1	ACT beta-lactamase	carbapenem;cephalosporin;cephamycin;penam	beta-lactam	antibiotic inactivation	ACT-9
CAM-1	130.907	41.339	CAM beta-lactamase	carbapenem;cephalosporin;cephamycin;penam	beta-lactam	antibiotic inactivation	CAM-1
NDM-10	1	2.19048	NDM beta-lactamase	carbapenem;cephalosporin;cephamycin;penam	beta-lactam	antibiotic inactivation	NDM-10
NDM-11	0	1	NDM beta-lactamase	carbapenem;cephalosporin;cephamycin;penam	beta-lactam	antibiotic inactivation	NDM-11
NDM-12	0	1	NDM beta-lactamase	carbapenem;cephalosporin;cephamycin;penam	beta-lactam	antibiotic inactivation	NDM-12
NDM-16a	1	0	NDM beta-lactamase	carbapenem;cephalosporin;cephamycin;penam	beta-lactam	antibiotic inactivation	NDM-16a
NDM-18	4.19929	1	NDM beta-lactamase	carbapenem;cephalosporin;cephamycin;penam	beta-lactam	antibiotic inactivation	NDM-18
NDM-20	1	0	NDM beta-lactamase	carbapenem;cephalosporin;cephamycin;penam	beta-lactam	antibiotic inactivation	NDM-20
NDM-22	1	0	NDM beta-lactamase	carbapenem;cephalosporin;cephamycin;penam	beta-lactam	antibiotic inactivation	NDM-22
NDM-23	0	1	NDM beta-lactamase	carbapenem;cephalosporin;cephamycin;penam	beta-lactam	antibiotic inactivation	NDM-23
NDM-25	1	0	NDM beta-lactamase	carbapenem;cephalosporin;cephamycin;penam	beta-lactam	antibiotic inactivation	NDM-25
NDM-30	1	0	NDM beta-lactamase	carbapenem;cephalosporin;cephamycin;penam	beta-lactam	antibiotic inactivation	NDM-30
NDM-31	2.09489	0	NDM beta-lactamase	carbapenem;cephalosporin;cephamycin;penam	beta-lactam	antibiotic inactivation	NDM-31
NDM-34	1	6.45455	NDM beta-lactamase	carbapenem;cephalosporin;cephamycin;penam	beta-lactam	antibiotic inactivation	NDM-34
NDM-35	0	1	NDM beta-lactamase	carbapenem;cephalosporin;cephamycin;penam	beta-lactam	antibiotic inactivation	NDM-35
NDM-36	1	1	NDM beta-lactamase	carbapenem;cephalosporin;cephamycin;penam	beta-lactam	antibiotic inactivation	NDM-36
NDM-38	1	0	NDM beta-lactamase	carbapenem;cephalosporin;cephamycin;penam	beta-lactam	antibiotic inactivation	NDM-38
NDM-39	1	0	NDM beta-lactamase	carbapenem;cephalosporin;cephamycin;penam	beta-lactam	antibiotic inactivation	NDM-39
NDM-47	1	3.32198	NDM beta-lactamase	carbapenem;cephalosporin;cephamycin;penam	beta-lactam	antibiotic inactivation	NDM-43
NDM-8	1	0	NDM beta-lactamase	carbapenem;cephalosporin;cephamycin;penam	beta-lactam	antibiotic inactivation	NDM-8
NmcA	1	1	NmcA beta-lactamase	carbapenem;cephalosporin;cephamycin;penam	beta-lactam	antibiotic inactivation	NmcA
NmcR	15.9727	26.247	NmcA beta-lactamase	carbapenem;cephalosporin;cephamycin;penam	beta-lactam	antibiotic inactivation	NmcR
IMP-12	0	6.64045	IMP beta-lactamase	carbapenem;cephalosporin;cephamycin;penam;penem	beta-lactam	antibiotic inactivation	IMP-12
IMP-14	0	1	IMP beta-lactamase	carbapenem;cephalosporin;cephamycin;penam;penem	beta-lactam	antibiotic inactivation	IMP-14
IMP-15	1	1	IMP beta-lactamase	carbapenem;cephalosporin;cephamycin;penam;penem	beta-lactam	antibiotic inactivation	IMP-15
IMP-17	0	1	IMP beta-lactamase	carbapenem;cephalosporin;cephamycin;penam;penem	beta-lactam	antibiotic inactivation	IMP-17
IMP-2	0	2.67286	IMP beta-lactamase	carbapenem;cephalosporin;cephamycin;penam;penem	beta-lactam	antibiotic inactivation	IMP-2
IMP-22	0	1	IMP beta-lactamase	carbapenem;cephalosporin;cephamycin;penam;penem	beta-lactam	antibiotic inactivation	IMP-22
IMP-24	0	1	IMP beta-lactamase	carbapenem;cephalosporin;cephamycin;penam;penem	beta-lactam	antibiotic inactivation	IMP-24
IMP-28	0	1	IMP beta-lactamase	carbapenem;cephalosporin;cephamycin;penam;penem	beta-lactam	antibiotic inactivation	IMP-28
IMP-29	198.831	0	IMP beta-lactamase	carbapenem;cephalosporin;cephamycin;penam;penem	beta-lactam	antibiotic inactivation	IMP-29
IMP-3	1	3.15827	IMP beta-lactamase	carbapenem;cephalosporin;cephamycin;penam;penem	beta-lactam	antibiotic inactivation	IMP-3
IMP-31	0	1	IMP beta-lactamase	carbapenem;cephalosporin;cephamycin;penam;penem	beta-lactam	antibiotic inactivation	IMP-31
IMP-32	1	7.47819	IMP beta-lactamase	carbapenem;cephalosporin;cephamycin;penam;penem	beta-lactam	antibiotic inactivation	IMP-32
IMP-35	9.51938	0	IMP beta-lactamase	carbapenem;cephalosporin;cephamycin;penam;penem	beta-lactam	antibiotic inactivation	IMP-35
IMP-37	0	1	IMP beta-lactamase	carbapenem;cephalosporin;cephamycin;penam;penem	beta-lactam	antibiotic inactivation	IMP-37
IMP-39	1	6.60235	IMP beta-lactamase	carbapenem;cephalosporin;cephamycin;penam;penem	beta-lactam	antibiotic inactivation	IMP-39
IMP-41	0	1	IMP beta-lactamase	carbapenem;cephalosporin;cephamycin;penam;penem	beta-lactam	antibiotic inactivation	IMP-41
IMP-42	3.73723	0	IMP beta-lactamase	carbapenem;cephalosporin;cephamycin;penam;penem	beta-lactam	antibiotic inactivation	IMP-42
IMP-43	15.7306	0	IMP beta-lactamase	carbapenem;cephalosporin;cephamycin;penam;penem	beta-lactam	antibiotic inactivation	IMP-43
IMP-44	0	1	IMP beta-lactamase	carbapenem;cephalosporin;cephamycin;penam;penem	beta-lactam	antibiotic inactivation	IMP-44
IMP-45	7.50592	0	IMP beta-lactamase	carbapenem;cephalosporin;cephamycin;penam;penem	beta-lactam	antibiotic inactivation	IMP-45
IMP-46	1	4.72248	IMP beta-lactamase	carbapenem;cephalosporin;cephamycin;penam;penem	beta-lactam	antibiotic inactivation	IMP-46
IMP-48	0	3.33594	IMP beta-lactamase	carbapenem;cephalosporin;cephamycin;penam;penem	beta-lactam	antibiotic inactivation	IMP-48
IMP-49	0	7.28541	IMP beta-lactamase	carbapenem;cephalosporin;cephamycin;penam;penem	beta-lactam	antibiotic inactivation	IMP-49
IMP-5	0	1	IMP beta-lactamase	carbapenem;cephalosporin;cephamycin;penam;penem	beta-lactam	antibiotic inactivation	IMP-5
IMP-51	0	1	IMP beta-lactamase	carbapenem;cephalosporin;cephamycin;penam;penem	beta-lactam	antibiotic inactivation	IMP-51
IMP-53	0	4.15789	IMP beta-lactamase	carbapenem;cephalosporin;cephamycin;penam;penem	beta-lactam	antibiotic inactivation	IMP-53
IMP-55	5.41	1	IMP beta-lactamase	carbapenem;cephalosporin;cephamycin;penam;penem	beta-lactam	antibiotic inactivation	IMP-55
IMP-56	1	0	IMP beta-lactamase	carbapenem;cephalosporin;cephamycin;penam;penem	beta-lactam	antibiotic inactivation	IMP-56
IMP-58	8.11656	10.0458	IMP beta-lactamase	carbapenem;cephalosporin;cephamycin;penam;penem	beta-lactam	antibiotic inactivation	IMP-58
IMP-59	0	6.04587	IMP beta-lactamase	carbapenem;cephalosporin;cephamycin;penam;penem	beta-lactam	antibiotic inactivation	IMP-59
IMP-61	0	1	IMP beta-lactamase	carbapenem;cephalosporin;cephamycin;penam;penem	beta-lactam	antibiotic inactivation	IMP-61
IMP-62	4.84444	1	IMP beta-lactamase	carbapenem;cephalosporin;cephamycin;penam;penem	beta-lactam	antibiotic inactivation	IMP-62
IMP-63	4.4539	4.5627	IMP beta-lactamase	carbapenem;cephalosporin;cephamycin;penam;penem	beta-lactam	antibiotic inactivation	IMP-63
IMP-64	3.53137	0	IMP beta-lactamase	carbapenem;cephalosporin;cephamycin;penam;penem	beta-lactam	antibiotic inactivation	IMP-64
IMP-67	4.38976	0	IMP beta-lactamase	carbapenem;cephalosporin;cephamycin;penam;penem	beta-lactam	antibiotic inactivation	IMP-67
IMP-7	0	1	IMP beta-lactamase	carbapenem;cephalosporin;cephamycin;penam;penem	beta-lactam	antibiotic inactivation	IMP-7
IMP-71	1	0	IMP beta-lactamase	carbapenem;cephalosporin;cephamycin;penam;penem	beta-lactam	antibiotic inactivation	IMP-71
IMP-73	9.44127	9.4	IMP beta-lactamase	carbapenem;cephalosporin;cephamycin;penam;penem	beta-lactam	antibiotic inactivation	IMP-73
IMP-75	1	0	IMP beta-lactamase	carbapenem;cephalosporin;cephamycin;penam;penem	beta-lactam	antibiotic inactivation	IMP-75
IMP-79	1	1	IMP beta-lactamase	carbapenem;cephalosporin;cephamycin;penam;penem	beta-lactam	antibiotic inactivation	IMP-79
IMP-80	1	1	IMP beta-lactamase	carbapenem;cephalosporin;cephamycin;penam;penem	beta-lactam	antibiotic inactivation	IMP-80
IMP-81	5.068	0	IMP beta-lactamase	carbapenem;cephalosporin;cephamycin;penam;penem	beta-lactam	antibiotic inactivation	IMP-81
IMP-83	1	4.5503	IMP beta-lactamase	carbapenem;cephalosporin;cephamycin;penam;penem	beta-lactam	antibiotic inactivation	IMP-83
IMP-84	1	0	IMP beta-lactamase	carbapenem;cephalosporin;cephamycin;penam;penem	beta-lactam	antibiotic inactivation	IMP-84
IMP-88	1	14.8842	IMP beta-lactamase	carbapenem;cephalosporin;cephamycin;penam;penem	beta-lactam	antibiotic inactivation	IMP-88
IMP-89	0	2.77444	IMP beta-lactamase	carbapenem;cephalosporin;cephamycin;penam;penem	beta-lactam	antibiotic inactivation	IMP-89
IMP-9	1	0	IMP beta-lactamase	carbapenem;cephalosporin;cephamycin;penam;penem	beta-lactam	antibiotic inactivation	IMP-9
IMP-91	7.59354	0	IMP beta-lactamase	carbapenem;cephalosporin;cephamycin;penam;penem	beta-lactam	antibiotic inactivation	IMP-9
IMP-92	1	1	IMP beta-lactamase	carbapenem;cephalosporin;cephamycin;penam;penem	beta-lactam	antibiotic inactivation	IMP-9
IMP-93	0	1	IMP beta-lactamase	carbapenem;cephalosporin;cephamycin;penam;penem	beta-lactam	antibiotic inactivation	IMP-9
IMP-94	1	8.60536	IMP beta-lactamase	carbapenem;cephalosporin;cephamycin;penam;penem	beta-lactam	antibiotic inactivation	IMP-9
IMP-95	23.6	1	IMP beta-lactamase	carbapenem;cephalosporin;cephamycin;penam;penem	beta-lactam	antibiotic inactivation	IMP-9
IMP-96	0	2.90541	IMP beta-lactamase	carbapenem;cephalosporin;cephamycin;penam;penem	beta-lactam	antibiotic inactivation	IMP-9
KHM-1	19.2944	10.7923	KHM beta-lactamase	carbapenem;cephalosporin;cephamycin;penam;penem	beta-lactam	antibiotic inactivation	KHM-1
VIM-12	0	1	VIM beta-lactamase	carbapenem;cephalosporin;cephamycin;penam;penem	beta-lactam	antibiotic inactivation	VIM-12
VIM-13	1	2.08077	VIM beta-lactamase	carbapenem;cephalosporin;cephamycin;penam;penem	beta-lactam	antibiotic inactivation	VIM-13
VIM-14	2.2	0	VIM beta-lactamase	carbapenem;cephalosporin;cephamycin;penam;penem	beta-lactam	antibiotic inactivation	VIM-14
VIM-18	0	1	VIM beta-lactamase	carbapenem;cephalosporin;cephamycin;penam;penem	beta-lactam	antibiotic inactivation	VIM-18
VIM-25	1	0	VIM beta-lactamase	carbapenem;cephalosporin;cephamycin;penam;penem	beta-lactam	antibiotic inactivation	VIM-25
VIM-3	1	0	VIM beta-lactamase	carbapenem;cephalosporin;cephamycin;penam;penem	beta-lactam	antibiotic inactivation	VIM-3
VIM-34	1	0	VIM beta-lactamase	carbapenem;cephalosporin;cephamycin;penam;penem	beta-lactam	antibiotic inactivation	VIM-34
VIM-41	1	0	VIM beta-lactamase	carbapenem;cephalosporin;cephamycin;penam;penem	beta-lactam	antibiotic inactivation	VIM-41
VIM-42	0	1	VIM beta-lactamase	carbapenem;cephalosporin;cephamycin;penam;penem	beta-lactam	antibiotic inactivation	VIM-42
VIM-47	14.3557	1	VIM beta-lactamase	carbapenem;cephalosporin;cephamycin;penam;penem	beta-lactam	antibiotic inactivation	VIM-47
VIM-49	1	1	VIM beta-lactamase	carbapenem;cephalosporin;cephamycin;penam;penem	beta-lactam	antibiotic inactivation	VIM-49
VIM-50	0	1	VIM beta-lactamase	carbapenem;cephalosporin;cephamycin;penam;penem	beta-lactam	antibiotic inactivation	VIM-50
VIM-53	0	1	VIM beta-lactamase	carbapenem;cephalosporin;cephamycin;penam;penem	beta-lactam	antibiotic inactivation	VIM-53
VIM-54	1	0	VIM beta-lactamase	carbapenem;cephalosporin;cephamycin;penam;penem	beta-lactam	antibiotic inactivation	VIM-54
VIM-61	1	3.56589	VIM beta-lactamase	carbapenem;cephalosporin;cephamycin;penam;penem	beta-lactam	antibiotic inactivation	VIM-61
VIM-65	0	1	VIM beta-lactamase	carbapenem;cephalosporin;cephamycin;penam;penem	beta-lactam	antibiotic inactivation	VIM-65
VIM-66	1	3.32558	VIM beta-lactamase	carbapenem;cephalosporin;cephamycin;penam;penem	beta-lactam	antibiotic inactivation	VIM-66
VIM-67	0	1	VIM beta-lactamase	carbapenem;cephalosporin;cephamycin;penam;penem	beta-lactam	antibiotic inactivation	VIM-67
VIM-69	17.6138	7.8449	VIM beta-lactamase	carbapenem;cephalosporin;cephamycin;penam;penem	beta-lactam	antibiotic inactivation	VIM-69
VIM-7	1	1	VIM beta-lactamase	carbapenem;cephalosporin;cephamycin;penam;penem	beta-lactam	antibiotic inactivation	VIM-7
VIM-70	0	1	VIM beta-lactamase	carbapenem;cephalosporin;cephamycin;penam;penem	beta-lactam	antibiotic inactivation	VIM-70
VIM-71	6.20833	8.81343	VIM beta-lactamase	carbapenem;cephalosporin;cephamycin;penam;penem	beta-lactam	antibiotic inactivation	VIM-71
VIM-72	1	0	VIM beta-lactamase	carbapenem;cephalosporin;cephamycin;penam;penem	beta-lactam	antibiotic inactivation	VIM-72
adeI	38.3198	6.81794	resistance-nodulation-cell division (RND) antibiotic efflux pump	carbapenem;cephalosporin;diaminopyrimidine antibiotic;fluoroquinolone antibiotic;lincosamide antibiotic;macrolide antibiotic;penem;phenicol antibiotic;rifamycin antibiotic;tetracycline antibiotic	multidrug	antibiotic efflux	adeI
adeJ	209.279	243.692	resistance-nodulation-cell division (RND) antibiotic efflux pump	carbapenem;cephalosporin;diaminopyrimidine antibiotic;fluoroquinolone antibiotic;lincosamide antibiotic;macrolide antibiotic;penem;phenicol antibiotic;rifamycin antibiotic;tetracycline antibiotic	multidrug	antibiotic efflux	adeJ
adeK	140.314	27.8147	resistance-nodulation-cell division (RND) antibiotic efflux pump	carbapenem;cephalosporin;diaminopyrimidine antibiotic;fluoroquinolone antibiotic;lincosamide antibiotic;macrolide antibiotic;penem;phenicol antibiotic;rifamycin antibiotic;tetracycline antibiotic	multidrug	antibiotic efflux	adeK
adeN	27.0147	15.2384	resistance-nodulation-cell division (RND) antibiotic efflux pump	carbapenem;cephalosporin;diaminopyrimidine antibiotic;fluoroquinolone antibiotic;lincosamide antibiotic;macrolide antibiotic;penem;phenicol antibiotic;rifamycin antibiotic;tetracycline antibiotic	multidrug	antibiotic efflux	adeN
PDC-103	1	0	PDC beta-lactamase	carbapenem;cephalosporin;monobactam	beta-lactam	antibiotic inactivation	PDC-103
PDC-104	7.79874	0	PDC beta-lactamase	carbapenem;cephalosporin;monobactam	beta-lactam	antibiotic inactivation	PDC-104
PDC-110	1	0	PDC beta-lactamase	carbapenem;cephalosporin;monobactam	beta-lactam	antibiotic inactivation	PDC-110
PDC-129	0	1	PDC beta-lactamase	carbapenem;cephalosporin;monobactam	beta-lactam	antibiotic inactivation	PDC-129
PDC-140	0	1	PDC beta-lactamase	carbapenem;cephalosporin;monobactam	beta-lactam	antibiotic inactivation	PDC-140
PDC-148	0	1	PDC beta-lactamase	carbapenem;cephalosporin;monobactam	beta-lactam	antibiotic inactivation	PDC-148
PDC-15	1	0	PDC beta-lactamase	carbapenem;cephalosporin;monobactam	beta-lactam	antibiotic inactivation	PDC-15
PDC-151	1	1	PDC beta-lactamase	carbapenem;cephalosporin;monobactam	beta-lactam	antibiotic inactivation	PDC-151
PDC-155	0	1	PDC beta-lactamase	carbapenem;cephalosporin;monobactam	beta-lactam	antibiotic inactivation	PDC-155
PDC-160	1	3.4	PDC beta-lactamase	carbapenem;cephalosporin;monobactam	beta-lactam	antibiotic inactivation	PDC-160
PDC-162	1	0	PDC beta-lactamase	carbapenem;cephalosporin;monobactam	beta-lactam	antibiotic inactivation	PDC-162
PDC-17	1	1	PDC beta-lactamase	carbapenem;cephalosporin;monobactam	beta-lactam	antibiotic inactivation	PDC-17
PDC-177	1	1	PDC beta-lactamase	carbapenem;cephalosporin;monobactam	beta-lactam	antibiotic inactivation	PDC-177
PDC-188	0	1	PDC beta-lactamase	carbapenem;cephalosporin;monobactam	beta-lactam	antibiotic inactivation	PDC-188
PDC-197	1	0	PDC beta-lactamase	carbapenem;cephalosporin;monobactam	beta-lactam	antibiotic inactivation	PDC-197
PDC-212	1	0	PDC beta-lactamase	carbapenem;cephalosporin;monobactam	beta-lactam	antibiotic inactivation	PDC-212
PDC-214	0	1	PDC beta-lactamase	carbapenem;cephalosporin;monobactam	beta-lactam	antibiotic inactivation	PDC-214
PDC-217	0	1	PDC beta-lactamase	carbapenem;cephalosporin;monobactam	beta-lactam	antibiotic inactivation	PDC-217
PDC-21b	0	1	PDC beta-lactamase	carbapenem;cephalosporin;monobactam	beta-lactam	antibiotic inactivation	PDC-21b
PDC-223	0	1	PDC beta-lactamase	carbapenem;cephalosporin;monobactam	beta-lactam	antibiotic inactivation	PDC-223
PDC-228	4.14685	0	PDC beta-lactamase	carbapenem;cephalosporin;monobactam	beta-lactam	antibiotic inactivation	PDC-228
PDC-243	1	0	PDC beta-lactamase	carbapenem;cephalosporin;monobactam	beta-lactam	antibiotic inactivation	PDC-243
PDC-244	0	1	PDC beta-lactamase	carbapenem;cephalosporin;monobactam	beta-lactam	antibiotic inactivation	PDC-244
PDC-248	0	1	PDC beta-lactamase	carbapenem;cephalosporin;monobactam	beta-lactam	antibiotic inactivation	PDC-248
PDC-249	12.3845	1	PDC beta-lactamase	carbapenem;cephalosporin;monobactam	beta-lactam	antibiotic inactivation	PDC-249
PDC-250	43.9661	0	PDC beta-lactamase	carbapenem;cephalosporin;monobactam	beta-lactam	antibiotic inactivation	PDC-250
PDC-256	1	1	PDC beta-lactamase	carbapenem;cephalosporin;monobactam	beta-lactam	antibiotic inactivation	PDC-256
PDC-268	1	0	PDC beta-lactamase	carbapenem;cephalosporin;monobactam	beta-lactam	antibiotic inactivation	PDC-268
PDC-275	1	0	PDC beta-lactamase	carbapenem;cephalosporin;monobactam	beta-lactam	antibiotic inactivation	PDC-275
PDC-279	1	0	PDC beta-lactamase	carbapenem;cephalosporin;monobactam	beta-lactam	antibiotic inactivation	PDC-279
PDC-280	1	0	PDC beta-lactamase	carbapenem;cephalosporin;monobactam	beta-lactam	antibiotic inactivation	PDC-280
PDC-283	1	0	PDC beta-lactamase	carbapenem;cephalosporin;monobactam	beta-lactam	antibiotic inactivation	PDC-283
PDC-286	1	1	PDC beta-lactamase	carbapenem;cephalosporin;monobactam	beta-lactam	antibiotic inactivation	PDC-286
PDC-296	1	1	PDC beta-lactamase	carbapenem;cephalosporin;monobactam	beta-lactam	antibiotic inactivation	PDC-296
PDC-298	0	1	PDC beta-lactamase	carbapenem;cephalosporin;monobactam	beta-lactam	antibiotic inactivation	PDC-298
PDC-303	0	4.82166	PDC beta-lactamase	carbapenem;cephalosporin;monobactam	beta-lactam	antibiotic inactivation	PDC-303
PDC-32	1	0	PDC beta-lactamase	carbapenem;cephalosporin;monobactam	beta-lactam	antibiotic inactivation	PDC-32
PDC-323	1	0	PDC beta-lactamase	carbapenem;cephalosporin;monobactam	beta-lactam	antibiotic inactivation	PDC-323
PDC-324	1	0	PDC beta-lactamase	carbapenem;cephalosporin;monobactam	beta-lactam	antibiotic inactivation	PDC-324
PDC-331	27.9683	1	PDC beta-lactamase	carbapenem;cephalosporin;monobactam	beta-lactam	antibiotic inactivation	PDC-331
PDC-342	14.1068	0	PDC beta-lactamase	carbapenem;cephalosporin;monobactam	beta-lactam	antibiotic inactivation	PDC-342
PDC-343	0	1	PDC beta-lactamase	carbapenem;cephalosporin;monobactam	beta-lactam	antibiotic inactivation	PDC-343
PDC-344	1	0	PDC beta-lactamase	carbapenem;cephalosporin;monobactam	beta-lactam	antibiotic inactivation	PDC-344
PDC-354	5.53401	0	PDC beta-lactamase	carbapenem;cephalosporin;monobactam	beta-lactam	antibiotic inactivation	PDC-354
PDC-356	0	1	PDC beta-lactamase	carbapenem;cephalosporin;monobactam	beta-lactam	antibiotic inactivation	PDC-356
PDC-357	1	0	PDC beta-lactamase	carbapenem;cephalosporin;monobactam	beta-lactam	antibiotic inactivation	PDC-357
PDC-359	0	1	PDC beta-lactamase	carbapenem;cephalosporin;monobactam	beta-lactam	antibiotic inactivation	PDC-359
PDC-362	1	0	PDC beta-lactamase	carbapenem;cephalosporin;monobactam	beta-lactam	antibiotic inactivation	PDC-362
PDC-365	0	1	PDC beta-lactamase	carbapenem;cephalosporin;monobactam	beta-lactam	antibiotic inactivation	PDC-365
PDC-366	1	0	PDC beta-lactamase	carbapenem;cephalosporin;monobactam	beta-lactam	antibiotic inactivation	PDC-366
PDC-374	0	1	PDC beta-lactamase	carbapenem;cephalosporin;monobactam	beta-lactam	antibiotic inactivation	PDC-374
PDC-377	1	0	PDC beta-lactamase	carbapenem;cephalosporin;monobactam	beta-lactam	antibiotic inactivation	PDC-377
PDC-379	0	1	PDC beta-lactamase	carbapenem;cephalosporin;monobactam	beta-lactam	antibiotic inactivation	PDC-379
PDC-380	1	0	PDC beta-lactamase	carbapenem;cephalosporin;monobactam	beta-lactam	antibiotic inactivation	PDC-380
PDC-384	1	1	PDC beta-lactamase	carbapenem;cephalosporin;monobactam	beta-lactam	antibiotic inactivation	PDC-384
PDC-385	1	0	PDC beta-lactamase	carbapenem;cephalosporin;monobactam	beta-lactam	antibiotic inactivation	PDC-385
PDC-392	0	1	PDC beta-lactamase	carbapenem;cephalosporin;monobactam	beta-lactam	antibiotic inactivation	PDC-392
PDC-394	1	0	PDC beta-lactamase	carbapenem;cephalosporin;monobactam	beta-lactam	antibiotic inactivation	PDC-394
PDC-4	1	0	PDC beta-lactamase	carbapenem;cephalosporin;monobactam	beta-lactam	antibiotic inactivation	PDC-4
PDC-400	104.672	33.4987	PDC beta-lactamase	carbapenem;cephalosporin;monobactam	beta-lactam	antibiotic inactivation	PDC-400
PDC-402	2.40625	17.0933	PDC beta-lactamase	carbapenem;cephalosporin;monobactam	beta-lactam	antibiotic inactivation	PDC-402
PDC-404	0	1	PDC beta-lactamase	carbapenem;cephalosporin;monobactam	beta-lactam	antibiotic inactivation	PDC-404
PDC-406	1	0	PDC beta-lactamase	carbapenem;cephalosporin;monobactam	beta-lactam	antibiotic inactivation	PDC-406
PDC-413	0	12.0071	PDC beta-lactamase	carbapenem;cephalosporin;monobactam	beta-lactam	antibiotic inactivation	PDC-413
PDC-417	0	1	PDC beta-lactamase	carbapenem;cephalosporin;monobactam	beta-lactam	antibiotic inactivation	PDC-417
PDC-418	1	1	PDC beta-lactamase	carbapenem;cephalosporin;monobactam	beta-lactam	antibiotic inactivation	PDC-418
PDC-42	1	0	PDC beta-lactamase	carbapenem;cephalosporin;monobactam	beta-lactam	antibiotic inactivation	PDC-42
PDC-424	1	3.89389	PDC beta-lactamase	carbapenem;cephalosporin;monobactam	beta-lactam	antibiotic inactivation	PDC-424
PDC-430	0	1	PDC beta-lactamase	carbapenem;cephalosporin;monobactam	beta-lactam	antibiotic inactivation	PDC-430
PDC-434	0	1	PDC beta-lactamase	carbapenem;cephalosporin;monobactam	beta-lactam	antibiotic inactivation	PDC-434
PDC-435	1	0	PDC beta-lactamase	carbapenem;cephalosporin;monobactam	beta-lactam	antibiotic inactivation	PDC-435
PDC-437	1	0	PDC beta-lactamase	carbapenem;cephalosporin;monobactam	beta-lactam	antibiotic inactivation	PDC-437
PDC-441	0	1	PDC beta-lactamase	carbapenem;cephalosporin;monobactam	beta-lactam	antibiotic inactivation	PDC-441
PDC-443	24.7584	0	PDC beta-lactamase	carbapenem;cephalosporin;monobactam	beta-lactam	antibiotic inactivation	PDC-443
PDC-449	0	1	PDC beta-lactamase	carbapenem;cephalosporin;monobactam	beta-lactam	antibiotic inactivation	PDC-449
PDC-453	14.5633	0	PDC beta-lactamase	carbapenem;cephalosporin;monobactam	beta-lactam	antibiotic inactivation	PDC-453
PDC-455	8.86899	3.48822	PDC beta-lactamase	carbapenem;cephalosporin;monobactam	beta-lactam	antibiotic inactivation	PDC-455
PDC-468	0	1	PDC beta-lactamase	carbapenem;cephalosporin;monobactam	beta-lactam	antibiotic inactivation	PDC-468
PDC-473	0	1	PDC beta-lactamase	carbapenem;cephalosporin;monobactam	beta-lactam	antibiotic inactivation	PDC-473
PDC-474	1	0	PDC beta-lactamase	carbapenem;cephalosporin;monobactam	beta-lactam	antibiotic inactivation	PDC-474
PDC-55	1	0	PDC beta-lactamase	carbapenem;cephalosporin;monobactam	beta-lactam	antibiotic inactivation	PDC-55
PDC-57	0	1	PDC beta-lactamase	carbapenem;cephalosporin;monobactam	beta-lactam	antibiotic inactivation	PDC-57
PDC-58	1	0	PDC beta-lactamase	carbapenem;cephalosporin;monobactam	beta-lactam	antibiotic inactivation	PDC-58
PDC-61	0	1	PDC beta-lactamase	carbapenem;cephalosporin;monobactam	beta-lactam	antibiotic inactivation	PDC-61
PDC-64	0	1	PDC beta-lactamase	carbapenem;cephalosporin;monobactam	beta-lactam	antibiotic inactivation	PDC-64
PDC-72	0	1	PDC beta-lactamase	carbapenem;cephalosporin;monobactam	beta-lactam	antibiotic inactivation	PDC-72
PDC-78	1	0	PDC beta-lactamase	carbapenem;cephalosporin;monobactam	beta-lactam	antibiotic inactivation	PDC-78
PDC-85	3.74568	0	PDC beta-lactamase	carbapenem;cephalosporin;monobactam	beta-lactam	antibiotic inactivation	PDC-85
PDC-88	1	0	PDC beta-lactamase	carbapenem;cephalosporin;monobactam	beta-lactam	antibiotic inactivation	PDC-88
PDC-89	0	1	PDC beta-lactamase	carbapenem;cephalosporin;monobactam	beta-lactam	antibiotic inactivation	PDC-89
PDC-9	7.63636	0	PDC beta-lactamase	carbapenem;cephalosporin;monobactam	beta-lactam	antibiotic inactivation	PDC-9
PDC-91	3.18182	2.73077	PDC beta-lactamase	carbapenem;cephalosporin;monobactam	beta-lactam	antibiotic inactivation	PDC-91
KPC-11	1	0	KPC beta-lactamase	carbapenem;cephalosporin;monobactam;penam	beta-lactam	antibiotic inactivation	KPC-11
KPC-123	1	1	KPC beta-lactamase	carbapenem;cephalosporin;monobactam;penam	beta-lactam	antibiotic inactivation	KPC-123
KPC-16	0	1	KPC beta-lactamase	carbapenem;cephalosporin;monobactam;penam	beta-lactam	antibiotic inactivation	KPC-16
KPC-27	0	1	KPC beta-lactamase	carbapenem;cephalosporin;monobactam;penam	beta-lactam	antibiotic inactivation	KPC-27
KPC-28	20.6403	0	KPC beta-lactamase	carbapenem;cephalosporin;monobactam;penam	beta-lactam	antibiotic inactivation	KPC-28
KPC-29	60.5428	9.19308	KPC beta-lactamase	carbapenem;cephalosporin;monobactam;penam	beta-lactam	antibiotic inactivation	KPC-29
KPC-34	1	4.16241	KPC beta-lactamase	carbapenem;cephalosporin;monobactam;penam	beta-lactam	antibiotic inactivation	KPC-34
KPC-35	1	0	KPC beta-lactamase	carbapenem;cephalosporin;monobactam;penam	beta-lactam	antibiotic inactivation	KPC-35
KPC-37	6.33333	0	KPC beta-lactamase	carbapenem;cephalosporin;monobactam;penam	beta-lactam	antibiotic inactivation	KPC-37
KPC-4	1	0	KPC beta-lactamase	carbapenem;cephalosporin;monobactam;penam	beta-lactam	antibiotic inactivation	KPC-4
KPC-45	1	0	KPC beta-lactamase	carbapenem;cephalosporin;monobactam;penam	beta-lactam	antibiotic inactivation	KPC-45
KPC-55	0	1	KPC beta-lactamase	carbapenem;cephalosporin;monobactam;penam	beta-lactam	antibiotic inactivation	KPC-55
KPC-58	0	1	KPC beta-lactamase	carbapenem;cephalosporin;monobactam;penam	beta-lactam	antibiotic inactivation	KPC-58
KPC-59	1	0	KPC beta-lactamase	carbapenem;cephalosporin;monobactam;penam	beta-lactam	antibiotic inactivation	KPC-59
KPC-6	1	0	KPC beta-lactamase	carbapenem;cephalosporin;monobactam;penam	beta-lactam	antibiotic inactivation	KPC-6
KPC-61	0	1	KPC beta-lactamase	carbapenem;cephalosporin;monobactam;penam	beta-lactam	antibiotic inactivation	KPC-61
KPC-64	0	1	KPC beta-lactamase	carbapenem;cephalosporin;monobactam;penam	beta-lactam	antibiotic inactivation	KPC-64
KPC-76	0	1	KPC beta-lactamase	carbapenem;cephalosporin;monobactam;penam	beta-lactam	antibiotic inactivation	KPC-76
KPC-80	0	2.54639	KPC beta-lactamase	carbapenem;cephalosporin;monobactam;penam	beta-lactam	antibiotic inactivation	KPC-80
KPC-81	1	0	KPC beta-lactamase	carbapenem;cephalosporin;monobactam;penam	beta-lactam	antibiotic inactivation	KPC-81
KPC-87	0	1	KPC beta-lactamase	carbapenem;cephalosporin;monobactam;penam	beta-lactam	antibiotic inactivation	KPC-83
KPC-9	1	1	KPC beta-lactamase	carbapenem;cephalosporin;monobactam;penam	beta-lactam	antibiotic inactivation	KPC-9
KPC-94	8.15584	0	KPC beta-lactamase	carbapenem;cephalosporin;monobactam;penam	beta-lactam	antibiotic inactivation	KPC-93
KPC-95	1	0	KPC beta-lactamase	carbapenem;cephalosporin;monobactam;penam	beta-lactam	antibiotic inactivation	KPC-93
KPC-97	0	1	KPC beta-lactamase	carbapenem;cephalosporin;monobactam;penam	beta-lactam	antibiotic inactivation	KPC-93
KPC-98	1	0	KPC beta-lactamase	carbapenem;cephalosporin;monobactam;penam	beta-lactam	antibiotic inactivation	KPC-93
KPC-99	0	1	KPC beta-lactamase	carbapenem;cephalosporin;monobactam;penam	beta-lactam	antibiotic inactivation	KPC-93
PER-10	1	0	PER beta-lactamase	carbapenem;cephalosporin;monobactam;penam;penem	beta-lactam	antibiotic inactivation	PER-10
PER-11	0	2.1194	PER beta-lactamase	carbapenem;cephalosporin;monobactam;penam;penem	beta-lactam	antibiotic inactivation	PER-11
PER-13	0	1	PER beta-lactamase	carbapenem;cephalosporin;monobactam;penam;penem	beta-lactam	antibiotic inactivation	PER-13
PER-14	34.7292	11.3899	PER beta-lactamase	carbapenem;cephalosporin;monobactam;penam;penem	beta-lactam	antibiotic inactivation	PER-14
PER-15	0	5.35675	PER beta-lactamase	carbapenem;cephalosporin;monobactam;penam;penem	beta-lactam	antibiotic inactivation	PER-15
PER-16	0	12.8392	PER beta-lactamase	carbapenem;cephalosporin;monobactam;penam;penem	beta-lactam	antibiotic inactivation	PER-16
PER-2	11.1508	0	PER beta-lactamase	carbapenem;cephalosporin;monobactam;penam;penem	beta-lactam	antibiotic inactivation	PER-2
PER-3	0	1	PER beta-lactamase	carbapenem;cephalosporin;monobactam;penam;penem	beta-lactam	antibiotic inactivation	PER-3
PER-5	0	3.06716	PER beta-lactamase	carbapenem;cephalosporin;monobactam;penam;penem	beta-lactam	antibiotic inactivation	PER-5
PER-6	7.0472	82.7312	PER beta-lactamase	carbapenem;cephalosporin;monobactam;penam;penem	beta-lactam	antibiotic inactivation	PER-6
PER-8	1	12.1638	PER beta-lactamase	carbapenem;cephalosporin;monobactam;penam;penem	beta-lactam	antibiotic inactivation	PER-8
PER-9	11.7427	0	PER beta-lactamase	carbapenem;cephalosporin;monobactam;penam;penem	beta-lactam	antibiotic inactivation	PER-9
Bla2	21.965	47.1031	subclass B1 Bacillus anthracis Bla beta-lactamase	carbapenem;cephalosporin;penam	beta-lactam	antibiotic inactivation	Bla2
CGB-1	71.2004	4.20057	CGB beta-lactamase	carbapenem;cephalosporin;penam	beta-lactam	antibiotic inactivation	CGB-1
EBR-3	4.46154	14.7725	EBR beta-lactamase	carbapenem;cephalosporin;penam	beta-lactam	antibiotic inactivation	EBR-3
EBR-4	15.9771	3.35765	EBR beta-lactamase	carbapenem;cephalosporin;penam	beta-lactam	antibiotic inactivation	EBR-4
EBR-5	5.47761	9.05196	EBR beta-lactamase	carbapenem;cephalosporin;penam	beta-lactam	antibiotic inactivation	EBR-4
FEZ-1	85.6665	31.8873	FEZ beta-lactamase	carbapenem;cephalosporin;penam	beta-lactam	antibiotic inactivation	FEZ-1
GES-12	0	1	GES beta-lactamase	carbapenem;cephalosporin;penam	beta-lactam	antibiotic inactivation	GES-12
GES-18	1	0	GES beta-lactamase	carbapenem;cephalosporin;penam	beta-lactam	antibiotic inactivation	GES-18
GES-21	1	0	GES beta-lactamase	carbapenem;cephalosporin;penam	beta-lactam	antibiotic inactivation	GES-21
GES-25	1	1	GES beta-lactamase	carbapenem;cephalosporin;penam	beta-lactam	antibiotic inactivation	GES-25
GES-28	1	0	GES beta-lactamase	carbapenem;cephalosporin;penam	beta-lactam	antibiotic inactivation	GES-28
GES-3	0	1	GES beta-lactamase	carbapenem;cephalosporin;penam	beta-lactam	antibiotic inactivation	GES-3
GES-30	1	0	GES beta-lactamase	carbapenem;cephalosporin;penam	beta-lactam	antibiotic inactivation	GES-30
GES-32	6.70978	1	GES beta-lactamase	carbapenem;cephalosporin;penam	beta-lactam	antibiotic inactivation	GES-32
GES-35	8.95712	1	GES beta-lactamase	carbapenem;cephalosporin;penam	beta-lactam	antibiotic inactivation	GES-35
GES-36	1	1	GES beta-lactamase	carbapenem;cephalosporin;penam	beta-lactam	antibiotic inactivation	GES-36
GES-37	4.8961	0	GES beta-lactamase	carbapenem;cephalosporin;penam	beta-lactam	antibiotic inactivation	GES-37
GES-40	2.91693	0	GES beta-lactamase	carbapenem;cephalosporin;penam	beta-lactam	antibiotic inactivation	GES-40
GES-41	1	1	GES beta-lactamase	carbapenem;cephalosporin;penam	beta-lactam	antibiotic inactivation	GES-41
GES-42	1	0	GES beta-lactamase	carbapenem;cephalosporin;penam	beta-lactam	antibiotic inactivation	GES-42
GES-43	0	2.16732	GES beta-lactamase	carbapenem;cephalosporin;penam	beta-lactam	antibiotic inactivation	GES-43
GES-44	13.8319	0	GES beta-lactamase	carbapenem;cephalosporin;penam	beta-lactam	antibiotic inactivation	GES-44
GES-46	9.36653	2.2	GES beta-lactamase	carbapenem;cephalosporin;penam	beta-lactam	antibiotic inactivation	GES-46
GES-8	1	1	GES beta-lactamase	carbapenem;cephalosporin;penam	beta-lactam	antibiotic inactivation	GES-8
GES-9	0	1	GES beta-lactamase	carbapenem;cephalosporin;penam	beta-lactam	antibiotic inactivation	GES-9
GOB-10	1	0	GOB beta-lactamase	carbapenem;cephalosporin;penam	beta-lactam	antibiotic inactivation	GOB-10
GOB-11	14.7922	5.31349	GOB beta-lactamase	carbapenem;cephalosporin;penam	beta-lactam	antibiotic inactivation	GOB-11
GOB-12	0	1	GOB beta-lactamase	carbapenem;cephalosporin;penam	beta-lactam	antibiotic inactivation	GOB-12
GOB-15	0	1	GOB beta-lactamase	carbapenem;cephalosporin;penam	beta-lactam	antibiotic inactivation	GOB-15
GOB-18	6.24194	0	GOB beta-lactamase	carbapenem;cephalosporin;penam	beta-lactam	antibiotic inactivation	GOB-18
GOB-2	1	7.67512	GOB beta-lactamase	carbapenem;cephalosporin;penam	beta-lactam	antibiotic inactivation	GOB-2
GOB-20	0	5.83871	GOB beta-lactamase	carbapenem;cephalosporin;penam	beta-lactam	antibiotic inactivation	GOB-20
GOB-22	0	5.57749	GOB beta-lactamase	carbapenem;cephalosporin;penam	beta-lactam	antibiotic inactivation	GOB-22
GOB-23	94.9041	1	GOB beta-lactamase	carbapenem;cephalosporin;penam	beta-lactam	antibiotic inactivation	GOB-23
GOB-24	1	1	GOB beta-lactamase	carbapenem;cephalosporin;penam	beta-lactam	antibiotic inactivation	GOB-24
GOB-25	1	0	GOB beta-lactamase	carbapenem;cephalosporin;penam	beta-lactam	antibiotic inactivation	GOB-25
GOB-26	0	1	GOB beta-lactamase	carbapenem;cephalosporin;penam	beta-lactam	antibiotic inactivation	GOB-26
GOB-27	0	1	GOB beta-lactamase	carbapenem;cephalosporin;penam	beta-lactam	antibiotic inactivation	GOB-27
GOB-28	0	1	GOB beta-lactamase	carbapenem;cephalosporin;penam	beta-lactam	antibiotic inactivation	GOB-28
GOB-29	1	0	GOB beta-lactamase	carbapenem;cephalosporin;penam	beta-lactam	antibiotic inactivation	GOB-29
GOB-30	0	1	GOB beta-lactamase	carbapenem;cephalosporin;penam	beta-lactam	antibiotic inactivation	GOB-30
GOB-31	0	1	GOB beta-lactamase	carbapenem;cephalosporin;penam	beta-lactam	antibiotic inactivation	GOB-31
GOB-32	1	0	GOB beta-lactamase	carbapenem;cephalosporin;penam	beta-lactam	antibiotic inactivation	GOB-32
GOB-33	1	0	GOB beta-lactamase	carbapenem;cephalosporin;penam	beta-lactam	antibiotic inactivation	GOB-33
GOB-34	1	1	GOB beta-lactamase	carbapenem;cephalosporin;penam	beta-lactam	antibiotic inactivation	GOB-34
GOB-35	0	1	GOB beta-lactamase	carbapenem;cephalosporin;penam	beta-lactam	antibiotic inactivation	GOB-35
GOB-36	13.6774	1	GOB beta-lactamase	carbapenem;cephalosporin;penam	beta-lactam	antibiotic inactivation	GOB-36
GOB-37	10.6807	17.9555	GOB beta-lactamase	carbapenem;cephalosporin;penam	beta-lactam	antibiotic inactivation	GOB-37
GOB-39	0	1	GOB beta-lactamase	carbapenem;cephalosporin;penam	beta-lactam	antibiotic inactivation	GOB-39
GOB-40	0	1	GOB beta-lactamase	carbapenem;cephalosporin;penam	beta-lactam	antibiotic inactivation	GOB-40
GOB-41	0	1	GOB beta-lactamase	carbapenem;cephalosporin;penam	beta-lactam	antibiotic inactivation	GOB-41
GOB-44	30.2487	1	GOB beta-lactamase	carbapenem;cephalosporin;penam	beta-lactam	antibiotic inactivation	GOB-44
GOB-45	1	0	GOB beta-lactamase	carbapenem;cephalosporin;penam	beta-lactam	antibiotic inactivation	GOB-45
GOB-46	2.17188	8.56193	GOB beta-lactamase	carbapenem;cephalosporin;penam	beta-lactam	antibiotic inactivation	GOB-46
GOB-48	1	1	GOB beta-lactamase	carbapenem;cephalosporin;penam	beta-lactam	antibiotic inactivation	GOB-48
GOB-49	16.0948	9.48828	GOB beta-lactamase	carbapenem;cephalosporin;penam	beta-lactam	antibiotic inactivation	GOB-49
GOB-5	1	0	GOB beta-lactamase	carbapenem;cephalosporin;penam	beta-lactam	antibiotic inactivation	GOB-5
GOB-50	1	0	GOB beta-lactamase	carbapenem;cephalosporin;penam	beta-lactam	antibiotic inactivation	GOB-50
GOB-51	41.4038	2.19048	GOB beta-lactamase	carbapenem;cephalosporin;penam	beta-lactam	antibiotic inactivation	GOB-51
GOB-6	1	1	GOB beta-lactamase	carbapenem;cephalosporin;penam	beta-lactam	antibiotic inactivation	GOB-6
GOB-7	3.24719	0	GOB beta-lactamase	carbapenem;cephalosporin;penam	beta-lactam	antibiotic inactivation	GOB-7
GOB-8	0	4.63322	GOB beta-lactamase	carbapenem;cephalosporin;penam	beta-lactam	antibiotic inactivation	GOB-8
JOHN-1	17.5197	13.528	JOHN beta-lactamase	carbapenem;cephalosporin;penam	beta-lactam	antibiotic inactivation	JOHN-1
LMB-1	120.506	66.2517	LMB beta-lactamase	carbapenem;cephalosporin;penam	beta-lactam	antibiotic inactivation	LMB-1
OXA-114h	1	0	OXA beta-lactamase	carbapenem;cephalosporin;penam	beta-lactam	antibiotic inactivation	OXA-114h
OXA-114k	1	1	OXA beta-lactamase	carbapenem;cephalosporin;penam	beta-lactam	antibiotic inactivation	OXA-114k
OXA-114m	1	0	OXA beta-lactamase	carbapenem;cephalosporin;penam	beta-lactam	antibiotic inactivation	OXA-114m
OXA-114n	1	0	OXA beta-lactamase	carbapenem;cephalosporin;penam	beta-lactam	antibiotic inactivation	OXA-114n
OXA-114p	9.24099	3.31715	OXA beta-lactamase	carbapenem;cephalosporin;penam	beta-lactam	antibiotic inactivation	OXA-114p
OXA-114q	0	1	OXA beta-lactamase	carbapenem;cephalosporin;penam	beta-lactam	antibiotic inactivation	OXA-114q
OXA-114r	1	0	OXA beta-lactamase	carbapenem;cephalosporin;penam	beta-lactam	antibiotic inactivation	OXA-114r
OXA-114s	0	1	OXA beta-lactamase	carbapenem;cephalosporin;penam	beta-lactam	antibiotic inactivation	OXA-114s
OXA-114u	0	2.13208	OXA beta-lactamase	carbapenem;cephalosporin;penam	beta-lactam	antibiotic inactivation	OXA-114u
OXA-114w	1	0	OXA beta-lactamase	carbapenem;cephalosporin;penam	beta-lactam	antibiotic inactivation	OXA-114w
OXA-114x	3.37154	0	OXA beta-lactamase	carbapenem;cephalosporin;penam	beta-lactam	antibiotic inactivation	OXA-114x
OXA-118	1	2.1811	OXA beta-lactamase	carbapenem;cephalosporin;penam	beta-lactam	antibiotic inactivation	OXA-118
OXA-119	1	0	OXA beta-lactamase	carbapenem;cephalosporin;penam	beta-lactam	antibiotic inactivation	OXA-119
OXA-12	25.255	1	OXA beta-lactamase	carbapenem;cephalosporin;penam	beta-lactam	antibiotic inactivation	OXA-12
OXA-121	0	8.00422	OXA beta-lactamase	carbapenem;cephalosporin;penam	beta-lactam	antibiotic inactivation	OXA-121
OXA-125	1	0	OXA beta-lactamase	carbapenem;cephalosporin;penam	beta-lactam	antibiotic inactivation	OXA-125
OXA-129	7.54748	2.88088	OXA beta-lactamase	carbapenem;cephalosporin;penam	beta-lactam	antibiotic inactivation	OXA-129
OXA-133	1	0	OXA beta-lactamase	carbapenem;cephalosporin;penam	beta-lactam	antibiotic inactivation	OXA-133
OXA-134	1	1	OXA beta-lactamase	carbapenem;cephalosporin;penam	beta-lactam	antibiotic inactivation	OXA-134
OXA-137	1	1	OXA beta-lactamase	carbapenem;cephalosporin;penam	beta-lactam	antibiotic inactivation	OXA-137
OXA-139	1	1	OXA beta-lactamase	carbapenem;cephalosporin;penam	beta-lactam	antibiotic inactivation	OXA-139
OXA-140	1	1	OXA beta-lactamase	carbapenem;cephalosporin;penam	beta-lactam	antibiotic inactivation	OXA-140
OXA-145	10.7448	0	OXA beta-lactamase	carbapenem;cephalosporin;penam	beta-lactam	antibiotic inactivation	OXA-145
OXA-15	0	1	OXA beta-lactamase	carbapenem;cephalosporin;penam	beta-lactam	antibiotic inactivation	OXA-15
OXA-151	0	8.18288	OXA beta-lactamase	carbapenem;cephalosporin;penam	beta-lactam	antibiotic inactivation	OXA-151
OXA-152	4.9328	3.64317	OXA beta-lactamase	carbapenem;cephalosporin;penam	beta-lactam	antibiotic inactivation	OXA-152
OXA-153	52.6322	18.5013	OXA beta-lactamase	carbapenem;cephalosporin;penam	beta-lactam	antibiotic inactivation	OXA-153
OXA-154	7.64207	2.82943	OXA beta-lactamase	carbapenem;cephalosporin;penam	beta-lactam	antibiotic inactivation	OXA-154
OXA-155	49.6888	13.4819	OXA beta-lactamase	carbapenem;cephalosporin;penam	beta-lactam	antibiotic inactivation	OXA-155
OXA-156	27.6523	8.8705	OXA beta-lactamase	carbapenem;cephalosporin;penam	beta-lactam	antibiotic inactivation	OXA-156
OXA-157	8.84314	15.843	OXA beta-lactamase	carbapenem;cephalosporin;penam	beta-lactam	antibiotic inactivation	OXA-157
OXA-158	1	0	OXA beta-lactamase	carbapenem;cephalosporin;penam	beta-lactam	antibiotic inactivation	OXA-158
OXA-159	74.3529	15.6785	OXA beta-lactamase	carbapenem;cephalosporin;penam	beta-lactam	antibiotic inactivation	OXA-159
OXA-16	1	1	OXA beta-lactamase	carbapenem;cephalosporin;penam	beta-lactam	antibiotic inactivation	OXA-16
OXA-164	1	0	OXA beta-lactamase	carbapenem;cephalosporin;penam	beta-lactam	antibiotic inactivation	OXA-164
OXA-166	1	0	OXA beta-lactamase	carbapenem;cephalosporin;penam	beta-lactam	antibiotic inactivation	OXA-166
OXA-168	10.1814	0	OXA beta-lactamase	carbapenem;cephalosporin;penam	beta-lactam	antibiotic inactivation	OXA-168
OXA-17	0	1	OXA beta-lactamase	carbapenem;cephalosporin;penam	beta-lactam	antibiotic inactivation	OXA-17
OXA-175	0	1	OXA beta-lactamase	carbapenem;cephalosporin;penam	beta-lactam	antibiotic inactivation	OXA-175
OXA-18	83.1124	20.6132	OXA beta-lactamase	carbapenem;cephalosporin;penam	beta-lactam	antibiotic inactivation	OXA-18
OXA-182	1	1	OXA beta-lactamase	carbapenem;cephalosporin;penam	beta-lactam	antibiotic inactivation	OXA-182
OXA-183	0	1	OXA beta-lactamase	carbapenem;cephalosporin;penam	beta-lactam	antibiotic inactivation	OXA-183
OXA-192	261.053	237.113	OXA beta-lactamase	carbapenem;cephalosporin;penam	beta-lactam	antibiotic inactivation	OXA-192
OXA-197	1	0	OXA beta-lactamase	carbapenem;cephalosporin;penam	beta-lactam	antibiotic inactivation	OXA-197
OXA-198	30.6346	64.2467	OXA beta-lactamase	carbapenem;cephalosporin;penam	beta-lactam	antibiotic inactivation	OXA-198
OXA-199	7	0	OXA beta-lactamase	carbapenem;cephalosporin;penam	beta-lactam	antibiotic inactivation	OXA-199
OXA-20	50.6923	10.0423	OXA beta-lactamase	carbapenem;cephalosporin;penam	beta-lactam	antibiotic inactivation	OXA-20
OXA-200	0	1	OXA beta-lactamase	carbapenem;cephalosporin;penam	beta-lactam	antibiotic inactivation	OXA-200
OXA-201	1	0	OXA beta-lactamase	carbapenem;cephalosporin;penam	beta-lactam	antibiotic inactivation	OXA-201
OXA-204	0	4.77193	OXA beta-lactamase	carbapenem;cephalosporin;penam	beta-lactam	antibiotic inactivation	OXA-204
OXA-205	199.994	10.1986	OXA beta-lactamase	carbapenem;cephalosporin;penam	beta-lactam	antibiotic inactivation	OXA-205
OXA-207	1	1	OXA beta-lactamase	carbapenem;cephalosporin;penam	beta-lactam	antibiotic inactivation	OXA-207
OXA-209	6.53711	206.037	OXA beta-lactamase	carbapenem;cephalosporin;penam	beta-lactam	antibiotic inactivation	OXA-209
OXA-21	7.04264	0	OXA beta-lactamase	carbapenem;cephalosporin;penam	beta-lactam	antibiotic inactivation	OXA-21
OXA-210	6.61798	1	OXA beta-lactamase	carbapenem;cephalosporin;penam	beta-lactam	antibiotic inactivation	OXA-210
OXA-211	1	0	OXA beta-lactamase	carbapenem;cephalosporin;penam	beta-lactam	antibiotic inactivation	OXA-211
OXA-212	0	1	OXA beta-lactamase	carbapenem;cephalosporin;penam	beta-lactam	antibiotic inactivation	OXA-212
OXA-22	1	11.5876	OXA beta-lactamase	carbapenem;cephalosporin;penam	beta-lactam	antibiotic inactivation	OXA-22
OXA-223	1	1	OXA beta-lactamase	carbapenem;cephalosporin;penam	beta-lactam	antibiotic inactivation	OXA-223
OXA-225	0	1	OXA beta-lactamase	carbapenem;cephalosporin;penam	beta-lactam	antibiotic inactivation	OXA-225
OXA-226	7.71809	10.3783	OXA beta-lactamase	carbapenem;cephalosporin;penam	beta-lactam	antibiotic inactivation	OXA-226
OXA-228	0	1	OXA beta-lactamase	carbapenem;cephalosporin;penam	beta-lactam	antibiotic inactivation	OXA-228
OXA-229	0	1	OXA beta-lactamase	carbapenem;cephalosporin;penam	beta-lactam	antibiotic inactivation	OXA-229
OXA-231	14.1238	10.6952	OXA beta-lactamase	carbapenem;cephalosporin;penam	beta-lactam	antibiotic inactivation	OXA-231
OXA-235	3.67286	0	OXA beta-lactamase	carbapenem;cephalosporin;penam	beta-lactam	antibiotic inactivation	OXA-235
OXA-242	0	1	OXA beta-lactamase	carbapenem;cephalosporin;penam	beta-lactam	antibiotic inactivation	OXA-242
OXA-243	1	0	OXA beta-lactamase	carbapenem;cephalosporin;penam	beta-lactam	antibiotic inactivation	OXA-243
OXA-246	5.61481	0	OXA beta-lactamase	carbapenem;cephalosporin;penam	beta-lactam	antibiotic inactivation	OXA-246
OXA-248	0	1	OXA beta-lactamase	carbapenem;cephalosporin;penam	beta-lactam	antibiotic inactivation	OXA-248
OXA-257	12.6924	1	OXA beta-lactamase	carbapenem;cephalosporin;penam	beta-lactam	antibiotic inactivation	OXA-257
OXA-258	12.9101	1	OXA beta-lactamase	carbapenem;cephalosporin;penam	beta-lactam	antibiotic inactivation	OXA-258
OXA-262	1	1	OXA beta-lactamase	carbapenem;cephalosporin;penam	beta-lactam	antibiotic inactivation	OXA-262
OXA-264	25.5774	1	OXA beta-lactamase	carbapenem;cephalosporin;penam	beta-lactam	antibiotic inactivation	OXA-264
OXA-265	5.70588	0	OXA beta-lactamase	carbapenem;cephalosporin;penam	beta-lactam	antibiotic inactivation	OXA-265
OXA-266	15.7523	3.23881	OXA beta-lactamase	carbapenem;cephalosporin;penam	beta-lactam	antibiotic inactivation	OXA-266
OXA-267	1	0	OXA beta-lactamase	carbapenem;cephalosporin;penam	beta-lactam	antibiotic inactivation	OXA-267
OXA-269	12.2052	1	OXA beta-lactamase	carbapenem;cephalosporin;penam	beta-lactam	antibiotic inactivation	OXA-269
OXA-270	0	1	OXA beta-lactamase	carbapenem;cephalosporin;penam	beta-lactam	antibiotic inactivation	OXA-270
OXA-271	11.158	9.45233	OXA beta-lactamase	carbapenem;cephalosporin;penam	beta-lactam	antibiotic inactivation	OXA-271
OXA-272	7.57474	0	OXA beta-lactamase	carbapenem;cephalosporin;penam	beta-lactam	antibiotic inactivation	OXA-272
OXA-273	0	1	OXA beta-lactamase	carbapenem;cephalosporin;penam	beta-lactam	antibiotic inactivation	OXA-273
OXA-274	0	1	OXA beta-lactamase	carbapenem;cephalosporin;penam	beta-lactam	antibiotic inactivation	OXA-274
OXA-276	0	1	OXA beta-lactamase	carbapenem;cephalosporin;penam	beta-lactam	antibiotic inactivation	OXA-276
OXA-277	1	0	OXA beta-lactamase	carbapenem;cephalosporin;penam	beta-lactam	antibiotic inactivation	OXA-277
OXA-279	0	1	OXA beta-lactamase	carbapenem;cephalosporin;penam	beta-lactam	antibiotic inactivation	OXA-279
OXA-28	1	0	OXA beta-lactamase	carbapenem;cephalosporin;penam	beta-lactam	antibiotic inactivation	OXA-28
OXA-280	0	14.9302	OXA beta-lactamase	carbapenem;cephalosporin;penam	beta-lactam	antibiotic inactivation	OXA-280
OXA-284	0	1	OXA beta-lactamase	carbapenem;cephalosporin;penam	beta-lactam	antibiotic inactivation	OXA-284
OXA-287	11.9513	1	OXA beta-lactamase	carbapenem;cephalosporin;penam	beta-lactam	antibiotic inactivation	OXA-287
OXA-288	1	0	OXA beta-lactamase	carbapenem;cephalosporin;penam	beta-lactam	antibiotic inactivation	OXA-288
OXA-289	0	9.16628	OXA beta-lactamase	carbapenem;cephalosporin;penam	beta-lactam	antibiotic inactivation	OXA-289
OXA-29	24.5111	28.4501	OXA beta-lactamase	carbapenem;cephalosporin;penam	beta-lactam	antibiotic inactivation	OXA-29
OXA-290	4.22433	3.1875	OXA beta-lactamase	carbapenem;cephalosporin;penam	beta-lactam	antibiotic inactivation	OXA-290
OXA-292	1	0	OXA beta-lactamase	carbapenem;cephalosporin;penam	beta-lactam	antibiotic inactivation	OXA-292
OXA-293	7.24354	0	OXA beta-lactamase	carbapenem;cephalosporin;penam	beta-lactam	antibiotic inactivation	OXA-293
OXA-294	0	4.95415	OXA beta-lactamase	carbapenem;cephalosporin;penam	beta-lactam	antibiotic inactivation	OXA-294
OXA-295	1	2.62455	OXA beta-lactamase	carbapenem;cephalosporin;penam	beta-lactam	antibiotic inactivation	OXA-295
OXA-296	49.5369	20.5912	OXA beta-lactamase	carbapenem;cephalosporin;penam	beta-lactam	antibiotic inactivation	OXA-296
OXA-297	0	2.43279	OXA beta-lactamase	carbapenem;cephalosporin;penam	beta-lactam	antibiotic inactivation	OXA-297
OXA-298	6.31915	5.44568	OXA beta-lactamase	carbapenem;cephalosporin;penam	beta-lactam	antibiotic inactivation	OXA-298
OXA-299	24.3833	2.08696	OXA beta-lactamase	carbapenem;cephalosporin;penam	beta-lactam	antibiotic inactivation	OXA-299
OXA-3	17.1954	14.1308	OXA beta-lactamase	carbapenem;cephalosporin;penam	beta-lactam	antibiotic inactivation	OXA-3
OXA-301	1	0	OXA beta-lactamase	carbapenem;cephalosporin;penam	beta-lactam	antibiotic inactivation	OXA-301
OXA-302	21.1556	10.2097	OXA beta-lactamase	carbapenem;cephalosporin;penam	beta-lactam	antibiotic inactivation	OXA-302
OXA-303	0	1	OXA beta-lactamase	carbapenem;cephalosporin;penam	beta-lactam	antibiotic inactivation	OXA-303
OXA-304	0	1	OXA beta-lactamase	carbapenem;cephalosporin;penam	beta-lactam	antibiotic inactivation	OXA-304
OXA-306	9.37681	1	OXA beta-lactamase	carbapenem;cephalosporin;penam	beta-lactam	antibiotic inactivation	OXA-306
OXA-307	12.7035	5.59144	OXA beta-lactamase	carbapenem;cephalosporin;penam	beta-lactam	antibiotic inactivation	OXA-307
OXA-308	67.6023	2.10701	OXA beta-lactamase	carbapenem;cephalosporin;penam	beta-lactam	antibiotic inactivation	OXA-308
OXA-32	1	0	OXA beta-lactamase	carbapenem;cephalosporin;penam	beta-lactam	antibiotic inactivation	OXA-32
OXA-320	1	0	OXA beta-lactamase	carbapenem;cephalosporin;penam	beta-lactam	antibiotic inactivation	OXA-320
OXA-322	1	0	OXA beta-lactamase	carbapenem;cephalosporin;penam	beta-lactam	antibiotic inactivation	OXA-322
OXA-325	0	1	OXA beta-lactamase	carbapenem;cephalosporin;penam	beta-lactam	antibiotic inactivation	OXA-325
OXA-327	0	1	OXA beta-lactamase	carbapenem;cephalosporin;penam	beta-lactam	antibiotic inactivation	OXA-327
OXA-328	5.41176	4.35038	OXA beta-lactamase	carbapenem;cephalosporin;penam	beta-lactam	antibiotic inactivation	OXA-328
OXA-329	1	0	OXA beta-lactamase	carbapenem;cephalosporin;penam	beta-lactam	antibiotic inactivation	OXA-329
OXA-33	18.0902	46.9447	OXA beta-lactamase	carbapenem;cephalosporin;penam	beta-lactam	antibiotic inactivation	OXA-33
OXA-330	0	1	OXA beta-lactamase	carbapenem;cephalosporin;penam	beta-lactam	antibiotic inactivation	OXA-330
OXA-331	1	0	OXA beta-lactamase	carbapenem;cephalosporin;penam	beta-lactam	antibiotic inactivation	OXA-331
OXA-334	0	30.9854	OXA beta-lactamase	carbapenem;cephalosporin;penam	beta-lactam	antibiotic inactivation	OXA-334
OXA-336	0	16.296	OXA beta-lactamase	carbapenem;cephalosporin;penam	beta-lactam	antibiotic inactivation	OXA-336
OXA-337	0	3.25564	OXA beta-lactamase	carbapenem;cephalosporin;penam	beta-lactam	antibiotic inactivation	OXA-337
OXA-34	55.8297	68.0727	OXA beta-lactamase	carbapenem;cephalosporin;penam	beta-lactam	antibiotic inactivation	OXA-34
OXA-347	17.9175	29.9153	OXA beta-lactamase	carbapenem;cephalosporin;penam	beta-lactam	antibiotic inactivation	OXA-347
OXA-349	1	1	OXA beta-lactamase	carbapenem;cephalosporin;penam	beta-lactam	antibiotic inactivation	OXA-349
OXA-353	0	1	OXA beta-lactamase	carbapenem;cephalosporin;penam	beta-lactam	antibiotic inactivation	OXA-353
OXA-357	1	0	OXA beta-lactamase	carbapenem;cephalosporin;penam	beta-lactam	antibiotic inactivation	OXA-357
OXA-359	1	0	OXA beta-lactamase	carbapenem;cephalosporin;penam	beta-lactam	antibiotic inactivation	OXA-359
OXA-36	0	2.57818	OXA beta-lactamase	carbapenem;cephalosporin;penam	beta-lactam	antibiotic inactivation	OXA-36
OXA-360	0	2.13208	OXA beta-lactamase	carbapenem;cephalosporin;penam	beta-lactam	antibiotic inactivation	OXA-360
OXA-361	0	4.06422	OXA beta-lactamase	carbapenem;cephalosporin;penam	beta-lactam	antibiotic inactivation	OXA-361
OXA-362	1	4.80024	OXA beta-lactamase	carbapenem;cephalosporin;penam	beta-lactam	antibiotic inactivation	OXA-362
OXA-364	31.3869	1	OXA beta-lactamase	carbapenem;cephalosporin;penam	beta-lactam	antibiotic inactivation	OXA-364
OXA-368	37.8131	0	OXA beta-lactamase	carbapenem;cephalosporin;penam	beta-lactam	antibiotic inactivation	OXA-368
OXA-37	1	5.60699	OXA beta-lactamase	carbapenem;cephalosporin;penam	beta-lactam	antibiotic inactivation	OXA-37
OXA-371	1	1	OXA beta-lactamase	carbapenem;cephalosporin;penam	beta-lactam	antibiotic inactivation	OXA-371
OXA-372	15.5257	9.08885	OXA beta-lactamase	carbapenem;cephalosporin;penam	beta-lactam	antibiotic inactivation	OXA-372
OXA-373	0	4.7929	OXA beta-lactamase	carbapenem;cephalosporin;penam	beta-lactam	antibiotic inactivation	OXA-373
OXA-376	1	0	OXA beta-lactamase	carbapenem;cephalosporin;penam	beta-lactam	antibiotic inactivation	OXA-376
OXA-379	1	0	OXA beta-lactamase	carbapenem;cephalosporin;penam	beta-lactam	antibiotic inactivation	OXA-379
OXA-382	0	1	OXA beta-lactamase	carbapenem;cephalosporin;penam	beta-lactam	antibiotic inactivation	OXA-382
OXA-388	0	1	OXA beta-lactamase	carbapenem;cephalosporin;penam	beta-lactam	antibiotic inactivation	OXA-388
OXA-390	1	0	OXA beta-lactamase	carbapenem;cephalosporin;penam	beta-lactam	antibiotic inactivation	OXA-390
OXA-392	1	0	OXA beta-lactamase	carbapenem;cephalosporin;penam	beta-lactam	antibiotic inactivation	OXA-392
OXA-397	0	8.34205	OXA beta-lactamase	carbapenem;cephalosporin;penam	beta-lactam	antibiotic inactivation	OXA-397
OXA-402	1	0	OXA beta-lactamase	carbapenem;cephalosporin;penam	beta-lactam	antibiotic inactivation	OXA-402
OXA-404	1	1	OXA beta-lactamase	carbapenem;cephalosporin;penam	beta-lactam	antibiotic inactivation	OXA-404
OXA-413	0	3.23048	OXA beta-lactamase	carbapenem;cephalosporin;penam	beta-lactam	antibiotic inactivation	OXA-413
OXA-42	26.9827	1	OXA beta-lactamase	carbapenem;cephalosporin;penam	beta-lactam	antibiotic inactivation	OXA-42
OXA-420	0	1	OXA beta-lactamase	carbapenem;cephalosporin;penam	beta-lactam	antibiotic inactivation	OXA-420
OXA-421	1	3.47253	OXA beta-lactamase	carbapenem;cephalosporin;penam	beta-lactam	antibiotic inactivation	OXA-421
OXA-427	0	3.29885	OXA beta-lactamase	carbapenem;cephalosporin;penam	beta-lactam	antibiotic inactivation	OXA-427
OXA-432	2.50198	0	OXA beta-lactamase	carbapenem;cephalosporin;penam	beta-lactam	antibiotic inactivation	OXA-432
OXA-433	1	0	OXA beta-lactamase	carbapenem;cephalosporin;penam	beta-lactam	antibiotic inactivation	OXA-433
OXA-435	0	1	OXA beta-lactamase	carbapenem;cephalosporin;penam	beta-lactam	antibiotic inactivation	OXA-435
OXA-437	12.677	69.5525	OXA beta-lactamase	carbapenem;cephalosporin;penam	beta-lactam	antibiotic inactivation	OXA-437
OXA-438	1	7.32976	OXA beta-lactamase	carbapenem;cephalosporin;penam	beta-lactam	antibiotic inactivation	OXA-438
OXA-443	0	2.12782	OXA beta-lactamase	carbapenem;cephalosporin;penam	beta-lactam	antibiotic inactivation	OXA-443
OXA-444	3.68595	1	OXA beta-lactamase	carbapenem;cephalosporin;penam	beta-lactam	antibiotic inactivation	OXA-444
OXA-447	0	1	OXA beta-lactamase	carbapenem;cephalosporin;penam	beta-lactam	antibiotic inactivation	OXA-447
OXA-448	14.375	0	OXA beta-lactamase	carbapenem;cephalosporin;penam	beta-lactam	antibiotic inactivation	OXA-448
OXA-45	8.77407	27.2265	OXA beta-lactamase	carbapenem;cephalosporin;penam	beta-lactam	antibiotic inactivation	OXA-45
OXA-451	1	0	OXA beta-lactamase	carbapenem;cephalosporin;penam	beta-lactam	antibiotic inactivation	OXA-451
OXA-457	1	1	OXA beta-lactamase	carbapenem;cephalosporin;penam	beta-lactam	antibiotic inactivation	OXA-457
OXA-459	8.33492	11.4612	OXA beta-lactamase	carbapenem;cephalosporin;penam	beta-lactam	antibiotic inactivation	OXA-459
OXA-461	1	0	OXA beta-lactamase	carbapenem;cephalosporin;penam	beta-lactam	antibiotic inactivation	OXA-461
OXA-464	4.69847	1	OXA beta-lactamase	carbapenem;cephalosporin;penam	beta-lactam	antibiotic inactivation	OXA-464
OXA-465	11.0969	0	OXA beta-lactamase	carbapenem;cephalosporin;penam	beta-lactam	antibiotic inactivation	OXA-465
OXA-47	1	0	OXA beta-lactamase	carbapenem;cephalosporin;penam	beta-lactam	antibiotic inactivation	OXA-47
OXA-470	1	0	OXA beta-lactamase	carbapenem;cephalosporin;penam	beta-lactam	antibiotic inactivation	OXA-470
OXA-472	36.9687	0	OXA beta-lactamase	carbapenem;cephalosporin;penam	beta-lactam	antibiotic inactivation	OXA-472
OXA-474	0	1	OXA beta-lactamase	carbapenem;cephalosporin;penam	beta-lactam	antibiotic inactivation	OXA-474
OXA-475	1	0	OXA beta-lactamase	carbapenem;cephalosporin;penam	beta-lactam	antibiotic inactivation	OXA-475
OXA-477	9.83903	21.354	OXA beta-lactamase	carbapenem;cephalosporin;penam	beta-lactam	antibiotic inactivation	OXA-477
OXA-478	0	1	OXA beta-lactamase	carbapenem;cephalosporin;penam	beta-lactam	antibiotic inactivation	OXA-478
OXA-485	0	1	OXA beta-lactamase	carbapenem;cephalosporin;penam	beta-lactam	antibiotic inactivation	OXA-485
OXA-491	8	10.6877	OXA beta-lactamase	carbapenem;cephalosporin;penam	beta-lactam	antibiotic inactivation	OXA-491
OXA-493	18.5328	3.22222	OXA beta-lactamase	carbapenem;cephalosporin;penam	beta-lactam	antibiotic inactivation	OXA-493
OXA-496	6.89252	6.14462	OXA beta-lactamase	carbapenem;cephalosporin;penam	beta-lactam	antibiotic inactivation	OXA-496
OXA-498	1	2.45985	OXA beta-lactamase	carbapenem;cephalosporin;penam	beta-lactam	antibiotic inactivation	OXA-498
OXA-499	1	1	OXA beta-lactamase	carbapenem;cephalosporin;penam	beta-lactam	antibiotic inactivation	OXA-499
OXA-5	44.7598	6.08511	OXA beta-lactamase	carbapenem;cephalosporin;penam	beta-lactam	antibiotic inactivation	OXA-5
OXA-504	1	4.75692	OXA beta-lactamase	carbapenem;cephalosporin;penam	beta-lactam	antibiotic inactivation	OXA-504
OXA-505	0	1	OXA beta-lactamase	carbapenem;cephalosporin;penam	beta-lactam	antibiotic inactivation	OXA-505
OXA-512	32.4511	9.67435	OXA beta-lactamase	carbapenem;cephalosporin;penam	beta-lactam	antibiotic inactivation	OXA-512
OXA-513	1	4.69428	OXA beta-lactamase	carbapenem;cephalosporin;penam	beta-lactam	antibiotic inactivation	OXA-513
OXA-514	1	0	OXA beta-lactamase	carbapenem;cephalosporin;penam	beta-lactam	antibiotic inactivation	OXA-514
OXA-518	6.42553	29.982	OXA beta-lactamase	carbapenem;cephalosporin;penam	beta-lactam	antibiotic inactivation	OXA-518
OXA-524	1	0	OXA beta-lactamase	carbapenem;cephalosporin;penam	beta-lactam	antibiotic inactivation	OXA-524
OXA-525	1	0	OXA beta-lactamase	carbapenem;cephalosporin;penam	beta-lactam	antibiotic inactivation	OXA-525
OXA-527	25.4663	1	OXA beta-lactamase	carbapenem;cephalosporin;penam	beta-lactam	antibiotic inactivation	OXA-527
OXA-529	0	1	OXA beta-lactamase	carbapenem;cephalosporin;penam	beta-lactam	antibiotic inactivation	OXA-529
OXA-53	36.2304	4.86199	OXA beta-lactamase	carbapenem;cephalosporin;penam	beta-lactam	antibiotic inactivation	OXA-53
OXA-534	0	42.4206	OXA beta-lactamase	carbapenem;cephalosporin;penam	beta-lactam	antibiotic inactivation	OXA-534
OXA-535	0	1	OXA beta-lactamase	carbapenem;cephalosporin;penam	beta-lactam	antibiotic inactivation	OXA-535
OXA-537	0	1	OXA beta-lactamase	carbapenem;cephalosporin;penam	beta-lactam	antibiotic inactivation	OXA-537
OXA-539	1	9.14336	OXA beta-lactamase	carbapenem;cephalosporin;penam	beta-lactam	antibiotic inactivation	OXA-539
OXA-541	4.44828	0	OXA beta-lactamase	carbapenem;cephalosporin;penam	beta-lactam	antibiotic inactivation	OXA-541
OXA-542	6.60568	7.04255	OXA beta-lactamase	carbapenem;cephalosporin;penam	beta-lactam	antibiotic inactivation	OXA-542
OXA-543	0	1	OXA beta-lactamase	carbapenem;cephalosporin;penam	beta-lactam	antibiotic inactivation	OXA-543
OXA-544	0	1	OXA beta-lactamase	carbapenem;cephalosporin;penam	beta-lactam	antibiotic inactivation	OXA-544
OXA-546	1	1	OXA beta-lactamase	carbapenem;cephalosporin;penam	beta-lactam	antibiotic inactivation	OXA-546
OXA-548	1	1	OXA beta-lactamase	carbapenem;cephalosporin;penam	beta-lactam	antibiotic inactivation	OXA-548
OXA-549	1	2.70428	OXA beta-lactamase	carbapenem;cephalosporin;penam	beta-lactam	antibiotic inactivation	OXA-549
OXA-55	25.274	30.7993	OXA beta-lactamase	carbapenem;cephalosporin;penam	beta-lactam	antibiotic inactivation	OXA-55
OXA-551	13.0383	0	OXA beta-lactamase	carbapenem;cephalosporin;penam	beta-lactam	antibiotic inactivation	OXA-551
OXA-552	58.4961	1	OXA beta-lactamase	carbapenem;cephalosporin;penam	beta-lactam	antibiotic inactivation	OXA-552
OXA-553	4.45701	0	OXA beta-lactamase	carbapenem;cephalosporin;penam	beta-lactam	antibiotic inactivation	OXA-553
OXA-557	0	1	OXA beta-lactamase	carbapenem;cephalosporin;penam	beta-lactam	antibiotic inactivation	OXA-557
OXA-559	0	1	OXA beta-lactamase	carbapenem;cephalosporin;penam	beta-lactam	antibiotic inactivation	OXA-559
OXA-563	1	1	OXA beta-lactamase	carbapenem;cephalosporin;penam	beta-lactam	antibiotic inactivation	OXA-563
OXA-564	1	0	OXA beta-lactamase	carbapenem;cephalosporin;penam	beta-lactam	antibiotic inactivation	OXA-564
OXA-565	1	0	OXA beta-lactamase	carbapenem;cephalosporin;penam	beta-lactam	antibiotic inactivation	OXA-565
OXA-566	1	0	OXA beta-lactamase	carbapenem;cephalosporin;penam	beta-lactam	antibiotic inactivation	OXA-566
OXA-567	1	1	OXA beta-lactamase	carbapenem;cephalosporin;penam	beta-lactam	antibiotic inactivation	OXA-567
OXA-568	1	6.12459	OXA beta-lactamase	carbapenem;cephalosporin;penam	beta-lactam	antibiotic inactivation	OXA-568
OXA-569	5.25532	4.29498	OXA beta-lactamase	carbapenem;cephalosporin;penam	beta-lactam	antibiotic inactivation	OXA-569
OXA-57	171.575	16.416	OXA beta-lactamase	carbapenem;cephalosporin;penam	beta-lactam	antibiotic inactivation	OXA-57
OXA-570	15.8183	5.45324	OXA beta-lactamase	carbapenem;cephalosporin;penam	beta-lactam	antibiotic inactivation	OXA-570
OXA-571	13.0039	3.87356	OXA beta-lactamase	carbapenem;cephalosporin;penam	beta-lactam	antibiotic inactivation	OXA-571
OXA-572	9.20356	0	OXA beta-lactamase	carbapenem;cephalosporin;penam	beta-lactam	antibiotic inactivation	OXA-572
OXA-573	21.7941	1	OXA beta-lactamase	carbapenem;cephalosporin;penam	beta-lactam	antibiotic inactivation	OXA-573
OXA-574	21.2215	10.8622	OXA beta-lactamase	carbapenem;cephalosporin;penam	beta-lactam	antibiotic inactivation	OXA-574
OXA-575	26.5928	14.3575	OXA beta-lactamase	carbapenem;cephalosporin;penam	beta-lactam	antibiotic inactivation	OXA-575
OXA-576	0	1	OXA beta-lactamase	carbapenem;cephalosporin;penam	beta-lactam	antibiotic inactivation	OXA-576
OXA-58	0	1	OXA beta-lactamase	carbapenem;cephalosporin;penam	beta-lactam	antibiotic inactivation	OXA-58
OXA-580	1	0	OXA beta-lactamase	carbapenem;cephalosporin;penam	beta-lactam	antibiotic inactivation	OXA-580
OXA-584	0	5.80296	OXA beta-lactamase	carbapenem;cephalosporin;penam	beta-lactam	antibiotic inactivation	OXA-584
OXA-586	0	1	OXA beta-lactamase	carbapenem;cephalosporin;penam	beta-lactam	antibiotic inactivation	OXA-586
OXA-587	3.15054	0	OXA beta-lactamase	carbapenem;cephalosporin;penam	beta-lactam	antibiotic inactivation	OXA-587
OXA-590	1	0	OXA beta-lactamase	carbapenem;cephalosporin;penam	beta-lactam	antibiotic inactivation	OXA-590
OXA-595	1	0	OXA beta-lactamase	carbapenem;cephalosporin;penam	beta-lactam	antibiotic inactivation	OXA-595
OXA-599	1	1	OXA beta-lactamase	carbapenem;cephalosporin;penam	beta-lactam	antibiotic inactivation	OXA-599
OXA-60	38.1927	5.42359	OXA beta-lactamase	carbapenem;cephalosporin;penam	beta-lactam	antibiotic inactivation	OXA-60
OXA-607	1	1	OXA beta-lactamase	carbapenem;cephalosporin;penam	beta-lactam	antibiotic inactivation	OXA-607
OXA-608	0	1	OXA beta-lactamase	carbapenem;cephalosporin;penam	beta-lactam	antibiotic inactivation	OXA-608
OXA-609	1	0	OXA beta-lactamase	carbapenem;cephalosporin;penam	beta-lactam	antibiotic inactivation	OXA-609
OXA-611	0	1	OXA beta-lactamase	carbapenem;cephalosporin;penam	beta-lactam	antibiotic inactivation	OXA-611
OXA-612	0	1	OXA beta-lactamase	carbapenem;cephalosporin;penam	beta-lactam	antibiotic inactivation	OXA-612
OXA-613	0	1	OXA beta-lactamase	carbapenem;cephalosporin;penam	beta-lactam	antibiotic inactivation	OXA-613
OXA-614	0	1	OXA beta-lactamase	carbapenem;cephalosporin;penam	beta-lactam	antibiotic inactivation	OXA-614
OXA-615	1	0	OXA beta-lactamase	carbapenem;cephalosporin;penam	beta-lactam	antibiotic inactivation	OXA-615
OXA-616	0	1	OXA beta-lactamase	carbapenem;cephalosporin;penam	beta-lactam	antibiotic inactivation	OXA-616
OXA-618	0	1	OXA beta-lactamase	carbapenem;cephalosporin;penam	beta-lactam	antibiotic inactivation	OXA-618
OXA-62	0	1	OXA beta-lactamase	carbapenem;cephalosporin;penam	beta-lactam	antibiotic inactivation	OXA-62
OXA-620	1	0	OXA beta-lactamase	carbapenem;cephalosporin;penam	beta-lactam	antibiotic inactivation	OXA-620
OXA-621	1	17.2076	OXA beta-lactamase	carbapenem;cephalosporin;penam	beta-lactam	antibiotic inactivation	OXA-621
OXA-623	1	3.21402	OXA beta-lactamase	carbapenem;cephalosporin;penam	beta-lactam	antibiotic inactivation	OXA-623
OXA-624	0	1	OXA beta-lactamase	carbapenem;cephalosporin;penam	beta-lactam	antibiotic inactivation	OXA-624
OXA-628	1	0	OXA beta-lactamase	carbapenem;cephalosporin;penam	beta-lactam	antibiotic inactivation	OXA-628
OXA-63	0	6.78722	OXA beta-lactamase	carbapenem;cephalosporin;penam	beta-lactam	antibiotic inactivation	OXA-63
OXA-630	0	1	OXA beta-lactamase	carbapenem;cephalosporin;penam	beta-lactam	antibiotic inactivation	OXA-630
OXA-631	0	1	OXA beta-lactamase	carbapenem;cephalosporin;penam	beta-lactam	antibiotic inactivation	OXA-631
OXA-632	0	4.6	OXA beta-lactamase	carbapenem;cephalosporin;penam	beta-lactam	antibiotic inactivation	OXA-632
OXA-633	7.712	1	OXA beta-lactamase	carbapenem;cephalosporin;penam	beta-lactam	antibiotic inactivation	OXA-633
OXA-634	1	0	OXA beta-lactamase	carbapenem;cephalosporin;penam	beta-lactam	antibiotic inactivation	OXA-634
OXA-635	1	1	OXA beta-lactamase	carbapenem;cephalosporin;penam	beta-lactam	antibiotic inactivation	OXA-635
OXA-636	1	1	OXA beta-lactamase	carbapenem;cephalosporin;penam	beta-lactam	antibiotic inactivation	OXA-636
OXA-640	1	1	OXA beta-lactamase	carbapenem;cephalosporin;penam	beta-lactam	antibiotic inactivation	OXA-640
OXA-641	8.48992	44.7308	OXA beta-lactamase	carbapenem;cephalosporin;penam	beta-lactam	antibiotic inactivation	OXA-641
OXA-642	0	1	OXA beta-lactamase	carbapenem;cephalosporin;penam	beta-lactam	antibiotic inactivation	OXA-642
OXA-643	1	20.6295	OXA beta-lactamase	carbapenem;cephalosporin;penam	beta-lactam	antibiotic inactivation	OXA-643
OXA-646	0	1	OXA beta-lactamase	carbapenem;cephalosporin;penam	beta-lactam	antibiotic inactivation	OXA-646
OXA-648	12.4759	3.30769	OXA beta-lactamase	carbapenem;cephalosporin;penam	beta-lactam	antibiotic inactivation	OXA-648
OXA-649	1	1	OXA beta-lactamase	carbapenem;cephalosporin;penam	beta-lactam	antibiotic inactivation	OXA-649
OXA-652	3.23881	1	OXA beta-lactamase	carbapenem;cephalosporin;penam	beta-lactam	antibiotic inactivation	OXA-652
OXA-653	1	36.9492	OXA beta-lactamase	carbapenem;cephalosporin;penam	beta-lactam	antibiotic inactivation	OXA-653
OXA-655	1	0	OXA beta-lactamase	carbapenem;cephalosporin;penam	beta-lactam	antibiotic inactivation	OXA-655
OXA-659	7.47731	4.03797	OXA beta-lactamase	carbapenem;cephalosporin;penam	beta-lactam	antibiotic inactivation	OXA-659
OXA-660	0	2.16279	OXA beta-lactamase	carbapenem;cephalosporin;penam	beta-lactam	antibiotic inactivation	OXA-660
OXA-661	18.2495	9.47794	OXA beta-lactamase	carbapenem;cephalosporin;penam	beta-lactam	antibiotic inactivation	OXA-661
OXA-662	1	3.3662	OXA beta-lactamase	carbapenem;cephalosporin;penam	beta-lactam	antibiotic inactivation	OXA-662
OXA-664	28.3188	4.93795	OXA beta-lactamase	carbapenem;cephalosporin;penam	beta-lactam	antibiotic inactivation	OXA-664
OXA-665	1	6.43744	OXA beta-lactamase	carbapenem;cephalosporin;penam	beta-lactam	antibiotic inactivation	OXA-665
OXA-666	47.4199	8.07192	OXA beta-lactamase	carbapenem;cephalosporin;penam	beta-lactam	antibiotic inactivation	OXA-666
OXA-667	15.5223	0	OXA beta-lactamase	carbapenem;cephalosporin;penam	beta-lactam	antibiotic inactivation	OXA-667
OXA-668	0	1	OXA beta-lactamase	carbapenem;cephalosporin;penam	beta-lactam	antibiotic inactivation	OXA-668
OXA-669	0	3.3197	OXA beta-lactamase	carbapenem;cephalosporin;penam	beta-lactam	antibiotic inactivation	OXA-669
OXA-670	0	1	OXA beta-lactamase	carbapenem;cephalosporin;penam	beta-lactam	antibiotic inactivation	OXA-670
OXA-671	9.25359	0	OXA beta-lactamase	carbapenem;cephalosporin;penam	beta-lactam	antibiotic inactivation	OXA-671
OXA-672	1	0	OXA beta-lactamase	carbapenem;cephalosporin;penam	beta-lactam	antibiotic inactivation	OXA-672
OXA-673	23.971	1	OXA beta-lactamase	carbapenem;cephalosporin;penam	beta-lactam	antibiotic inactivation	OXA-673
OXA-674	1	1	OXA beta-lactamase	carbapenem;cephalosporin;penam	beta-lactam	antibiotic inactivation	OXA-674
OXA-675	1	0	OXA beta-lactamase	carbapenem;cephalosporin;penam	beta-lactam	antibiotic inactivation	OXA-675
OXA-679	0	1	OXA beta-lactamase	carbapenem;cephalosporin;penam	beta-lactam	antibiotic inactivation	OXA-679
OXA-681	5.48718	117.32	OXA beta-lactamase	carbapenem;cephalosporin;penam	beta-lactam	antibiotic inactivation	OXA-681
OXA-690	1	1	OXA beta-lactamase	carbapenem;cephalosporin;penam	beta-lactam	antibiotic inactivation	OXA-690
OXA-691	1	0	OXA beta-lactamase	carbapenem;cephalosporin;penam	beta-lactam	antibiotic inactivation	OXA-691
OXA-693	0	3.89389	OXA beta-lactamase	carbapenem;cephalosporin;penam	beta-lactam	antibiotic inactivation	OXA-693
OXA-7	0	7.97674	OXA beta-lactamase	carbapenem;cephalosporin;penam	beta-lactam	antibiotic inactivation	OXA-7
OXA-704	1	1	OXA beta-lactamase	carbapenem;cephalosporin;penam	beta-lactam	antibiotic inactivation	OXA-704
OXA-706	1	0	OXA beta-lactamase	carbapenem;cephalosporin;penam	beta-lactam	antibiotic inactivation	OXA-706
OXA-722	0	1	OXA beta-lactamase	carbapenem;cephalosporin;penam	beta-lactam	antibiotic inactivation	OXA-722
OXA-724	0	1	OXA beta-lactamase	carbapenem;cephalosporin;penam	beta-lactam	antibiotic inactivation	OXA-724
OXA-726	1	0	OXA beta-lactamase	carbapenem;cephalosporin;penam	beta-lactam	antibiotic inactivation	OXA-726
OXA-727	35.8174	9.49847	OXA beta-lactamase	carbapenem;cephalosporin;penam	beta-lactam	antibiotic inactivation	OXA-727
OXA-728	18.7595	17.6217	OXA beta-lactamase	carbapenem;cephalosporin;penam	beta-lactam	antibiotic inactivation	OXA-728
OXA-729	1	8.29429	OXA beta-lactamase	carbapenem;cephalosporin;penam	beta-lactam	antibiotic inactivation	OXA-729
OXA-730	1	0	OXA beta-lactamase	carbapenem;cephalosporin;penam	beta-lactam	antibiotic inactivation	OXA-730
OXA-732	27.2157	33.1634	OXA beta-lactamase	carbapenem;cephalosporin;penam	beta-lactam	antibiotic inactivation	OXA-732
OXA-733	0	1	OXA beta-lactamase	carbapenem;cephalosporin;penam	beta-lactam	antibiotic inactivation	OXA-733
OXA-735	0	1	OXA beta-lactamase	carbapenem;cephalosporin;penam	beta-lactam	antibiotic inactivation	OXA-735
OXA-736	0	1	OXA beta-lactamase	carbapenem;cephalosporin;penam	beta-lactam	antibiotic inactivation	OXA-736
OXA-737	9.74828	1	OXA beta-lactamase	carbapenem;cephalosporin;penam	beta-lactam	antibiotic inactivation	OXA-737
OXA-740	0	1	OXA beta-lactamase	carbapenem;cephalosporin;penam	beta-lactam	antibiotic inactivation	OXA-740
OXA-744	0	1	OXA beta-lactamase	carbapenem;cephalosporin;penam	beta-lactam	antibiotic inactivation	OXA-744
OXA-747	1	0	OXA beta-lactamase	carbapenem;cephalosporin;penam	beta-lactam	antibiotic inactivation	OXA-747
OXA-759	0	1	OXA beta-lactamase	carbapenem;cephalosporin;penam	beta-lactam	antibiotic inactivation	OXA-759
OXA-762	1	0	OXA beta-lactamase	carbapenem;cephalosporin;penam	beta-lactam	antibiotic inactivation	OXA-762
OXA-766	1	0	OXA beta-lactamase	carbapenem;cephalosporin;penam	beta-lactam	antibiotic inactivation	OXA-766
OXA-768	7.48699	0	OXA beta-lactamase	carbapenem;cephalosporin;penam	beta-lactam	antibiotic inactivation	OXA-768
OXA-77	0	5.86239	OXA beta-lactamase	carbapenem;cephalosporin;penam	beta-lactam	antibiotic inactivation	OXA-77
OXA-772	1	0	OXA beta-lactamase	carbapenem;cephalosporin;penam	beta-lactam	antibiotic inactivation	OXA-772
OXA-777	1	11.5789	OXA beta-lactamase	carbapenem;cephalosporin;penam	beta-lactam	antibiotic inactivation	OXA-777
OXA-779	4.6	1	OXA beta-lactamase	carbapenem;cephalosporin;penam	beta-lactam	antibiotic inactivation	OXA-779
OXA-780	19.0175	14.5066	OXA beta-lactamase	carbapenem;cephalosporin;penam	beta-lactam	antibiotic inactivation	OXA-780
OXA-783	0	10.2274	OXA beta-lactamase	carbapenem;cephalosporin;penam	beta-lactam	antibiotic inactivation	OXA-783
OXA-787	0	2.18577	OXA beta-lactamase	carbapenem;cephalosporin;penam	beta-lactam	antibiotic inactivation	OXA-787
OXA-788	1	0	OXA beta-lactamase	carbapenem;cephalosporin;penam	beta-lactam	antibiotic inactivation	OXA-788
OXA-789	1	4.11199	OXA beta-lactamase	carbapenem;cephalosporin;penam	beta-lactam	antibiotic inactivation	OXA-789
OXA-79	1	0	OXA beta-lactamase	carbapenem;cephalosporin;penam	beta-lactam	antibiotic inactivation	OXA-79
OXA-793	1	0	OXA beta-lactamase	carbapenem;cephalosporin;penam	beta-lactam	antibiotic inactivation	OXA-793
OXA-794	1	0	OXA beta-lactamase	carbapenem;cephalosporin;penam	beta-lactam	antibiotic inactivation	OXA-794
OXA-795	0	1	OXA beta-lactamase	carbapenem;cephalosporin;penam	beta-lactam	antibiotic inactivation	OXA-795
OXA-796	0	67.2933	OXA beta-lactamase	carbapenem;cephalosporin;penam	beta-lactam	antibiotic inactivation	OXA-796
OXA-797	1	0	OXA beta-lactamase	carbapenem;cephalosporin;penam	beta-lactam	antibiotic inactivation	OXA-797
OXA-801	1	1	OXA beta-lactamase	carbapenem;cephalosporin;penam	beta-lactam	antibiotic inactivation	OXA-801
OXA-802	1	1	OXA beta-lactamase	carbapenem;cephalosporin;penam	beta-lactam	antibiotic inactivation	OXA-802
OXA-803	1	1	OXA beta-lactamase	carbapenem;cephalosporin;penam	beta-lactam	antibiotic inactivation	OXA-803
OXA-804	0	5.79857	OXA beta-lactamase	carbapenem;cephalosporin;penam	beta-lactam	antibiotic inactivation	OXA-804
OXA-808	1	0	OXA beta-lactamase	carbapenem;cephalosporin;penam	beta-lactam	antibiotic inactivation	OXA-808
OXA-809	0	11.5331	OXA beta-lactamase	carbapenem;cephalosporin;penam	beta-lactam	antibiotic inactivation	OXA-809
OXA-813	8.576	0	OXA beta-lactamase	carbapenem;cephalosporin;penam	beta-lactam	antibiotic inactivation	OXA-813
OXA-814	0	1	OXA beta-lactamase	carbapenem;cephalosporin;penam	beta-lactam	antibiotic inactivation	OXA-814
OXA-817	0	1	OXA beta-lactamase	carbapenem;cephalosporin;penam	beta-lactam	antibiotic inactivation	OXA-817
OXA-819	1	0	OXA beta-lactamase	carbapenem;cephalosporin;penam	beta-lactam	antibiotic inactivation	OXA-819
OXA-822	1	1	OXA beta-lactamase	carbapenem;cephalosporin;penam	beta-lactam	antibiotic inactivation	OXA-822
OXA-823	0	1	OXA beta-lactamase	carbapenem;cephalosporin;penam	beta-lactam	antibiotic inactivation	OXA-823
OXA-825	1	4.6311	OXA beta-lactamase	carbapenem;cephalosporin;penam	beta-lactam	antibiotic inactivation	OXA-825
OXA-826	0	1	OXA beta-lactamase	carbapenem;cephalosporin;penam	beta-lactam	antibiotic inactivation	OXA-826
OXA-828	0	1	OXA beta-lactamase	carbapenem;cephalosporin;penam	beta-lactam	antibiotic inactivation	OXA-828
OXA-829	1	1	OXA beta-lactamase	carbapenem;cephalosporin;penam	beta-lactam	antibiotic inactivation	OXA-829
OXA-830	3.68047	89.5656	OXA beta-lactamase	carbapenem;cephalosporin;penam	beta-lactam	antibiotic inactivation	OXA-830
OXA-832	1	1	OXA beta-lactamase	carbapenem;cephalosporin;penam	beta-lactam	antibiotic inactivation	OXA-832
OXA-833	1	0	OXA beta-lactamase	carbapenem;cephalosporin;penam	beta-lactam	antibiotic inactivation	OXA-833
OXA-834	1	0	OXA beta-lactamase	carbapenem;cephalosporin;penam	beta-lactam	antibiotic inactivation	OXA-834
OXA-835	7.26417	3.96813	OXA beta-lactamase	carbapenem;cephalosporin;penam	beta-lactam	antibiotic inactivation	OXA-835
OXA-836	1	0	OXA beta-lactamase	carbapenem;cephalosporin;penam	beta-lactam	antibiotic inactivation	OXA-836
OXA-837	21.0749	16.4092	OXA beta-lactamase	carbapenem;cephalosporin;penam	beta-lactam	antibiotic inactivation	OXA-837
OXA-839	34.2975	4.08974	OXA beta-lactamase	carbapenem;cephalosporin;penam	beta-lactam	antibiotic inactivation	OXA-839
OXA-84	0	1	OXA beta-lactamase	carbapenem;cephalosporin;penam	beta-lactam	antibiotic inactivation	OXA-84
OXA-840	1	0	OXA beta-lactamase	carbapenem;cephalosporin;penam	beta-lactam	antibiotic inactivation	OXA-840
OXA-841	0	5.72139	OXA beta-lactamase	carbapenem;cephalosporin;penam	beta-lactam	antibiotic inactivation	OXA-841
OXA-842	1	0	OXA beta-lactamase	carbapenem;cephalosporin;penam	beta-lactam	antibiotic inactivation	OXA-842
OXA-844	0	2.16732	OXA beta-lactamase	carbapenem;cephalosporin;penam	beta-lactam	antibiotic inactivation	OXA-844
OXA-845	1	2.72794	OXA beta-lactamase	carbapenem;cephalosporin;penam	beta-lactam	antibiotic inactivation	OXA-845
OXA-847	9.50267	0	OXA beta-lactamase	carbapenem;cephalosporin;penam	beta-lactam	antibiotic inactivation	OXA-847
OXA-849	12.2636	1	OXA beta-lactamase	carbapenem;cephalosporin;penam	beta-lactam	antibiotic inactivation	OXA-849
OXA-85	20.4561	41.2457	OXA beta-lactamase	carbapenem;cephalosporin;penam	beta-lactam	antibiotic inactivation	OXA-85
OXA-850	0	1	OXA beta-lactamase	carbapenem;cephalosporin;penam	beta-lactam	antibiotic inactivation	OXA-850
OXA-86	0	1	OXA beta-lactamase	carbapenem;cephalosporin;penam	beta-lactam	antibiotic inactivation	OXA-86
OXA-861	51.2465	0	OXA beta-lactamase	carbapenem;cephalosporin;penam	beta-lactam	antibiotic inactivation	OXA-861
OXA-863	1	6.1991	OXA beta-lactamase	carbapenem;cephalosporin;penam	beta-lactam	antibiotic inactivation	OXA-863
OXA-87	1	0	OXA beta-lactamase	carbapenem;cephalosporin;penam	beta-lactam	antibiotic inactivation	OXA-87
OXA-871	1	0	OXA beta-lactamase	carbapenem;cephalosporin;penam	beta-lactam	antibiotic inactivation	OXA-871
OXA-872	1	0	OXA beta-lactamase	carbapenem;cephalosporin;penam	beta-lactam	antibiotic inactivation	OXA-872
OXA-878	3.94118	0	OXA beta-lactamase	carbapenem;cephalosporin;penam	beta-lactam	antibiotic inactivation	OXA-878
OXA-880	0	1	OXA beta-lactamase	carbapenem;cephalosporin;penam	beta-lactam	antibiotic inactivation	OXA-880
OXA-882	12.2559	0	OXA beta-lactamase	carbapenem;cephalosporin;penam	beta-lactam	antibiotic inactivation	OXA-882
OXA-886	3.3166	0	OXA beta-lactamase	carbapenem;cephalosporin;penam	beta-lactam	antibiotic inactivation	OXA-886
OXA-89	0	1	OXA beta-lactamase	carbapenem;cephalosporin;penam	beta-lactam	antibiotic inactivation	OXA-89
OXA-893	0	1	OXA beta-lactamase	carbapenem;cephalosporin;penam	beta-lactam	antibiotic inactivation	OXA-893
OXA-895	0	1	OXA beta-lactamase	carbapenem;cephalosporin;penam	beta-lactam	antibiotic inactivation	OXA-895
OXA-896	38.8255	75.65	OXA beta-lactamase	carbapenem;cephalosporin;penam	beta-lactam	antibiotic inactivation	OXA-896
OXA-898	8.32321	7.46057	OXA beta-lactamase	carbapenem;cephalosporin;penam	beta-lactam	antibiotic inactivation	OXA-898
OXA-899	88.4711	0	OXA beta-lactamase	carbapenem;cephalosporin;penam	beta-lactam	antibiotic inactivation	OXA-899
OXA-9	10.0379	4.28883	OXA beta-lactamase	carbapenem;cephalosporin;penam	beta-lactam	antibiotic inactivation	OXA-9
OXA-900	13.4519	1	OXA beta-lactamase	carbapenem;cephalosporin;penam	beta-lactam	antibiotic inactivation	OXA-900
OXA-901	0	1	OXA beta-lactamase	carbapenem;cephalosporin;penam	beta-lactam	antibiotic inactivation	OXA-901
OXA-902	27.6486	1	OXA beta-lactamase	carbapenem;cephalosporin;penam	beta-lactam	antibiotic inactivation	OXA-902
OXA-903	1	1	OXA beta-lactamase	carbapenem;cephalosporin;penam	beta-lactam	antibiotic inactivation	OXA-903
OXA-906	1	1	OXA beta-lactamase	carbapenem;cephalosporin;penam	beta-lactam	antibiotic inactivation	OXA-906
OXA-907	1	0	OXA beta-lactamase	carbapenem;cephalosporin;penam	beta-lactam	antibiotic inactivation	OXA-907
OXA-909	0	1	OXA beta-lactamase	carbapenem;cephalosporin;penam	beta-lactam	antibiotic inactivation	OXA-909
OXA-912	5.01493	4.76866	OXA beta-lactamase	carbapenem;cephalosporin;penam	beta-lactam	antibiotic inactivation	OXA-912
OXA-913	0	1	OXA beta-lactamase	carbapenem;cephalosporin;penam	beta-lactam	antibiotic inactivation	OXA-913
OXA-914	5	1	OXA beta-lactamase	carbapenem;cephalosporin;penam	beta-lactam	antibiotic inactivation	OXA-914
OXA-915	1	1	OXA beta-lactamase	carbapenem;cephalosporin;penam	beta-lactam	antibiotic inactivation	OXA-915
OXA-917	55.6002	6.24242	OXA beta-lactamase	carbapenem;cephalosporin;penam	beta-lactam	antibiotic inactivation	OXA-917
OXA-918	1	0	OXA beta-lactamase	carbapenem;cephalosporin;penam	beta-lactam	antibiotic inactivation	OXA-918
OXA-919	44.7811	16.5081	OXA beta-lactamase	carbapenem;cephalosporin;penam	beta-lactam	antibiotic inactivation	OXA-919
OXA-92	2.14504	1	OXA beta-lactamase	carbapenem;cephalosporin;penam	beta-lactam	antibiotic inactivation	OXA-92
OXA-921	11.1034	0	OXA beta-lactamase	carbapenem;cephalosporin;penam	beta-lactam	antibiotic inactivation	OXA-921
OXA-922	0	4.58091	OXA beta-lactamase	carbapenem;cephalosporin;penam	beta-lactam	antibiotic inactivation	OXA-922
OXA-924	0	6.38462	OXA beta-lactamase	carbapenem;cephalosporin;penam	beta-lactam	antibiotic inactivation	OXA-924
OXA-925	205.864	8.31505	OXA beta-lactamase	carbapenem;cephalosporin;penam	beta-lactam	antibiotic inactivation	OXA-925
OXA-926	64.2299	13.6032	OXA beta-lactamase	carbapenem;cephalosporin;penam	beta-lactam	antibiotic inactivation	OXA-926
OXA-928	8.47801	0	OXA beta-lactamase	carbapenem;cephalosporin;penam	beta-lactam	antibiotic inactivation	OXA-928
OXA-929	0	1	OXA beta-lactamase	carbapenem;cephalosporin;penam	beta-lactam	antibiotic inactivation	OXA-929
OXA-930	1	0	OXA beta-lactamase	carbapenem;cephalosporin;penam	beta-lactam	antibiotic inactivation	OXA-930
OXA-931	1	3.39044	OXA beta-lactamase	carbapenem;cephalosporin;penam	beta-lactam	antibiotic inactivation	OXA-931
OXA-932	0	1	OXA beta-lactamase	carbapenem;cephalosporin;penam	beta-lactam	antibiotic inactivation	OXA-932
OXA-937	1	3.29008	OXA beta-lactamase	carbapenem;cephalosporin;penam	beta-lactam	antibiotic inactivation	OXA-937
OXA-939	0	1	OXA beta-lactamase	carbapenem;cephalosporin;penam	beta-lactam	antibiotic inactivation	OXA-939
OXA-941	0	1	OXA beta-lactamase	carbapenem;cephalosporin;penam	beta-lactam	antibiotic inactivation	OXA-941
OXA-942	3.45902	0	OXA beta-lactamase	carbapenem;cephalosporin;penam	beta-lactam	antibiotic inactivation	OXA-942
OXA-943	0	1	OXA beta-lactamase	carbapenem;cephalosporin;penam	beta-lactam	antibiotic inactivation	OXA-943
OXA-945	0	1	OXA beta-lactamase	carbapenem;cephalosporin;penam	beta-lactam	antibiotic inactivation	OXA-945
OXA-946	1	0	OXA beta-lactamase	carbapenem;cephalosporin;penam	beta-lactam	antibiotic inactivation	OXA-946
OXA-947	5.82143	4.20588	OXA beta-lactamase	carbapenem;cephalosporin;penam	beta-lactam	antibiotic inactivation	OXA-947
OXA-948	62.4194	14.273	OXA beta-lactamase	carbapenem;cephalosporin;penam	beta-lactam	antibiotic inactivation	OXA-948
OXA-949	20.5271	0	OXA beta-lactamase	carbapenem;cephalosporin;penam	beta-lactam	antibiotic inactivation	OXA-949
OXA-97	1	22.1823	OXA beta-lactamase	carbapenem;cephalosporin;penam	beta-lactam	antibiotic inactivation	OXA-97
OXA-99	1	0	OXA beta-lactamase	carbapenem;cephalosporin;penam	beta-lactam	antibiotic inactivation	OXA-99
PNGM-1	154.081	27.2858	PNGM beta-lactamase	carbapenem;cephalosporin;penam	beta-lactam	antibiotic inactivation	PNGM-1
Rm3	49.2832	31.3674	Rm3 family beta-lactamase	carbapenem;cephalosporin;penam	beta-lactam	antibiotic inactivation	Rm3
SHV-100	0	1	SHV beta-lactamase	carbapenem;cephalosporin;penam	beta-lactam	antibiotic inactivation	SHV-100
SHV-101	1	0	SHV beta-lactamase	carbapenem;cephalosporin;penam	beta-lactam	antibiotic inactivation	SHV-101
SHV-102	1	1	SHV beta-lactamase	carbapenem;cephalosporin;penam	beta-lactam	antibiotic inactivation	SHV-102
SHV-115	1	0	SHV beta-lactamase	carbapenem;cephalosporin;penam	beta-lactam	antibiotic inactivation	SHV-115
SHV-127	1	2.14943	SHV beta-lactamase	carbapenem;cephalosporin;penam	beta-lactam	antibiotic inactivation	SHV-127
SHV-134	1	0	SHV beta-lactamase	carbapenem;cephalosporin;penam	beta-lactam	antibiotic inactivation	SHV-134
SHV-137	46.3695	0	SHV beta-lactamase	carbapenem;cephalosporin;penam	beta-lactam	antibiotic inactivation	SHV-137
SHV-145	0	1	SHV beta-lactamase	carbapenem;cephalosporin;penam	beta-lactam	antibiotic inactivation	SHV-145
SHV-150	0	1	SHV beta-lactamase	carbapenem;cephalosporin;penam	beta-lactam	antibiotic inactivation	SHV-150
SHV-153	1	0	SHV beta-lactamase	carbapenem;cephalosporin;penam	beta-lactam	antibiotic inactivation	SHV-153
SHV-159	0	4.91389	SHV beta-lactamase	carbapenem;cephalosporin;penam	beta-lactam	antibiotic inactivation	SHV-159
SHV-16	1	1	SHV beta-lactamase	carbapenem;cephalosporin;penam	beta-lactam	antibiotic inactivation	SHV-16
SHV-167	1	0	SHV beta-lactamase	carbapenem;cephalosporin;penam	beta-lactam	antibiotic inactivation	SHV-167
SHV-186	1	1	SHV beta-lactamase	carbapenem;cephalosporin;penam	beta-lactam	antibiotic inactivation	SHV-186
SHV-193	1	0	SHV beta-lactamase	carbapenem;cephalosporin;penam	beta-lactam	antibiotic inactivation	SHV-193
SHV-200	1	1	SHV beta-lactamase	carbapenem;cephalosporin;penam	beta-lactam	antibiotic inactivation	SHV-200
SHV-202	6.88235	0	SHV beta-lactamase	carbapenem;cephalosporin;penam	beta-lactam	antibiotic inactivation	SHV-202
SHV-208	0	1	SHV beta-lactamase	carbapenem;cephalosporin;penam	beta-lactam	antibiotic inactivation	SHV-208
SHV-209	1	0	SHV beta-lactamase	carbapenem;cephalosporin;penam	beta-lactam	antibiotic inactivation	SHV-209
SHV-211	0	1	SHV beta-lactamase	carbapenem;cephalosporin;penam	beta-lactam	antibiotic inactivation	SHV-211
SHV-213	0	1	SHV beta-lactamase	carbapenem;cephalosporin;penam	beta-lactam	antibiotic inactivation	SHV-213
SHV-215	1	0	SHV beta-lactamase	carbapenem;cephalosporin;penam	beta-lactam	antibiotic inactivation	SHV-215
SHV-216	0	1	SHV beta-lactamase	carbapenem;cephalosporin;penam	beta-lactam	antibiotic inactivation	SHV-216
SHV-218	19.9421	1	SHV beta-lactamase	carbapenem;cephalosporin;penam	beta-lactam	antibiotic inactivation	SHV-218
SHV-22	1	1	SHV beta-lactamase	carbapenem;cephalosporin;penam	beta-lactam	antibiotic inactivation	SHV-22
SHV-220	0	5.31655	SHV beta-lactamase	carbapenem;cephalosporin;penam	beta-lactam	antibiotic inactivation	SHV-220
SHV-221	1	1	SHV beta-lactamase	carbapenem;cephalosporin;penam	beta-lactam	antibiotic inactivation	SHV-221
SHV-224	0	1	SHV beta-lactamase	carbapenem;cephalosporin;penam	beta-lactam	antibiotic inactivation	SHV-224
SHV-226	0	1	SHV beta-lactamase	carbapenem;cephalosporin;penam	beta-lactam	antibiotic inactivation	SHV-226
SHV-228	1	0	SHV beta-lactamase	carbapenem;cephalosporin;penam	beta-lactam	antibiotic inactivation	SHV-228
SHV-23	0	1	SHV beta-lactamase	carbapenem;cephalosporin;penam	beta-lactam	antibiotic inactivation	SHV-23
SHV-35	1	0	SHV beta-lactamase	carbapenem;cephalosporin;penam	beta-lactam	antibiotic inactivation	SHV-35
SHV-40	1	1	SHV beta-lactamase	carbapenem;cephalosporin;penam	beta-lactam	antibiotic inactivation	SHV-40
SHV-48	1	0	SHV beta-lactamase	carbapenem;cephalosporin;penam	beta-lactam	antibiotic inactivation	SHV-48
SHV-50	3.11268	0	SHV beta-lactamase	carbapenem;cephalosporin;penam	beta-lactam	antibiotic inactivation	SHV-50
SHV-53	0	35.8492	SHV beta-lactamase	carbapenem;cephalosporin;penam	beta-lactam	antibiotic inactivation	SHV-53
SHV-57	0	1	SHV beta-lactamase	carbapenem;cephalosporin;penam	beta-lactam	antibiotic inactivation	SHV-57
SHV-63	1	0	SHV beta-lactamase	carbapenem;cephalosporin;penam	beta-lactam	antibiotic inactivation	SHV-63
SHV-70	1	0	SHV beta-lactamase	carbapenem;cephalosporin;penam	beta-lactam	antibiotic inactivation	SHV-70
SHV-79	0	1	SHV beta-lactamase	carbapenem;cephalosporin;penam	beta-lactam	antibiotic inactivation	SHV-79
SHV-81	0	1	SHV beta-lactamase	carbapenem;cephalosporin;penam	beta-lactam	antibiotic inactivation	SHV-81
SIM-1	1	2.1236	SIM beta-lactamase	carbapenem;cephalosporin;penam	beta-lactam	antibiotic inactivation	SIM-1
SIM-2	1	6.98008	SIM beta-lactamase	carbapenem;cephalosporin;penam	beta-lactam	antibiotic inactivation	SIM-2
SMB-1	7.64501	25.4865	SMB beta-lactamase	carbapenem;cephalosporin;penam	beta-lactam	antibiotic inactivation	SMB-1
THIN-B	74.2343	41.1735	THIN-B beta-lactamase	carbapenem;cephalosporin;penam	beta-lactam	antibiotic inactivation	THIN-B
VAM-1	39.7011	34.914	VAM beta-lactamase	carbapenem;cephalosporin;penam;tetracycline antibiotic	multidrug	antibiotic inactivation	VAM-1
mexP	82.1696	36.708	resistance-nodulation-cell division (RND) antibiotic efflux pump	carbapenem;diaminopyrimidine antibiotic;disinfecting agents and antiseptics;macrolide antibiotic;phenicol antibiotic;tetracycline antibiotic	multidrug	antibiotic efflux	mexP
mexQ	173.361	71.6581	resistance-nodulation-cell division (RND) antibiotic efflux pump	carbapenem;diaminopyrimidine antibiotic;disinfecting agents and antiseptics;macrolide antibiotic;phenicol antibiotic;tetracycline antibiotic	multidrug	antibiotic efflux	mexQ
opmE	279.917	66.2886	resistance-nodulation-cell division (RND) antibiotic efflux pump	carbapenem;diaminopyrimidine antibiotic;disinfecting agents and antiseptics;macrolide antibiotic;phenicol antibiotic;tetracycline antibiotic	multidrug	antibiotic efflux	opmE
VCC-1	34.6111	11.6545	VCC beta-lactamase	carbapenem;monobactam;penam	beta-lactam	antibiotic inactivation	VCC-1
BlaB-10	0	1	BlaB beta-lactamase	carbapenem;penam	beta-lactam	antibiotic inactivation	BlaB-10
BlaB-12	0	1	BlaB beta-lactamase	carbapenem;penam	beta-lactam	antibiotic inactivation	BlaB-12
BlaB-13	1	0	BlaB beta-lactamase	carbapenem;penam	beta-lactam	antibiotic inactivation	BlaB-13
BlaB-14	1	0	BlaB beta-lactamase	carbapenem;penam	beta-lactam	antibiotic inactivation	BlaB-14
BlaB-16	6.15985	1	BlaB beta-lactamase	carbapenem;penam	beta-lactam	antibiotic inactivation	BlaB-16
BlaB-19	0	1	BlaB beta-lactamase	carbapenem;penam	beta-lactam	antibiotic inactivation	BlaB-19
BlaB-2	1	0	BlaB beta-lactamase	carbapenem;penam	beta-lactam	antibiotic inactivation	BlaB-2
BlaB-20	1	0	BlaB beta-lactamase	carbapenem;penam	beta-lactam	antibiotic inactivation	BlaB-20
BlaB-22	1	0	BlaB beta-lactamase	carbapenem;penam	beta-lactam	antibiotic inactivation	BlaB-22
BlaB-24	1	0	BlaB beta-lactamase	carbapenem;penam	beta-lactam	antibiotic inactivation	BlaB-24
BlaB-25	0	1	BlaB beta-lactamase	carbapenem;penam	beta-lactam	antibiotic inactivation	BlaB-25
BlaB-27	0	1	BlaB beta-lactamase	carbapenem;penam	beta-lactam	antibiotic inactivation	BlaB-27
BlaB-28	1	0	BlaB beta-lactamase	carbapenem;penam	beta-lactam	antibiotic inactivation	BlaB-28
BlaB-29	0	1	BlaB beta-lactamase	carbapenem;penam	beta-lactam	antibiotic inactivation	BlaB-29
BlaB-3	14.1618	0	BlaB beta-lactamase	carbapenem;penam	beta-lactam	antibiotic inactivation	BlaB-3
BlaB-31	1	0	BlaB beta-lactamase	carbapenem;penam	beta-lactam	antibiotic inactivation	BlaB-31
BlaB-32	1	5.51807	BlaB beta-lactamase	carbapenem;penam	beta-lactam	antibiotic inactivation	BlaB-32
BlaB-33	21.085	1	BlaB beta-lactamase	carbapenem;penam	beta-lactam	antibiotic inactivation	BlaB-33
BlaB-35	38.9032	1	BlaB beta-lactamase	carbapenem;penam	beta-lactam	antibiotic inactivation	BlaB-35
BlaB-36	1	1	BlaB beta-lactamase	carbapenem;penam	beta-lactam	antibiotic inactivation	BlaB-36
BlaB-38	6.76562	3.2358	BlaB beta-lactamase	carbapenem;penam	beta-lactam	antibiotic inactivation	BlaB-38
BlaB-39	6.43478	18.4842	BlaB beta-lactamase	carbapenem;penam	beta-lactam	antibiotic inactivation	BlaB-39
BlaB-5	5.61538	1	BlaB beta-lactamase	carbapenem;penam	beta-lactam	antibiotic inactivation	BlaB-5
BlaB-6	1	1	BlaB beta-lactamase	carbapenem;penam	beta-lactam	antibiotic inactivation	BlaB-6
BlaB-8	0	1	BlaB beta-lactamase	carbapenem;penam	beta-lactam	antibiotic inactivation	BlaB-8
BlaB-9	9.70566	3.45578	BlaB beta-lactamase	carbapenem;penam	beta-lactam	antibiotic inactivation	BlaB-9
CAU-1	3.29008	1	CAU beta-lactamase	carbapenem;penam	beta-lactam	antibiotic inactivation	CAU-1
ADC-10	1	0	ADC beta-lactamase without carbapenemase activity	cephalosporin	beta-lactam	antibiotic inactivation	ADC-10
ADC-109	0	1	ADC beta-lactamases pending classification for carbapenemase activity	cephalosporin	beta-lactam	antibiotic inactivation	ADC-109
ADC-110	1	2.10701	ADC beta-lactamases pending classification for carbapenemase activity	cephalosporin	beta-lactam	antibiotic inactivation	ADC-110
ADC-114	1	0	ADC beta-lactamases pending classification for carbapenemase activity	cephalosporin	beta-lactam	antibiotic inactivation	ADC-114
ADC-120	1	0	ADC beta-lactamases pending classification for carbapenemase activity	cephalosporin	beta-lactam	antibiotic inactivation	ADC-120
ADC-125	0	1.99338	ADC beta-lactamases pending classification for carbapenemase activity	cephalosporin	beta-lactam	antibiotic inactivation	ADC-125
ADC-127	1	13.7167	ADC beta-lactamases pending classification for carbapenemase activity	cephalosporin	beta-lactam	antibiotic inactivation	ADC-127
ADC-128	2	5.50474	ADC beta-lactamases pending classification for carbapenemase activity	cephalosporin	beta-lactam	antibiotic inactivation	ADC-128
ADC-129	7.21398	0	ADC beta-lactamases pending classification for carbapenemase activity	cephalosporin	beta-lactam	antibiotic inactivation	ADC-129
ADC-13	1	0	ADC beta-lactamase without carbapenemase activity	cephalosporin	beta-lactam	antibiotic inactivation	ADC-13
ADC-131	1	1	ADC beta-lactamases pending classification for carbapenemase activity	cephalosporin	beta-lactam	antibiotic inactivation	ADC-131
ADC-133	27.3246	2.75097	ADC beta-lactamases pending classification for carbapenemase activity	cephalosporin	beta-lactam	antibiotic inactivation	ADC-133
ADC-135	21.361	4.63441	ADC beta-lactamases pending classification for carbapenemase activity	cephalosporin	beta-lactam	antibiotic inactivation	ADC-135
ADC-136	0	1	ADC beta-lactamases pending classification for carbapenemase activity	cephalosporin	beta-lactam	antibiotic inactivation	ADC-136
ADC-138	5.99296	1	ADC beta-lactamases pending classification for carbapenemase activity	cephalosporin	beta-lactam	antibiotic inactivation	ADC-138
ADC-14	6	0	ADC beta-lactamase without carbapenemase activity	cephalosporin	beta-lactam	antibiotic inactivation	ADC-14
ADC-141	1	1	ADC beta-lactamases pending classification for carbapenemase activity	cephalosporin	beta-lactam	antibiotic inactivation	ADC-141
ADC-148	3.02703	0	ADC beta-lactamases pending classification for carbapenemase activity	cephalosporin	beta-lactam	antibiotic inactivation	ADC-148
ADC-150	0	1	ADC beta-lactamases pending classification for carbapenemase activity	cephalosporin	beta-lactam	antibiotic inactivation	ADC-150
ADC-151	20.6171	0	ADC beta-lactamases pending classification for carbapenemase activity	cephalosporin	beta-lactam	antibiotic inactivation	ADC-151
ADC-152	1	0	ADC beta-lactamases pending classification for carbapenemase activity	cephalosporin	beta-lactam	antibiotic inactivation	ADC-152
ADC-159	1	0	ADC beta-lactamase without carbapenemase activity	cephalosporin	beta-lactam	antibiotic inactivation	ADC-159
ADC-16	0	20.671	ADC beta-lactamase without carbapenemase activity	cephalosporin	beta-lactam	antibiotic inactivation	ADC-16
ADC-160	1	0	ADC beta-lactamases pending classification for carbapenemase activity	cephalosporin	beta-lactam	antibiotic inactivation	ADC-160
ADC-17	0	3.37154	ADC beta-lactamase without carbapenemase activity	cephalosporin	beta-lactam	antibiotic inactivation	ADC-17
ADC-171	0	1	ADC beta-lactamases pending classification for carbapenemase activity	cephalosporin	beta-lactam	antibiotic inactivation	ADC-171
ADC-18	0	1	ADC beta-lactamase without carbapenemase activity	cephalosporin	beta-lactam	antibiotic inactivation	ADC-18
ADC-182	1	0	ADC beta-lactamase without carbapenemase activity	cephalosporin	beta-lactam	antibiotic inactivation	ADC-182
ADC-183	1	0	ADC beta-lactamase without carbapenemase activity	cephalosporin	beta-lactam	antibiotic inactivation	ADC-183
ADC-184	1	0	ADC beta-lactamases pending classification for carbapenemase activity	cephalosporin	beta-lactam	antibiotic inactivation	ADC-184
ADC-193	1	0	ADC beta-lactamases pending classification for carbapenemase activity	cephalosporin	beta-lactam	antibiotic inactivation	ADC-193
ADC-194	1	2.29057	ADC beta-lactamases pending classification for carbapenemase activity	cephalosporin	beta-lactam	antibiotic inactivation	ADC-194
ADC-196	5.91429	0	ADC beta-lactamases pending classification for carbapenemase activity	cephalosporin	beta-lactam	antibiotic inactivation	ADC-196
ADC-198	0	1	ADC beta-lactamases pending classification for carbapenemase activity	cephalosporin	beta-lactam	antibiotic inactivation	ADC-198
ADC-199	1	0	ADC beta-lactamases pending classification for carbapenemase activity	cephalosporin	beta-lactam	antibiotic inactivation	ADC-199
ADC-201	0	1	ADC beta-lactamases pending classification for carbapenemase activity	cephalosporin	beta-lactam	antibiotic inactivation	ADC-201
ADC-202	28.4129	1	ADC beta-lactamases pending classification for carbapenemase activity	cephalosporin	beta-lactam	antibiotic inactivation	ADC-202
ADC-205	1	0	ADC beta-lactamases pending classification for carbapenemase activity	cephalosporin	beta-lactam	antibiotic inactivation	ADC-205
ADC-207	1	1	ADC beta-lactamases pending classification for carbapenemase activity	cephalosporin	beta-lactam	antibiotic inactivation	ADC-207
ADC-208	0	1	ADC beta-lactamases pending classification for carbapenemase activity	cephalosporin	beta-lactam	antibiotic inactivation	ADC-208
ADC-209	1	0	ADC beta-lactamases pending classification for carbapenemase activity	cephalosporin	beta-lactam	antibiotic inactivation	ADC-209
ADC-21	12.319	0	ADC beta-lactamase without carbapenemase activity	cephalosporin	beta-lactam	antibiotic inactivation	ADC-21
ADC-211	0	1	ADC beta-lactamases pending classification for carbapenemase activity	cephalosporin	beta-lactam	antibiotic inactivation	ADC-211
ADC-216	1	0	ADC beta-lactamases pending classification for carbapenemase activity	cephalosporin	beta-lactam	antibiotic inactivation	ADC-216
ADC-218	0	1	ADC beta-lactamases pending classification for carbapenemase activity	cephalosporin	beta-lactam	antibiotic inactivation	ADC-218
ADC-219	1	0	ADC beta-lactamases pending classification for carbapenemase activity	cephalosporin	beta-lactam	antibiotic inactivation	ADC-219
ADC-220	1	1	ADC beta-lactamases pending classification for carbapenemase activity	cephalosporin	beta-lactam	antibiotic inactivation	ADC-220
ADC-221	1	1	ADC beta-lactamases pending classification for carbapenemase activity	cephalosporin	beta-lactam	antibiotic inactivation	ADC-221
ADC-223	0	1	ADC beta-lactamases pending classification for carbapenemase activity	cephalosporin	beta-lactam	antibiotic inactivation	ADC-223
ADC-224	1	1	ADC beta-lactamases pending classification for carbapenemase activity	cephalosporin	beta-lactam	antibiotic inactivation	ADC-224
ADC-225	0	2.07914	ADC beta-lactamases pending classification for carbapenemase activity	cephalosporin	beta-lactam	antibiotic inactivation	ADC-225
ADC-230	0	1	ADC beta-lactamases pending classification for carbapenemase activity	cephalosporin	beta-lactam	antibiotic inactivation	ADC-230
ADC-234	4.44828	15.0481	ADC beta-lactamases pending classification for carbapenemase activity	cephalosporin	beta-lactam	antibiotic inactivation	ADC-234
ADC-235	0	1	ADC beta-lactamases pending classification for carbapenemase activity	cephalosporin	beta-lactam	antibiotic inactivation	ADC-235
ADC-236	0	1	ADC beta-lactamases pending classification for carbapenemase activity	cephalosporin	beta-lactam	antibiotic inactivation	ADC-236
ADC-237	1	0	ADC beta-lactamases pending classification for carbapenemase activity	cephalosporin	beta-lactam	antibiotic inactivation	ADC-237
ADC-241	3.23048	0	ADC beta-lactamases pending classification for carbapenemase activity	cephalosporin	beta-lactam	antibiotic inactivation	ADC-241
ADC-250	0	1	ADC beta-lactamases pending classification for carbapenemase activity	cephalosporin	beta-lactam	antibiotic inactivation	ADC-250
ADC-252	0	5.39956	ADC beta-lactamases pending classification for carbapenemase activity	cephalosporin	beta-lactam	antibiotic inactivation	ADC-252
ADC-254	1	8.59457	ADC beta-lactamases pending classification for carbapenemase activity	cephalosporin	beta-lactam	antibiotic inactivation	ADC-254
ADC-255	1	0	ADC beta-lactamases pending classification for carbapenemase activity	cephalosporin	beta-lactam	antibiotic inactivation	ADC-255
ADC-29	1	0	ADC beta-lactamases pending classification for carbapenemase activity	cephalosporin	beta-lactam	antibiotic inactivation	ADC-29
ADC-3	0	1	ADC beta-lactamase without carbapenemase activity	cephalosporin	beta-lactam	antibiotic inactivation	ADC-3
ADC-33	1	0	ADC beta-lactamases pending classification for carbapenemase activity	cephalosporin	beta-lactam	antibiotic inactivation	ADC-33
ADC-42	0	6.60854	ADC beta-lactamase without carbapenemase activity	cephalosporin	beta-lactam	antibiotic inactivation	ADC-42
ADC-43	1	0	ADC beta-lactamase without carbapenemase activity	cephalosporin	beta-lactam	antibiotic inactivation	ADC-43
ADC-44	0	1	ADC beta-lactamase without carbapenemase activity	cephalosporin	beta-lactam	antibiotic inactivation	ADC-44
ADC-52	1	3.28137	ADC beta-lactamases pending classification for carbapenemase activity	cephalosporin	beta-lactam	antibiotic inactivation	ADC-52
ADC-53	0	1	ADC beta-lactamases pending classification for carbapenemase activity	cephalosporin	beta-lactam	antibiotic inactivation	ADC-53
ADC-6	0	1	ADC beta-lactamase without carbapenemase activity	cephalosporin	beta-lactam	antibiotic inactivation	ADC-6
ADC-65	1	0	ADC beta-lactamases pending classification for carbapenemase activity	cephalosporin	beta-lactam	antibiotic inactivation	ADC-65
ADC-70	0	35.0523	ADC beta-lactamases pending classification for carbapenemase activity	cephalosporin	beta-lactam	antibiotic inactivation	ADC-70
ADC-8	28.3233	8.90354	ADC beta-lactamase without carbapenemase activity	cephalosporin	beta-lactam	antibiotic inactivation	ADC-8
ADC-80	1	0	ADC beta-lactamase without carbapenemase activity	cephalosporin	beta-lactam	antibiotic inactivation	ADC-80
ADC-81	0	15.3547	ADC beta-lactamase without carbapenemase activity	cephalosporin	beta-lactam	antibiotic inactivation	ADC-81
ADC-83	9.85968	1	ADC beta-lactamases pending classification for carbapenemase activity	cephalosporin	beta-lactam	antibiotic inactivation	ADC-83
ADC-84	11.6389	5.36508	ADC beta-lactamases pending classification for carbapenemase activity	cephalosporin	beta-lactam	antibiotic inactivation	ADC-84
ADC-85	2.72414	1	ADC beta-lactamases pending classification for carbapenemase activity	cephalosporin	beta-lactam	antibiotic inactivation	ADC-85
ADC-88	1	0	ADC beta-lactamases pending classification for carbapenemase activity	cephalosporin	beta-lactam	antibiotic inactivation	ADC-88
ADC-90	1	1	ADC beta-lactamases pending classification for carbapenemase activity	cephalosporin	beta-lactam	antibiotic inactivation	ADC-90
ADC-96	1	0	ADC beta-lactamases pending classification for carbapenemase activity	cephalosporin	beta-lactam	antibiotic inactivation	ADC-96
ADC-98	0	5.85839	ADC beta-lactamases pending classification for carbapenemase activity	cephalosporin	beta-lactam	antibiotic inactivation	ADC-98
AQU-1	1	6.85315	AQU beta-lactamase	cephalosporin	beta-lactam	antibiotic inactivation	AQU-1
AQU-2	1	0	AQU beta-lactamase	cephalosporin	beta-lactam	antibiotic inactivation	AQU-2
AQU-3	15.5767	8.39573	AQU beta-lactamase	cephalosporin	beta-lactam	antibiotic inactivation	AQU-3
BAT-1	42.3123	13.8907	BAT Beta-lactamase	cephalosporin	beta-lactam	antibiotic inactivation	BAT-1
BIL-1	5.89922	1	BIL Beta-lactamase	cephalosporin	beta-lactam	antibiotic inactivation	BIL-1
BUT-1	23.1657	8.65385	BUT beta-lactamase	cephalosporin	beta-lactam	antibiotic inactivation	BUT-1
BUT-2	5.21053	2.0989	BUT beta-lactamase	cephalosporin	beta-lactam	antibiotic inactivation	BUT-2
CblA-1	32.7647	15.8985	CblA beta-lactamase	cephalosporin	beta-lactam	antibiotic inactivation	CblA-1
cepA	0	1	CepA beta-lactamase	cephalosporin	beta-lactam	antibiotic inactivation	cepA
CepA-29	1	1	CepA beta-lactamase	cephalosporin	beta-lactam	antibiotic inactivation	CepA-29
CepA-44	1	5.2554	CepA beta-lactamase	cephalosporin	beta-lactam	antibiotic inactivation	CepA-44
CepA-49	10.8926	16.6237	CepA beta-lactamase	cephalosporin	beta-lactam	antibiotic inactivation	CepA-49
CepS	22.4224	21.8183	CepS beta-lactamase	cephalosporin	beta-lactam	antibiotic inactivation	CepS
CMA-1	7.96385	6.89165	CMA beta-lactamase	cephalosporin	beta-lactam	antibiotic inactivation	CMA-1
CMA-2	1	2.1583	CMA beta-lactamase	cephalosporin	beta-lactam	antibiotic inactivation	CMA-2
CMH-1	1	1	CMH beta-lactamase	cephalosporin	beta-lactam	antibiotic inactivation	CMH-1
CMH-3	1	1	CMH beta-lactamase	cephalosporin	beta-lactam	antibiotic inactivation	CMH-3
CMH-4	1	0	CMH beta-lactamase	cephalosporin	beta-lactam	antibiotic inactivation	CMH-4
CMH-5	17.3434	1	CMH beta-lactamase	cephalosporin	beta-lactam	antibiotic inactivation	CMH-5
CMH-6	1	0	CMH beta-lactamase	cephalosporin	beta-lactam	antibiotic inactivation	CMH-6
CSA-1	14.0909	3.38095	CSA beta-lactamase	cephalosporin	beta-lactam	antibiotic inactivation	CSA-1
CSA-2	9.64099	16.9985	CSA beta-lactamase	cephalosporin	beta-lactam	antibiotic inactivation	CSA-2
CSP-1	28.2702	11.9276	CSP beta-lactamase	cephalosporin	beta-lactam	antibiotic inactivation	CSP-1
CTX-M-104	0	1	CTX-M beta-lactamase	cephalosporin	beta-lactam	antibiotic inactivation	CTX-M-104
CTX-M-105	1	0	CTX-M beta-lactamase	cephalosporin	beta-lactam	antibiotic inactivation	CTX-M-105
CTX-M-106	0	1	CTX-M beta-lactamase	cephalosporin	beta-lactam	antibiotic inactivation	CTX-M-106
CTX-M-107	0	1	CTX-M beta-lactamase	cephalosporin	beta-lactam	antibiotic inactivation	CTX-M-107
CTX-M-108	1	0	CTX-M beta-lactamase	cephalosporin	beta-lactam	antibiotic inactivation	CTX-M-108
CTX-M-11	1	1	CTX-M beta-lactamase	cephalosporin	beta-lactam	antibiotic inactivation	CTX-M-11
CTX-M-111	1	0	CTX-M beta-lactamase	cephalosporin	beta-lactam	antibiotic inactivation	CTX-M-111
CTX-M-114	1	0	CTX-M beta-lactamase	cephalosporin	beta-lactam	antibiotic inactivation	CTX-M-114
CTX-M-122	1	0	CTX-M beta-lactamase	cephalosporin	beta-lactam	antibiotic inactivation	CTX-M-122
CTX-M-129	0	1	CTX-M beta-lactamase	cephalosporin	beta-lactam	antibiotic inactivation	CTX-M-129
CTX-M-13	1	0	CTX-M beta-lactamase	cephalosporin	beta-lactam	antibiotic inactivation	CTX-M-13
CTX-M-130	0	1	CTX-M beta-lactamase	cephalosporin	beta-lactam	antibiotic inactivation	CTX-M-130
CTX-M-139	0	1	CTX-M beta-lactamase	cephalosporin	beta-lactam	antibiotic inactivation	CTX-M-139
CTX-M-150	1	1	CTX-M beta-lactamase	cephalosporin	beta-lactam	antibiotic inactivation	CTX-M-150
CTX-M-151	180.152	35.9276	CTX-M beta-lactamase	cephalosporin	beta-lactam	antibiotic inactivation	CTX-M-151
CTX-M-152	3.7881	1	CTX-M beta-lactamase	cephalosporin	beta-lactam	antibiotic inactivation	CTX-M-152
CTX-M-155	2.15385	1	CTX-M beta-lactamase	cephalosporin	beta-lactam	antibiotic inactivation	CTX-M-155
CTX-M-156	1	1	CTX-M beta-lactamase	cephalosporin	beta-lactam	antibiotic inactivation	CTX-M-156
CTX-M-161	0	1	CTX-M beta-lactamase	cephalosporin	beta-lactam	antibiotic inactivation	CTX-M-161
CTX-M-166	0	1	CTX-M beta-lactamase	cephalosporin	beta-lactam	antibiotic inactivation	CTX-M-166
CTX-M-167	0	1	CTX-M beta-lactamase	cephalosporin	beta-lactam	antibiotic inactivation	CTX-M-167
CTX-M-171	0	1	CTX-M beta-lactamase	cephalosporin	beta-lactam	antibiotic inactivation	CTX-M-171
CTX-M-172	0	1	CTX-M beta-lactamase	cephalosporin	beta-lactam	antibiotic inactivation	CTX-M-172
CTX-M-177	0	1	CTX-M beta-lactamase	cephalosporin	beta-lactam	antibiotic inactivation	CTX-M-177
CTX-M-181	0	1	CTX-M beta-lactamase	cephalosporin	beta-lactam	antibiotic inactivation	CTX-M-181
CTX-M-182	0	3.78652	CTX-M beta-lactamase	cephalosporin	beta-lactam	antibiotic inactivation	CTX-M-182
CTX-M-183	0	1	CTX-M beta-lactamase	cephalosporin	beta-lactam	antibiotic inactivation	CTX-M-183
CTX-M-185	1	0	CTX-M beta-lactamase	cephalosporin	beta-lactam	antibiotic inactivation	CTX-M-185
CTX-M-186	1	0	CTX-M beta-lactamase	cephalosporin	beta-lactam	antibiotic inactivation	CTX-M-186
CTX-M-194	0	1	CTX-M beta-lactamase	cephalosporin	beta-lactam	antibiotic inactivation	CTX-M-194
CTX-M-200	0	1	CTX-M beta-lactamase	cephalosporin	beta-lactam	antibiotic inactivation	CTX-M-200
CTX-M-204	0	1	CTX-M beta-lactamase	cephalosporin	beta-lactam	antibiotic inactivation	CTX-M-204
CTX-M-205	3.29008	1	CTX-M beta-lactamase	cephalosporin	beta-lactam	antibiotic inactivation	CTX-M-205
CTX-M-21	1	1	CTX-M beta-lactamase	cephalosporin	beta-lactam	antibiotic inactivation	CTX-M-21
CTX-M-213	1	0	CTX-M beta-lactamase	cephalosporin	beta-lactam	antibiotic inactivation	CTX-M-213
CTX-M-214	0	1	CTX-M beta-lactamase	cephalosporin	beta-lactam	antibiotic inactivation	CTX-M-214
CTX-M-217	1	1	CTX-M beta-lactamase	cephalosporin	beta-lactam	antibiotic inactivation	CTX-M-217
CTX-M-227	3.38431	0	CTX-M beta-lactamase	cephalosporin	beta-lactam	antibiotic inactivation	CTX-M-227
CTX-M-229	1	1	CTX-M beta-lactamase	cephalosporin	beta-lactam	antibiotic inactivation	CTX-M-229
CTX-M-235	0	1	CTX-M beta-lactamase	cephalosporin	beta-lactam	antibiotic inactivation	CTX-M-235
CTX-M-236	0	1	CTX-M beta-lactamase	cephalosporin	beta-lactam	antibiotic inactivation	CTX-M-236
CTX-M-240	0	1	CTX-M beta-lactamase	cephalosporin	beta-lactam	antibiotic inactivation	CTX-M-240
CTX-M-241	0	1	CTX-M beta-lactamase	cephalosporin	beta-lactam	antibiotic inactivation	CTX-M-241
CTX-M-242	1	0	CTX-M beta-lactamase	cephalosporin	beta-lactam	antibiotic inactivation	CTX-M-242
CTX-M-31	1	0	CTX-M beta-lactamase	cephalosporin	beta-lactam	antibiotic inactivation	CTX-M-31
CTX-M-41	1	1	CTX-M beta-lactamase	cephalosporin	beta-lactam	antibiotic inactivation	CTX-M-41
CTX-M-45	27.0929	6.90062	CTX-M beta-lactamase	cephalosporin	beta-lactam	antibiotic inactivation	CTX-M-45
CTX-M-46	1	0	CTX-M beta-lactamase	cephalosporin	beta-lactam	antibiotic inactivation	CTX-M-46
CTX-M-48	1	0	CTX-M beta-lactamase	cephalosporin	beta-lactam	antibiotic inactivation	CTX-M-48
CTX-M-49	1	0	CTX-M beta-lactamase	cephalosporin	beta-lactam	antibiotic inactivation	CTX-M-49
CTX-M-5	72.5648	1	CTX-M beta-lactamase	cephalosporin	beta-lactam	antibiotic inactivation	CTX-M-5
CTX-M-50	1	0	CTX-M beta-lactamase	cephalosporin	beta-lactam	antibiotic inactivation	CTX-M-50
CTX-M-6	1	1	CTX-M beta-lactamase	cephalosporin	beta-lactam	antibiotic inactivation	CTX-M-6
CTX-M-63	1	1	CTX-M beta-lactamase	cephalosporin	beta-lactam	antibiotic inactivation	CTX-M-63
CTX-M-7	1	0	CTX-M beta-lactamase	cephalosporin	beta-lactam	antibiotic inactivation	CTX-M-7
CTX-M-71	1	1	CTX-M beta-lactamase	cephalosporin	beta-lactam	antibiotic inactivation	CTX-M-71
CTX-M-76	0	1	CTX-M beta-lactamase	cephalosporin	beta-lactam	antibiotic inactivation	CTX-M-76
CTX-M-77	0	1	CTX-M beta-lactamase	cephalosporin	beta-lactam	antibiotic inactivation	CTX-M-77
CTX-M-78	1	0	CTX-M beta-lactamase	cephalosporin	beta-lactam	antibiotic inactivation	CTX-M-78
CTX-M-8	1	1	CTX-M beta-lactamase	cephalosporin	beta-lactam	antibiotic inactivation	CTX-M-8
CTX-M-81	4.43511	0	CTX-M beta-lactamase	cephalosporin	beta-lactam	antibiotic inactivation	CTX-M-81
CTX-M-84	0	1	CTX-M beta-lactamase	cephalosporin	beta-lactam	antibiotic inactivation	CTX-M-84
CTX-M-85	1	0	CTX-M beta-lactamase	cephalosporin	beta-lactam	antibiotic inactivation	CTX-M-85
CTX-M-89	1	0	CTX-M beta-lactamase	cephalosporin	beta-lactam	antibiotic inactivation	CTX-M-89
CTX-M-91	1	0	CTX-M beta-lactamase	cephalosporin	beta-lactam	antibiotic inactivation	CTX-M-91
CTX-M-95	0	1	CTX-M beta-lactamase	cephalosporin	beta-lactam	antibiotic inactivation	CTX-M-95
CTX-M-97	1	0	CTX-M beta-lactamase	cephalosporin	beta-lactam	antibiotic inactivation	CTX-M-97
EC-14	1	6.14815	EC beta-lactamase	cephalosporin	beta-lactam	antibiotic inactivation	EC-14
EC-16	15.4427	6.62008	EC beta-lactamase	cephalosporin	beta-lactam	antibiotic inactivation	EC-16
EC-18	0	4.59712	EC beta-lactamase	cephalosporin	beta-lactam	antibiotic inactivation	EC-18
EC-19	45.3608	10.3275	EC beta-lactamase	cephalosporin	beta-lactam	antibiotic inactivation	EC-19
EC-5	8.2881	1	EC beta-lactamase	cephalosporin	beta-lactam	antibiotic inactivation	EC-5
EC-8	14.273	4.66389	EC beta-lactamase	cephalosporin	beta-lactam	antibiotic inactivation	EC-8
KLUC-3	1	0	KLUC beta-lactamase	cephalosporin	beta-lactam	antibiotic inactivation	KLUC-3
KLUC-4	0	1	KLUC beta-lactamase	cephalosporin	beta-lactam	antibiotic inactivation	KLUC-4
KLUC-5	0	1	KLUC beta-lactamase	cephalosporin	beta-lactam	antibiotic inactivation	KLUC-5
L1 beta-lactamase	63.4218	33.1212	L1 family beta-lactamase	cephalosporin	beta-lactam	antibiotic inactivation	L1_BLA
LRG-1	51.1934	12.8284	LRG beta-lactamase	cephalosporin	beta-lactam	antibiotic inactivation	LRG-1
LUT-2	1	0	LUT beta-lactamase	cephalosporin	beta-lactam	antibiotic inactivation	LUT-2
LUT-4	1	0	LUT beta-lactamase	cephalosporin	beta-lactam	antibiotic inactivation	LUT-4
LUT-5	3.26415	1	LUT beta-lactamase	cephalosporin	beta-lactam	antibiotic inactivation	LUT-5
LUT-6	24.2386	11.7766	LUT beta-lactamase	cephalosporin	beta-lactam	antibiotic inactivation	LUT-6
MOR-2	1	26.7078	MOR beta-lactamase	cephalosporin	beta-lactam	antibiotic inactivation	MOR-2
OHIO-1	0	2.2	OHIO beta-lactamase	cephalosporin	beta-lactam	antibiotic inactivation	OHIO-1
PAC-1	48.5946	21.7426	PAC beta-lactamase	cephalosporin	beta-lactam	antibiotic inactivation	PAC-1
RAHN-1	6.87952	5.28738	RAHN beta-lactamase	cephalosporin	beta-lactam	antibiotic inactivation	RAHN-1
RAHN-2	1	16.5316	RAHN beta-lactamase	cephalosporin	beta-lactam	antibiotic inactivation	RAHN-2
RUB-1	16.6886	16.9428	RUB beta-lactamase	cephalosporin	beta-lactam	antibiotic inactivation	RUB-1
SRT-1	1	2.66667	SRT beta-lactamase	cephalosporin	beta-lactam	antibiotic inactivation	SRT-1
SRT-2	0	4.85903	SRT beta-lactamase	cephalosporin	beta-lactam	antibiotic inactivation	SRT-2
SRT-3	10.7348	1	SRT beta-lactamase	cephalosporin	beta-lactam	antibiotic inactivation	SRT-3
SSA	39.4297	15.4876	SRT beta-lactamase	cephalosporin	beta-lactam	antibiotic inactivation	SRT-3
SST-1	17.6012	13.4691	SST beta-lactamase	cephalosporin	beta-lactam	antibiotic inactivation	SST-1
CMY-136	0	1	CMY beta-lactamase	cephalosporin;cephamycin	beta-lactam	antibiotic inactivation	CMY-136
DHA-10	0	1	DHA beta-lactamase	cephalosporin;cephamycin	beta-lactam	antibiotic inactivation	DHA-10
DHA-12	43.7407	4.46154	DHA beta-lactamase	cephalosporin;cephamycin	beta-lactam	antibiotic inactivation	DHA-12
DHA-14	1	0	DHA beta-lactamase	cephalosporin;cephamycin	beta-lactam	antibiotic inactivation	DHA-14
DHA-15	0	1	DHA beta-lactamase	cephalosporin;cephamycin	beta-lactam	antibiotic inactivation	DHA-15
DHA-16	14.2532	4.81991	DHA beta-lactamase	cephalosporin;cephamycin	beta-lactam	antibiotic inactivation	DHA-16
DHA-19	1	1	DHA beta-lactamase	cephalosporin;cephamycin	beta-lactam	antibiotic inactivation	DHA-19
DHA-2	0	1	DHA beta-lactamase	cephalosporin;cephamycin	beta-lactam	antibiotic inactivation	DHA-2
DHA-23	1	0	DHA beta-lactamase	cephalosporin;cephamycin	beta-lactam	antibiotic inactivation	DHA-23
DHA-27	17.4443	0	DHA beta-lactamase	cephalosporin;cephamycin	beta-lactam	antibiotic inactivation	DHA-27
DHA-28	0	6.72427	DHA beta-lactamase	cephalosporin;cephamycin	beta-lactam	antibiotic inactivation	DHA-28
DHA-29	0	1	DHA beta-lactamase	cephalosporin;cephamycin	beta-lactam	antibiotic inactivation	DHA-29
DHA-5	1	0	DHA beta-lactamase	cephalosporin;cephamycin	beta-lactam	antibiotic inactivation	DHA-5
DHA-7	0	2.10701	DHA beta-lactamase	cephalosporin;cephamycin	beta-lactam	antibiotic inactivation	DHA-7
DHA-9	0	1	DHA beta-lactamase	cephalosporin;cephamycin	beta-lactam	antibiotic inactivation	DHA-9
FOX-1	0	1	FOX beta-lactamase	cephalosporin;cephamycin	beta-lactam	antibiotic inactivation	FOX-1
FOX-12	1	8.20779	FOX beta-lactamase	cephalosporin;cephamycin	beta-lactam	antibiotic inactivation	FOX-12
FOX-15	1	1	FOX beta-lactamase	cephalosporin;cephamycin	beta-lactam	antibiotic inactivation	FOX-15
FOX-16	4.55731	1	FOX beta-lactamase	cephalosporin;cephamycin	beta-lactam	antibiotic inactivation	FOX-16
FOX-17	1	1	FOX beta-lactamase	cephalosporin;cephamycin	beta-lactam	antibiotic inactivation	FOX-17
FOX-2	0	2.19522	FOX beta-lactamase	cephalosporin;cephamycin	beta-lactam	antibiotic inactivation	FOX-2
FOX-7	7.63426	0	FOX beta-lactamase	cephalosporin;cephamycin	beta-lactam	antibiotic inactivation	FOX-7
FOX-9	1	6.22926	FOX beta-lactamase	cephalosporin;cephamycin	beta-lactam	antibiotic inactivation	FOX-9
AcrS	5.8	3.9183	resistance-nodulation-cell division (RND) antibiotic efflux pump	cephalosporin;cephamycin;disinfecting agents and antiseptics;fluoroquinolone antibiotic;glycylcycline;penam;phenicol antibiotic;rifamycin antibiotic;tetracycline antibiotic	multidrug	antibiotic efflux	AcrS
H-NS	15.7263	7.55642	major facilitator superfamily (MFS) antibiotic efflux pump;resistance-nodulation-cell division (RND) antibiotic efflux pump	cephalosporin;cephamycin;fluoroquinolone antibiotic;macrolide antibiotic;penam;tetracycline antibiotic	multidrug	antibiotic efflux	H-NS
AcrE	17.8604	28.4998	resistance-nodulation-cell division (RND) antibiotic efflux pump	cephalosporin;cephamycin;fluoroquinolone antibiotic;penam	multidrug	antibiotic efflux	AcrE
AcrF	90.7766	32.6225	resistance-nodulation-cell division (RND) antibiotic efflux pump	cephalosporin;cephamycin;fluoroquinolone antibiotic;penam	multidrug	antibiotic efflux	AcrF
OCH-2	26.2653	1	OCH beta-lactamase	cephalosporin;cephamycin;monobactam;penam;penem	beta-lactam	antibiotic inactivation	OCH-2
OCH-3	31.9548	16.1532	OCH beta-lactamase	cephalosporin;cephamycin;monobactam;penam;penem	beta-lactam	antibiotic inactivation	OCH-3
OCH-4	14.9777	1	OCH beta-lactamase	cephalosporin;cephamycin;monobactam;penam;penem	beta-lactam	antibiotic inactivation	OCH-4
OCH-5	68.6036	18.4513	OCH beta-lactamase	cephalosporin;cephamycin;monobactam;penam;penem	beta-lactam	antibiotic inactivation	OCH-5
OCH-6	12.3851	5.27225	OCH beta-lactamase	cephalosporin;cephamycin;monobactam;penam;penem	beta-lactam	antibiotic inactivation	OCH-6
OCH-7	0	1	OCH beta-lactamase	cephalosporin;cephamycin;monobactam;penam;penem	beta-lactam	antibiotic inactivation	OCH-7
OCH-8	2.08303	0	OCH beta-lactamase	cephalosporin;cephamycin;monobactam;penam;penem	beta-lactam	antibiotic inactivation	OCH-8
AIM-1	135.048	27.7709	AIM beta-lactamase	cephalosporin;cephamycin;penam	beta-lactam	antibiotic inactivation	AIM-1
blaS1	24.2377	39.1938	blaS	cephalosporin;cephamycin;penam	beta-lactam	antibiotic inactivation	blaS1
MOX-1	0	1	MOX beta-lactamase	cephalosporin;cephamycin;penam	beta-lactam	antibiotic inactivation	MOX-1
MOX-10	5.01379	0	MOX beta-lactamase	cephalosporin;cephamycin;penam	beta-lactam	antibiotic inactivation	MOX-10
MOX-11	14.2782	6.30601	MOX beta-lactamase	cephalosporin;cephamycin;penam	beta-lactam	antibiotic inactivation	MOX-11
MOX-12	0	1	MOX beta-lactamase	cephalosporin;cephamycin;penam	beta-lactam	antibiotic inactivation	MOX-12
MOX-13	28.071	3.4	MOX beta-lactamase	cephalosporin;cephamycin;penam	beta-lactam	antibiotic inactivation	MOX-13
MOX-14	4.05956	11.5099	MOX beta-lactamase	cephalosporin;cephamycin;penam	beta-lactam	antibiotic inactivation	MOX-14
MOX-3	1	1	MOX beta-lactamase	cephalosporin;cephamycin;penam	beta-lactam	antibiotic inactivation	MOX-3
MOX-5	1	2.89961	MOX beta-lactamase	cephalosporin;cephamycin;penam	beta-lactam	antibiotic inactivation	MOX-5
MOX-6	29.9165	2.2	MOX beta-lactamase	cephalosporin;cephamycin;penam	beta-lactam	antibiotic inactivation	MOX-6
MOX-7	1	2.17647	MOX beta-lactamase	cephalosporin;cephamycin;penam	beta-lactam	antibiotic inactivation	MOX-7
MOX-8	1	0	MOX beta-lactamase	cephalosporin;cephamycin;penam	beta-lactam	antibiotic inactivation	MOX-8
MOX-9	51.8376	6.16256	MOX beta-lactamase	cephalosporin;cephamycin;penam	beta-lactam	antibiotic inactivation	MOX-9
blaC	71.1478	200.496	class A Mycobacterium tuberculosis bla beta-lactamase	cephalosporin;cephamycin;penam;penem	beta-lactam	antibiotic inactivation	blaC
YajC	35.0917	4.39051	resistance-nodulation-cell division (RND) antibiotic efflux pump	cephalosporin;disinfecting agents and antiseptics;fluoroquinolone antibiotic;glycopeptide antibiotic;glycylcycline;oxazolidinone antibiotic;penam;phenicol antibiotic;rifamycin antibiotic;tetracycline antibiotic	multidrug	antibiotic efflux	YajC
acrB	90.9688	261.674	resistance-nodulation-cell division (RND) antibiotic efflux pump	cephalosporin;disinfecting agents and antiseptics;fluoroquinolone antibiotic;glycylcycline;penam;phenicol antibiotic;rifamycin antibiotic;tetracycline antibiotic	multidrug	antibiotic efflux	acrB
Enterobacter cloacae acrA	41.2078	14.5413	resistance-nodulation-cell division (RND) antibiotic efflux pump	cephalosporin;disinfecting agents and antiseptics;fluoroquinolone antibiotic;glycylcycline;penam;phenicol antibiotic;rifamycin antibiotic;tetracycline antibiotic	multidrug	antibiotic efflux	Eclo_acrA
Escherichia coli acrA	15.7412	18.437	resistance-nodulation-cell division (RND) antibiotic efflux pump	cephalosporin;disinfecting agents and antiseptics;fluoroquinolone antibiotic;glycylcycline;penam;phenicol antibiotic;rifamycin antibiotic;tetracycline antibiotic	multidrug	antibiotic efflux	Ecol_acrA
Klebsiella pneumoniae acrA	17.2079	21.7262	resistance-nodulation-cell division (RND) antibiotic efflux pump	cephalosporin;disinfecting agents and antiseptics;fluoroquinolone antibiotic;glycylcycline;penam;phenicol antibiotic;rifamycin antibiotic;tetracycline antibiotic	multidrug	antibiotic efflux	Kpne_acrA
sdiA	53.446	14.066	resistance-nodulation-cell division (RND) antibiotic efflux pump	cephalosporin;disinfecting agents and antiseptics;fluoroquinolone antibiotic;glycylcycline;penam;phenicol antibiotic;rifamycin antibiotic;tetracycline antibiotic	multidrug	antibiotic efflux	sdiA
Escherichia coli AcrAB-TolC with AcrR mutation conferring resistance to ciprofloxacin, tetracycline, and ceftazidime	39.3155	1	resistance-nodulation-cell division (RND) antibiotic efflux pump	cephalosporin;disinfecting agents and antiseptics;fluoroquinolone antibiotic;glycylcycline;penam;phenicol antibiotic;rifamycin antibiotic;tetracycline antibiotic	multidrug	antibiotic efflux;antibiotic target alteration	Ecol_AcrR_MULT
Escherichia coli AcrAB-TolC with MarR mutations conferring resistance to ciprofloxacin and tetracycline	52.8342	5.0856	resistance-nodulation-cell division (RND) antibiotic efflux pump	cephalosporin;disinfecting agents and antiseptics;fluoroquinolone antibiotic;glycylcycline;penam;phenicol antibiotic;rifamycin antibiotic;tetracycline antibiotic	multidrug	antibiotic efflux;antibiotic target alteration	Ecol_MarR_MULT
Escherichia coli soxR with mutation conferring antibiotic resistance	17.8002	5.58015	ATP-binding cassette (ABC) antibiotic efflux pump;major facilitator superfamily (MFS) antibiotic efflux pump;resistance-nodulation-cell division (RND) antibiotic efflux pump	cephalosporin;disinfecting agents and antiseptics;fluoroquinolone antibiotic;glycylcycline;penam;phenicol antibiotic;rifamycin antibiotic;tetracycline antibiotic	multidrug	antibiotic efflux;antibiotic target alteration	Ecol_soxR_MULT
Pseudomonas aeruginosa soxR	39.7333	13.2305	ATP-binding cassette (ABC) antibiotic efflux pump;major facilitator superfamily (MFS) antibiotic efflux pump;resistance-nodulation-cell division (RND) antibiotic efflux pump	cephalosporin;disinfecting agents and antiseptics;fluoroquinolone antibiotic;glycylcycline;penam;phenicol antibiotic;rifamycin antibiotic;tetracycline antibiotic	multidrug	antibiotic efflux;antibiotic target alteration	Paer_soxR
mgrA	14.8369	15.0727	ATP-binding cassette (ABC) antibiotic efflux pump;major facilitator superfamily (MFS) antibiotic efflux pump	cephalosporin;disinfecting agents and antiseptics;fluoroquinolone antibiotic;penam;peptide antibiotic;tetracycline antibiotic	multidrug	antibiotic efflux	mgrA
cmeA	37.1443	17.2929	resistance-nodulation-cell division (RND) antibiotic efflux pump	cephalosporin;fluoroquinolone antibiotic;fusidane antibiotic;macrolide antibiotic	multidrug	antibiotic efflux	cmeA
cmeB	205.208	108.314	resistance-nodulation-cell division (RND) antibiotic efflux pump	cephalosporin;fluoroquinolone antibiotic;fusidane antibiotic;macrolide antibiotic	multidrug	antibiotic efflux	cmeB
cmeC	132.506	33.6731	resistance-nodulation-cell division (RND) antibiotic efflux pump	cephalosporin;fluoroquinolone antibiotic;fusidane antibiotic;macrolide antibiotic	multidrug	antibiotic efflux	cmeC
cmeR	27.0123	19.5871	resistance-nodulation-cell division (RND) antibiotic efflux pump	cephalosporin;fluoroquinolone antibiotic;fusidane antibiotic;macrolide antibiotic	multidrug	antibiotic efflux	cmeR
TLA-1	40.7631	21.634	TLA beta-lactamase	cephalosporin;fluoroquinolone antibiotic;monobactam	multidrug	antibiotic inactivation	TLA-1
TLA-2	59.4868	55.2697	TLA beta-lactamase	cephalosporin;fluoroquinolone antibiotic;monobactam	multidrug	antibiotic inactivation	TLA-2
TLA-3	32.117	2.09091	TLA beta-lactamase	cephalosporin;fluoroquinolone antibiotic;monobactam	multidrug	antibiotic inactivation	TLA-3
MIR-14	1	0	MIR beta-lactamase	cephalosporin;monobactam	beta-lactam	antibiotic inactivation	MIR-14
MIR-19	1	6.35544	MIR beta-lactamase	cephalosporin;monobactam	beta-lactam	antibiotic inactivation	MIR-19
MIR-20	1	1	MIR beta-lactamase	cephalosporin;monobactam	beta-lactam	antibiotic inactivation	MIR-20
MIR-4	1	1	MIR beta-lactamase	cephalosporin;monobactam	beta-lactam	antibiotic inactivation	MIR-4
MIR-7	3	1	MIR beta-lactamase	cephalosporin;monobactam	beta-lactam	antibiotic inactivation	MIR-7
VEB-10	0	1	VEB beta-lactamase	cephalosporin;monobactam	beta-lactam	antibiotic inactivation	VEB-10
VEB-11	0	1	VEB beta-lactamase	cephalosporin;monobactam	beta-lactam	antibiotic inactivation	VEB-11
VEB-13	16.0643	0	VEB beta-lactamase	cephalosporin;monobactam	beta-lactam	antibiotic inactivation	VEB-13
VEB-14	0	1	VEB beta-lactamase	cephalosporin;monobactam	beta-lactam	antibiotic inactivation	VEB-14
VEB-24	2.10294	0	VEB beta-lactamase	cephalosporin;monobactam	beta-lactam	antibiotic inactivation	VEB-24
VEB-26	1	1	VEB beta-lactamase	cephalosporin;monobactam	beta-lactam	antibiotic inactivation	VEB-26
VEB-27	0	3.23881	VEB beta-lactamase	cephalosporin;monobactam	beta-lactam	antibiotic inactivation	VEB-27
VEB-3	1	1	VEB beta-lactamase	cephalosporin;monobactam	beta-lactam	antibiotic inactivation	VEB-3
VEB-4	0	1	VEB beta-lactamase	cephalosporin;monobactam	beta-lactam	antibiotic inactivation	VEB-4
VEB-8	1	1	VEB beta-lactamase	cephalosporin;monobactam	beta-lactam	antibiotic inactivation	VEB-8
ACC-1	5.2	0	ACC beta-lactamase	cephalosporin;monobactam;penam	beta-lactam	antibiotic inactivation	ACC-1
ACC-1b	1	0	ACC beta-lactamase	cephalosporin;monobactam;penam	beta-lactam	antibiotic inactivation	ACC-1b
ACC-1c	1	1	ACC beta-lactamase	cephalosporin;monobactam;penam	beta-lactam	antibiotic inactivation	ACC-1c
ACC-1d	4.58566	7.40401	ACC beta-lactamase	cephalosporin;monobactam;penam	beta-lactam	antibiotic inactivation	ACC-1d
ACC-2	1	0	ACC beta-lactamase	cephalosporin;monobactam;penam	beta-lactam	antibiotic inactivation	ACC-2
ACC-3	7.73929	30.6283	ACC beta-lactamase	cephalosporin;monobactam;penam	beta-lactam	antibiotic inactivation	ACC-3
ACC-4	10.3067	10.6576	ACC beta-lactamase	cephalosporin;monobactam;penam	beta-lactam	antibiotic inactivation	ACC-4
ACC-5	6.47753	1	ACC beta-lactamase	cephalosporin;monobactam;penam	beta-lactam	antibiotic inactivation	ACC-5
ACC-7	9.81081	16.0185	ACC beta-lactamase	cephalosporin;monobactam;penam	beta-lactam	antibiotic inactivation	ACC-7
ACC-8	24.5518	3.46516	ACC beta-lactamase	cephalosporin;monobactam;penam	beta-lactam	antibiotic inactivation	ACC-8
BEL-2	0	5.72222	BEL beta-lactamase	cephalosporin;monobactam;penam	beta-lactam	antibiotic inactivation	BEL-2
BEL-3	6.95668	28.3842	BEL beta-lactamase	cephalosporin;monobactam;penam	beta-lactam	antibiotic inactivation	BEL-3
BEL-4	24.3586	14.236	BEL beta-lactamase	cephalosporin;monobactam;penam	beta-lactam	antibiotic inactivation	BEL-4
OXY-1-2	0	5.31655	OXY beta-lactamase	cephalosporin;monobactam;penam	beta-lactam	antibiotic inactivation	OXY-1-2
OXY-1-4	1	1	OXY beta-lactamase	cephalosporin;monobactam;penam	beta-lactam	antibiotic inactivation	OXY-1-4
OXY-1-6	1	1	OXY beta-lactamase	cephalosporin;monobactam;penam	beta-lactam	antibiotic inactivation	OXY-1-6
OXY-2-1	1	0	OXY beta-lactamase	cephalosporin;monobactam;penam	beta-lactam	antibiotic inactivation	OXY-2-1
OXY-2-10	1	0	OXY beta-lactamase	cephalosporin;monobactam;penam	beta-lactam	antibiotic inactivation	OXY-2-10
OXY-2-14	0	1	OXY beta-lactamase	cephalosporin;monobactam;penam	beta-lactam	antibiotic inactivation	OXY-2-14
OXY-2-15	1	3.38095	OXY beta-lactamase	cephalosporin;monobactam;penam	beta-lactam	antibiotic inactivation	OXY-2-15
OXY-2-2	1	0	OXY beta-lactamase	cephalosporin;monobactam;penam	beta-lactam	antibiotic inactivation	OXY-2-2
OXY-2-3	1	2.1811	OXY beta-lactamase	cephalosporin;monobactam;penam	beta-lactam	antibiotic inactivation	OXY-2-3
OXY-2-5	0	6.376	OXY beta-lactamase	cephalosporin;monobactam;penam	beta-lactam	antibiotic inactivation	OXY-2-5
OXY-3-1	1	0	OXY beta-lactamase	cephalosporin;monobactam;penam	beta-lactam	antibiotic inactivation	OXY-3-1
OXY-4-1	1	0	OXY beta-lactamase	cephalosporin;monobactam;penam	beta-lactam	antibiotic inactivation	OXY-4-1
OXY-5-1	1	0	OXY beta-lactamase	cephalosporin;monobactam;penam	beta-lactam	antibiotic inactivation	OXY-5-1
OXY-5-2	5.36364	1	OXY beta-lactamase	cephalosporin;monobactam;penam	beta-lactam	antibiotic inactivation	OXY-5-2
OXY-6-2	0	10.101	OXY beta-lactamase	cephalosporin;monobactam;penam	beta-lactam	antibiotic inactivation	OXY-6-2
OXY-6-3	0	2.79623	OXY beta-lactamase	cephalosporin;monobactam;penam	beta-lactam	antibiotic inactivation	OXY-6-3
OXY-6-4	1	2.61871	OXY beta-lactamase	cephalosporin;monobactam;penam	beta-lactam	antibiotic inactivation	OXY-6-4
TEM-102	1	0	TEM beta-lactamase	cephalosporin;monobactam;penam;penem	beta-lactam	antibiotic inactivation	TEM-102
TEM-105	0	1	TEM beta-lactamase	cephalosporin;monobactam;penam;penem	beta-lactam	antibiotic inactivation	TEM-105
TEM-111	0	1	TEM beta-lactamase	cephalosporin;monobactam;penam;penem	beta-lactam	antibiotic inactivation	TEM-111
TEM-117	1	2.17188	TEM beta-lactamase	cephalosporin;monobactam;penam;penem	beta-lactam	antibiotic inactivation	TEM-117
TEM-120	0	1	TEM beta-lactamase	cephalosporin;monobactam;penam;penem	beta-lactam	antibiotic inactivation	TEM-120
TEM-121	1	1	TEM beta-lactamase	cephalosporin;monobactam;penam;penem	beta-lactam	antibiotic inactivation	TEM-121
TEM-123	0	2.45892	TEM beta-lactamase	cephalosporin;monobactam;penam;penem	beta-lactam	antibiotic inactivation	TEM-123
TEM-124	1	1	TEM beta-lactamase	cephalosporin;monobactam;penam;penem	beta-lactam	antibiotic inactivation	TEM-124
TEM-130	10.3786	3.14019	TEM beta-lactamase	cephalosporin;monobactam;penam;penem	beta-lactam	antibiotic inactivation	TEM-130
TEM-137	0	1	TEM beta-lactamase	cephalosporin;monobactam;penam;penem	beta-lactam	antibiotic inactivation	TEM-137
TEM-141	0	1	TEM beta-lactamase	cephalosporin;monobactam;penam;penem	beta-lactam	antibiotic inactivation	TEM-141
TEM-144	1	0	TEM beta-lactamase	cephalosporin;monobactam;penam;penem	beta-lactam	antibiotic inactivation	TEM-144
TEM-146	0	1	TEM beta-lactamase	cephalosporin;monobactam;penam;penem	beta-lactam	antibiotic inactivation	TEM-146
TEM-149	2.29545	0	TEM beta-lactamase	cephalosporin;monobactam;penam;penem	beta-lactam	antibiotic inactivation	TEM-149
TEM-150	1	0	TEM beta-lactamase	cephalosporin;monobactam;penam;penem	beta-lactam	antibiotic inactivation	TEM-150
TEM-152	1	0	TEM beta-lactamase	cephalosporin;monobactam;penam;penem	beta-lactam	antibiotic inactivation	TEM-152
TEM-153	1	1	TEM beta-lactamase	cephalosporin;monobactam;penam;penem	beta-lactam	antibiotic inactivation	TEM-153
TEM-157	0	1	TEM beta-lactamase	cephalosporin;monobactam;penam;penem	beta-lactam	antibiotic inactivation	TEM-157
TEM-167	0	1	TEM beta-lactamase	cephalosporin;monobactam;penam;penem	beta-lactam	antibiotic inactivation	TEM-167
TEM-177	1	0	TEM beta-lactamase	cephalosporin;monobactam;penam;penem	beta-lactam	antibiotic inactivation	TEM-177
TEM-178	0	3.12014	TEM beta-lactamase	cephalosporin;monobactam;penam;penem	beta-lactam	antibiotic inactivation	TEM-178
TEM-182	0	1	TEM beta-lactamase	cephalosporin;monobactam;penam;penem	beta-lactam	antibiotic inactivation	TEM-182
TEM-183	0	1	TEM beta-lactamase	cephalosporin;monobactam;penam;penem	beta-lactam	antibiotic inactivation	TEM-183
TEM-186	1	0	TEM beta-lactamase	cephalosporin;monobactam;penam;penem	beta-lactam	antibiotic inactivation	TEM-186
TEM-187	8.0686	0	TEM beta-lactamase	cephalosporin;monobactam;penam;penem	beta-lactam	antibiotic inactivation	TEM-187
TEM-190	0	1	TEM beta-lactamase	cephalosporin;monobactam;penam;penem	beta-lactam	antibiotic inactivation	TEM-190
TEM-192	1	1	TEM beta-lactamase	cephalosporin;monobactam;penam;penem	beta-lactam	antibiotic inactivation	TEM-192
TEM-193	1	1	TEM beta-lactamase	cephalosporin;monobactam;penam;penem	beta-lactam	antibiotic inactivation	TEM-193
TEM-194	1	0	TEM beta-lactamase	cephalosporin;monobactam;penam;penem	beta-lactam	antibiotic inactivation	TEM-194
TEM-196	5.90463	1	TEM beta-lactamase	cephalosporin;monobactam;penam;penem	beta-lactam	antibiotic inactivation	TEM-196
TEM-199	1	1	TEM beta-lactamase	cephalosporin;monobactam;penam;penem	beta-lactam	antibiotic inactivation	TEM-199
TEM-208	1	1	TEM beta-lactamase	cephalosporin;monobactam;penam;penem	beta-lactam	antibiotic inactivation	TEM-208
TEM-209	1	1	TEM beta-lactamase	cephalosporin;monobactam;penam;penem	beta-lactam	antibiotic inactivation	TEM-209
TEM-212	3.3166	0	TEM beta-lactamase	cephalosporin;monobactam;penam;penem	beta-lactam	antibiotic inactivation	TEM-212
TEM-214	1	0	TEM beta-lactamase	cephalosporin;monobactam;penam;penem	beta-lactam	antibiotic inactivation	TEM-214
TEM-216	22.9864	17.8762	TEM beta-lactamase	cephalosporin;monobactam;penam;penem	beta-lactam	antibiotic inactivation	TEM-216
TEM-229	223.433	175.409	TEM beta-lactamase	cephalosporin;monobactam;penam;penem	beta-lactam	antibiotic inactivation	TEM-229
TEM-230	1	0	TEM beta-lactamase	cephalosporin;monobactam;penam;penem	beta-lactam	antibiotic inactivation	TEM-230
TEM-233	4.24506	0	TEM beta-lactamase	cephalosporin;monobactam;penam;penem	beta-lactam	antibiotic inactivation	TEM-233
TEM-235	0	1	TEM beta-lactamase	cephalosporin;monobactam;penam;penem	beta-lactam	antibiotic inactivation	TEM-235
TEM-240	1	1	TEM beta-lactamase	cephalosporin;monobactam;penam;penem	beta-lactam	antibiotic inactivation	TEM-240
TEM-241	1	0	TEM beta-lactamase	cephalosporin;monobactam;penam;penem	beta-lactam	antibiotic inactivation	TEM-241
TEM-245	0	5.28571	TEM beta-lactamase	cephalosporin;monobactam;penam;penem	beta-lactam	antibiotic inactivation	TEM-243
TEM-246	14.9727	2.26912	TEM beta-lactamase	cephalosporin;monobactam;penam;penem	beta-lactam	antibiotic inactivation	TEM-243
TEM-247	1	0	TEM beta-lactamase	cephalosporin;monobactam;penam;penem	beta-lactam	antibiotic inactivation	TEM-243
TEM-35	1	0	TEM beta-lactamase	cephalosporin;monobactam;penam;penem	beta-lactam	antibiotic inactivation	TEM-35
TEM-4	11.7426	0	TEM beta-lactamase	cephalosporin;monobactam;penam;penem	beta-lactam	antibiotic inactivation	TEM-4
TEM-42	0	5.22656	TEM beta-lactamase	cephalosporin;monobactam;penam;penem	beta-lactam	antibiotic inactivation	TEM-42
TEM-55	1	0	TEM beta-lactamase	cephalosporin;monobactam;penam;penem	beta-lactam	antibiotic inactivation	TEM-55
TEM-57	0	1	TEM beta-lactamase	cephalosporin;monobactam;penam;penem	beta-lactam	antibiotic inactivation	TEM-57
TEM-59	0	1	TEM beta-lactamase	cephalosporin;monobactam;penam;penem	beta-lactam	antibiotic inactivation	TEM-59
TEM-60	51.2384	8.5452	TEM beta-lactamase	cephalosporin;monobactam;penam;penem	beta-lactam	antibiotic inactivation	TEM-60
TEM-75	1	9.18721	TEM beta-lactamase	cephalosporin;monobactam;penam;penem	beta-lactam	antibiotic inactivation	TEM-75
TEM-79	19.9335	1	TEM beta-lactamase	cephalosporin;monobactam;penam;penem	beta-lactam	antibiotic inactivation	TEM-79
TEM-86	2.26667	1	TEM beta-lactamase	cephalosporin;monobactam;penam;penem	beta-lactam	antibiotic inactivation	TEM-86
TEM-87	1	0	TEM beta-lactamase	cephalosporin;monobactam;penam;penem	beta-lactam	antibiotic inactivation	TEM-87
TEM-96	0	1	TEM beta-lactamase	cephalosporin;monobactam;penam;penem	beta-lactam	antibiotic inactivation	TEM-96
TEM-98	1	0	TEM beta-lactamase	cephalosporin;monobactam;penam;penem	beta-lactam	antibiotic inactivation	TEM-98
AST-1	63.0142	21.7585	AST Beta-lactamase	cephalosporin;penam	beta-lactam	antibiotic inactivation	AST-1
BcII	28.6006	2.71756	subclass B1 Bacillus cereus Bc beta-lactamase	cephalosporin;penam	beta-lactam	antibiotic inactivation	BcII
Escherichia coli ampC beta-lactamase	0	2.10701	ampC-type beta-lactamase	cephalosporin;penam	beta-lactam	antibiotic inactivation	Ecol_ampC_BLA
Laribacter hongkongensis ampC beta-lactamase	33.9442	10.424	ampC-type beta-lactamase	cephalosporin;penam	beta-lactam	antibiotic inactivation	Lhon_ampC_BLA
LCR-1	1	0	LCR beta-lactamase	cephalosporin;penam	beta-lactam	antibiotic inactivation	LCR-1
LRA-1	56.5603	20.2919	class A LRA beta-lactamase	cephalosporin;penam	beta-lactam	antibiotic inactivation	LRA-1
LRA-10	56.8863	17.848	class C LRA beta-lactamase	cephalosporin;penam	beta-lactam	antibiotic inactivation	LRA-10
LRA-12	38.3642	9.51047	subclass B3 LRA beta-lactamase	cephalosporin;penam	beta-lactam	antibiotic inactivation	LRA-12
LRA-13	161.171	64.4637	class C LRA beta-lactamase;class D LRA beta-lactamase	cephalosporin;penam	beta-lactam	antibiotic inactivation	LRA-13
LRA-17	28.7224	33.8958	subclass B3 LRA beta-lactamase	cephalosporin;penam	beta-lactam	antibiotic inactivation	LRA-17
LRA-18	85.0223	22.4508	class C LRA beta-lactamase	cephalosporin;penam	beta-lactam	antibiotic inactivation	LRA-18
LRA-19	30.7878	10.5165	subclass B3 LRA beta-lactamase	cephalosporin;penam	beta-lactam	antibiotic inactivation	LRA-19
LRA-2	62.1759	27.6117	subclass B3 LRA beta-lactamase	cephalosporin;penam	beta-lactam	antibiotic inactivation	LRA-2
LRA-3	59.5719	13.1208	subclass B3 LRA beta-lactamase	cephalosporin;penam	beta-lactam	antibiotic inactivation	LRA-3
LRA-5	47.2711	21.596	class A LRA beta-lactamase	cephalosporin;penam	beta-lactam	antibiotic inactivation	LRA-5
LRA-7	14.6612	12.1176	subclass B3 LRA beta-lactamase	cephalosporin;penam	beta-lactam	antibiotic inactivation	LRA-7
LRA-8	11.2887	125.598	subclass B3 LRA beta-lactamase	cephalosporin;penam	beta-lactam	antibiotic inactivation	LRA-8
LRA-9	13.233	27.1962	subclass B3 LRA beta-lactamase	cephalosporin;penam	beta-lactam	antibiotic inactivation	LRA-9
NPS-1	24.3597	8.12211	NPS beta-lactamase	cephalosporin;penam	beta-lactam	antibiotic inactivation	NPS-1
OKP-A-1	1	1	OKP beta-lactamase	cephalosporin;penam	beta-lactam	antibiotic inactivation	OKP-A-1
OKP-A-10	12.1168	0	OKP beta-lactamase	cephalosporin;penam	beta-lactam	antibiotic inactivation	OKP-A-10
OKP-A-14	0	1	OKP beta-lactamase	cephalosporin;penam	beta-lactam	antibiotic inactivation	OKP-A-14
OKP-A-15	1	0	OKP beta-lactamase	cephalosporin;penam	beta-lactam	antibiotic inactivation	OKP-A-15
OKP-A-16	0	1	OKP beta-lactamase	cephalosporin;penam	beta-lactam	antibiotic inactivation	OKP-A-16
OKP-A-2	0	1	OKP beta-lactamase	cephalosporin;penam	beta-lactam	antibiotic inactivation	OKP-A-2
OKP-A-6	0	3.22222	OKP beta-lactamase	cephalosporin;penam	beta-lactam	antibiotic inactivation	OKP-A-6
OKP-A-8	4.21716	1	OKP beta-lactamase	cephalosporin;penam	beta-lactam	antibiotic inactivation	OKP-A-8
OKP-A-9	1	0	OKP beta-lactamase	cephalosporin;penam	beta-lactam	antibiotic inactivation	OKP-A-9
OKP-B-16	0	1	OKP beta-lactamase	cephalosporin;penam	beta-lactam	antibiotic inactivation	OKP-B-16
OKP-B-18	1	0	OKP beta-lactamase	cephalosporin;penam	beta-lactam	antibiotic inactivation	OKP-B-18
OKP-B-21	1	0	OKP beta-lactamase	cephalosporin;penam	beta-lactam	antibiotic inactivation	OKP-B-21
OKP-B-24	0	1	OKP beta-lactamase	cephalosporin;penam	beta-lactam	antibiotic inactivation	OKP-B-24
OKP-B-40	0	1	OKP beta-lactamase	cephalosporin;penam	beta-lactam	antibiotic inactivation	OKP-B-40
OKP-B-45	0	1	OKP beta-lactamase	cephalosporin;penam	beta-lactam	antibiotic inactivation	OKP-B-45
OKP-C-1	8.59574	1	OKP beta-lactamase	cephalosporin;penam	beta-lactam	antibiotic inactivation	OKP-C-1
OKP-D-1	4.28467	8.34294	OKP beta-lactamase	cephalosporin;penam	beta-lactam	antibiotic inactivation	OKP-D-1
PRC-1	52.6546	14.4724	PRC beta-lactamase	cephalosporin;penam	beta-lactam	antibiotic inactivation	PRC-1
Rhodobacter sphaeroides ampC beta-lactamase	77.733	44.2549	ampC-type beta-lactamase	cephalosporin;penam	beta-lactam	antibiotic inactivation	Rsph_ampC_BLA
ROB-10	0	1	ROB beta-lactamase	cephalosporin;penam	beta-lactam	antibiotic inactivation	ROB-10
ROB-12	0	1	ROB beta-lactamase	cephalosporin;penam	beta-lactam	antibiotic inactivation	ROB-12
ROB-13	14.6047	10.452	ROB beta-lactamase	cephalosporin;penam	beta-lactam	antibiotic inactivation	ROB-13
ROB-2	1	1	ROB beta-lactamase	cephalosporin;penam	beta-lactam	antibiotic inactivation	ROB-2
ROB-5	0	1	ROB beta-lactamase	cephalosporin;penam	beta-lactam	antibiotic inactivation	ROB-5
ROB-8	5.79435	1	ROB beta-lactamase	cephalosporin;penam	beta-lactam	antibiotic inactivation	ROB-8
Sed-1	72.823	32.5927	Sed beta-lactamase	cephalosporin;penam	beta-lactam	antibiotic inactivation	Sed-1
SFB-1	7.29219	3.37632	SHW beta-lactamase	cephalosporin;penam	beta-lactam	antibiotic inactivation	SFB-1
SLB-1	27.1992	4.00831	SHW beta-lactamase	cephalosporin;penam	beta-lactam	antibiotic inactivation	SLB-1
TRU-1	17.7847	9.10551	TRU beta-lactamase	cephalosporin;penam	beta-lactam	antibiotic inactivation	TRU-1
y56 beta-lactamase	29.0737	12.7184	BlaA beta-lactamase	cephalosporin;penam	beta-lactam	antibiotic inactivation	Yent_y56
Yrc-1	12.4926	6.89658	YRC Beta-lactamase	cephalosporin;penam	beta-lactam	antibiotic inactivation	Yrc-1
ACI-1	11.706	14.4397	ACI beta-lactamase	cephalosporin;penam;penem	beta-lactam	antibiotic inactivation	ACI-1
LAP-1	24.2906	14.4983	LAP beta-lactamase	cephalosporin;penam;penem	beta-lactam	antibiotic inactivation	LAP-1
LAP-2	8.82921	9.13605	LAP beta-lactamase	cephalosporin;penam;penem	beta-lactam	antibiotic inactivation	LAP-2
LAQ-1	9.90373	5.68768	LAP beta-lactamase	cephalosporin;penam;penem	beta-lactam	antibiotic inactivation	LAP-2
MAB	52.3689	31.5306	class A Mycobacterium abscessus beta-lactamase	cephalosporin;penam;penem	beta-lactam	antibiotic inactivation	MAB
SCO-1	14.7351	24.1718	SCO beta-lactamase	cephalosporin;penam;penem	beta-lactam	antibiotic inactivation	SCO-1
abcA	510.48	2109.74	ATP-binding cassette (ABC) antibiotic efflux pump	cephalosporin;penam;peptide antibiotic	multidrug	antibiotic efflux	abcA
BcI	7.39416	20.1767	class A Bacillus cereus Bc beta-lactamase	cephalosporin;penem	beta-lactam	antibiotic inactivation	BcI
BcIII	80.6257	39.4241	class A Bacillus cereus Bc beta-lactamase	cephalosporin;penem	beta-lactam	antibiotic inactivation	BcIII
CFE-1	0	3.26415	CMY beta-lactamase	cephamycin	beta-lactam	antibiotic inactivation	CFE-1
CFE-2	7.32682	12.2043	CMY beta-lactamase	cephamycin	beta-lactam	antibiotic inactivation	CFE-2
CfxA	0	8.25664	CfxA beta-lactamase	cephamycin	beta-lactam	antibiotic inactivation	CfxA
CfxA3	9.55959	1	CfxA beta-lactamase	cephamycin	beta-lactam	antibiotic inactivation	CfxA3
CfxA5	0	14.3675	CfxA beta-lactamase	cephamycin	beta-lactam	antibiotic inactivation	CfxA5
CfxA6	22.6304	23.1506	CfxA beta-lactamase	cephamycin	beta-lactam	antibiotic inactivation	CfxA6
CMY-104	7.73653	0	CMY beta-lactamase	cephamycin	beta-lactam	antibiotic inactivation	CMY-104
CMY-109	1	1	CMY beta-lactamase	cephamycin	beta-lactam	antibiotic inactivation	CMY-109
CMY-110	0	1	CMY beta-lactamase	cephamycin	beta-lactam	antibiotic inactivation	CMY-110
CMY-114	0	1	CMY beta-lactamase	cephamycin	beta-lactam	antibiotic inactivation	CMY-114
CMY-115	1	0	CMY beta-lactamase	cephamycin	beta-lactam	antibiotic inactivation	CMY-115
CMY-117	4.54331	0	CMY beta-lactamase	cephamycin	beta-lactam	antibiotic inactivation	CMY-117
CMY-119	1	0	CMY beta-lactamase	cephamycin	beta-lactam	antibiotic inactivation	CMY-119
CMY-122	1	1	CMY beta-lactamase	cephamycin	beta-lactam	antibiotic inactivation	CMY-122
CMY-127	3.06897	1	CMY beta-lactamase	cephamycin	beta-lactam	antibiotic inactivation	CMY-127
CMY-128	1	1	CMY beta-lactamase	cephamycin	beta-lactam	antibiotic inactivation	CMY-128
CMY-131	1	0	CMY beta-lactamase	cephamycin	beta-lactam	antibiotic inactivation	CMY-131
CMY-134	1	0	CMY beta-lactamase	cephamycin	beta-lactam	antibiotic inactivation	CMY-134
CMY-137	0	1	CMY beta-lactamase	cephamycin	beta-lactam	antibiotic inactivation	CMY-137
CMY-139	0	1	CMY beta-lactamase	cephamycin	beta-lactam	antibiotic inactivation	CMY-139
CMY-141	5.75017	1	CMY beta-lactamase	cephamycin	beta-lactam	antibiotic inactivation	CMY-141
CMY-144	0	1	CMY beta-lactamase	cephamycin	beta-lactam	antibiotic inactivation	CMY-144
CMY-147	0	1	CMY beta-lactamase	cephamycin	beta-lactam	antibiotic inactivation	CMY-147
CMY-156	1	1	CMY beta-lactamase	cephamycin	beta-lactam	antibiotic inactivation	CMY-156
CMY-157	5.27523	1	CMY beta-lactamase	cephamycin	beta-lactam	antibiotic inactivation	CMY-157
CMY-159	1	1	CMY beta-lactamase	cephamycin	beta-lactam	antibiotic inactivation	CMY-159
CMY-163	1	0	CMY beta-lactamase	cephamycin	beta-lactam	antibiotic inactivation	CMY-163
CMY-166	0	1	CMY beta-lactamase	cephamycin	beta-lactam	antibiotic inactivation	CMY-166
CMY-167	0	1	CMY beta-lactamase	cephamycin	beta-lactam	antibiotic inactivation	CMY-167
CMY-168	0	1	CMY beta-lactamase	cephamycin	beta-lactam	antibiotic inactivation	CMY-168
CMY-169	0	1	CMY beta-lactamase	cephamycin	beta-lactam	antibiotic inactivation	CMY-169
CMY-17	0	1	CMY beta-lactamase	cephamycin	beta-lactam	antibiotic inactivation	CMY-17
CMY-174	0	1	CMY beta-lactamase	cephamycin	beta-lactam	antibiotic inactivation	CMY-174
CMY-19	0	1	CMY beta-lactamase	cephamycin	beta-lactam	antibiotic inactivation	CMY-19
CMY-22	0	1	CMY beta-lactamase	cephamycin	beta-lactam	antibiotic inactivation	CMY-22
CMY-26	1	1	CMY beta-lactamase	cephamycin	beta-lactam	antibiotic inactivation	CMY-26
CMY-29	0	1	CMY beta-lactamase	cephamycin	beta-lactam	antibiotic inactivation	CMY-29
CMY-31	0	1	CMY beta-lactamase	cephamycin	beta-lactam	antibiotic inactivation	CMY-31
CMY-37	0	1	CMY beta-lactamase	cephamycin	beta-lactam	antibiotic inactivation	CMY-37
CMY-38	0	1	CMY beta-lactamase	cephamycin	beta-lactam	antibiotic inactivation	CMY-38
CMY-40	0	1	CMY beta-lactamase	cephamycin	beta-lactam	antibiotic inactivation	CMY-40
CMY-41	0	1	CMY beta-lactamase	cephamycin	beta-lactam	antibiotic inactivation	CMY-41
CMY-44	0	1	CMY beta-lactamase	cephamycin	beta-lactam	antibiotic inactivation	CMY-44
CMY-45	0	1	CMY beta-lactamase	cephamycin	beta-lactam	antibiotic inactivation	CMY-45
CMY-49	0	1	CMY beta-lactamase	cephamycin	beta-lactam	antibiotic inactivation	CMY-49
CMY-56	0	2.49007	CMY beta-lactamase	cephamycin	beta-lactam	antibiotic inactivation	CMY-56
CMY-59	6.85938	7.80522	CMY beta-lactamase	cephamycin	beta-lactam	antibiotic inactivation	CMY-59
CMY-66	1	0	CMY beta-lactamase	cephamycin	beta-lactam	antibiotic inactivation	CMY-66
CMY-78	0	1	CMY beta-lactamase	cephamycin	beta-lactam	antibiotic inactivation	CMY-78
CMY-80	1	1	CMY beta-lactamase	cephamycin	beta-lactam	antibiotic inactivation	CMY-80
CMY-83	1	0	CMY beta-lactamase	cephamycin	beta-lactam	antibiotic inactivation	CMY-83
CMY-85	0	19.5586	CMY beta-lactamase	cephamycin	beta-lactam	antibiotic inactivation	CMY-85
CMY-86	1	1	CMY beta-lactamase	cephamycin	beta-lactam	antibiotic inactivation	CMY-86
CMY-89	3.28137	0	CMY beta-lactamase	cephamycin	beta-lactam	antibiotic inactivation	CMY-89
CMY-8b	6.26923	1	CMY beta-lactamase	cephamycin	beta-lactam	antibiotic inactivation	CMY-8b
CMY-9	1	0	CMY beta-lactamase	cephamycin	beta-lactam	antibiotic inactivation	CMY-9
CMY-94	0	1	CMY beta-lactamase	cephamycin	beta-lactam	antibiotic inactivation	CMY-94
CMY-98	1	1	CMY beta-lactamase	cephamycin	beta-lactam	antibiotic inactivation	CMY-98
CMY-99	3.17391	0	CMY beta-lactamase	cephamycin	beta-lactam	antibiotic inactivation	CMY-99
LAT-1	0	1	CMY beta-lactamase	cephamycin	beta-lactam	antibiotic inactivation	LAT-1
dfr22	4.10651	14.1287	trimethoprim resistant dihydrofolate reductase dfr	diaminopyrimidine antibiotic	diaminopyrimidine antibiotic	antibiotic target replacement	dfr22
dfrA1	1	1	trimethoprim resistant dihydrofolate reductase dfr	diaminopyrimidine antibiotic	diaminopyrimidine antibiotic	antibiotic target replacement	dfrA1
dfrA10	0	15.4453	trimethoprim resistant dihydrofolate reductase dfr	diaminopyrimidine antibiotic	diaminopyrimidine antibiotic	antibiotic target replacement	dfrA10
dfrA12	10.5018	11.5589	trimethoprim resistant dihydrofolate reductase dfr	diaminopyrimidine antibiotic	diaminopyrimidine antibiotic	antibiotic target replacement	dfrA12
dfrA14	18.5402	17.5058	trimethoprim resistant dihydrofolate reductase dfr	diaminopyrimidine antibiotic	diaminopyrimidine antibiotic	antibiotic target replacement	dfrA14
dfrA15	1	1	trimethoprim resistant dihydrofolate reductase dfr	diaminopyrimidine antibiotic	diaminopyrimidine antibiotic	antibiotic target replacement	dfrA15
dfrA15b	0	1	trimethoprim resistant dihydrofolate reductase dfr	diaminopyrimidine antibiotic	diaminopyrimidine antibiotic	antibiotic target replacement	dfrA15b
dfrA16	1	3.26172	trimethoprim resistant dihydrofolate reductase dfr	diaminopyrimidine antibiotic	diaminopyrimidine antibiotic	antibiotic target replacement	dfrA16
dfrA17	1	8.98795	trimethoprim resistant dihydrofolate reductase dfr	diaminopyrimidine antibiotic	diaminopyrimidine antibiotic	antibiotic target replacement	dfrA17
dfrA18	2.14943	17.8027	trimethoprim resistant dihydrofolate reductase dfr	diaminopyrimidine antibiotic	diaminopyrimidine antibiotic	antibiotic target replacement	dfrA18
dfrA19	18.5752	10.3284	trimethoprim resistant dihydrofolate reductase dfr	diaminopyrimidine antibiotic	diaminopyrimidine antibiotic	antibiotic target replacement	dfrA19
dfrA20	38.8211	4.4965	trimethoprim resistant dihydrofolate reductase dfr	diaminopyrimidine antibiotic	diaminopyrimidine antibiotic	antibiotic target replacement	dfrA20
dfrA21	1	0	trimethoprim resistant dihydrofolate reductase dfr	diaminopyrimidine antibiotic	diaminopyrimidine antibiotic	antibiotic target replacement	dfrA21
dfrA22	4.58566	4.91726	trimethoprim resistant dihydrofolate reductase dfr	diaminopyrimidine antibiotic	diaminopyrimidine antibiotic	antibiotic target replacement	dfrA22
dfrA23	33.4186	4.15789	trimethoprim resistant dihydrofolate reductase dfr	diaminopyrimidine antibiotic	diaminopyrimidine antibiotic	antibiotic target replacement	dfrA23
dfrA24	50.1785	32.111	trimethoprim resistant dihydrofolate reductase dfr	diaminopyrimidine antibiotic	diaminopyrimidine antibiotic	antibiotic target replacement	dfrA24
dfrA25	15.4233	2.19048	trimethoprim resistant dihydrofolate reductase dfr	diaminopyrimidine antibiotic	diaminopyrimidine antibiotic	antibiotic target replacement	dfrA25
dfrA26	17.943	8.96865	trimethoprim resistant dihydrofolate reductase dfr	diaminopyrimidine antibiotic	diaminopyrimidine antibiotic	antibiotic target replacement	dfrA26
dfrA27	4.42205	0	trimethoprim resistant dihydrofolate reductase dfr	diaminopyrimidine antibiotic	diaminopyrimidine antibiotic	antibiotic target replacement	dfrA27
dfrA28	16.4972	8.96604	trimethoprim resistant dihydrofolate reductase dfr	diaminopyrimidine antibiotic	diaminopyrimidine antibiotic	antibiotic target replacement	dfrA28
dfrA29	15.389	2.10701	trimethoprim resistant dihydrofolate reductase dfr	diaminopyrimidine antibiotic	diaminopyrimidine antibiotic	antibiotic target replacement	dfrA29
dfrA3	13.8872	6.60365	trimethoprim resistant dihydrofolate reductase dfr	diaminopyrimidine antibiotic	diaminopyrimidine antibiotic	antibiotic target replacement	dfrA3
dfrA30	1	3.47809	trimethoprim resistant dihydrofolate reductase dfr	diaminopyrimidine antibiotic	diaminopyrimidine antibiotic	antibiotic target replacement	dfrA30
dfrA31	6.58273	17.3889	trimethoprim resistant dihydrofolate reductase dfr	diaminopyrimidine antibiotic	diaminopyrimidine antibiotic	antibiotic target replacement	dfrA31
dfrA32	0	1	trimethoprim resistant dihydrofolate reductase dfr	diaminopyrimidine antibiotic	diaminopyrimidine antibiotic	antibiotic target replacement	dfrA32
DfrA34	29.6101	10.849	trimethoprim resistant dihydrofolate reductase dfr	diaminopyrimidine antibiotic	diaminopyrimidine antibiotic	antibiotic target replacement	DfrA34
dfrA35	5.26692	7.39108	trimethoprim resistant dihydrofolate reductase dfr	diaminopyrimidine antibiotic	diaminopyrimidine antibiotic	antibiotic target replacement	dfrA35
DfrA36	8.0351	15.7059	trimethoprim resistant dihydrofolate reductase dfr	diaminopyrimidine antibiotic	diaminopyrimidine antibiotic	antibiotic target replacement	DfrA36
DfrA37	1	1	trimethoprim resistant dihydrofolate reductase dfr	diaminopyrimidine antibiotic	diaminopyrimidine antibiotic	antibiotic target replacement	DfrA37
DfrA38	17.2249	1	trimethoprim resistant dihydrofolate reductase dfr	diaminopyrimidine antibiotic	diaminopyrimidine antibiotic	antibiotic target replacement	DfrA38
DfrA39	17.4828	11.5435	trimethoprim resistant dihydrofolate reductase dfr	diaminopyrimidine antibiotic	diaminopyrimidine antibiotic	antibiotic target replacement	DfrA39
dfrA3b	43.3574	20.6816	trimethoprim resistant dihydrofolate reductase dfr	diaminopyrimidine antibiotic	diaminopyrimidine antibiotic	antibiotic target replacement	dfrA3b
dfrA5	1	0	trimethoprim resistant dihydrofolate reductase dfr	diaminopyrimidine antibiotic	diaminopyrimidine antibiotic	antibiotic target replacement	dfrA5
dfrA6	8.55634	1	trimethoprim resistant dihydrofolate reductase dfr	diaminopyrimidine antibiotic	diaminopyrimidine antibiotic	antibiotic target replacement	dfrA6
dfrA6 from Proteus mirabilis	5.83273	20.7645	trimethoprim resistant dihydrofolate reductase dfr	diaminopyrimidine antibiotic	diaminopyrimidine antibiotic	antibiotic target replacement	Pmir_dfrA6
dfrA7	0	1	trimethoprim resistant dihydrofolate reductase dfr	diaminopyrimidine antibiotic	diaminopyrimidine antibiotic	antibiotic target replacement	dfrA7
dfrA8	30.619	20.9081	trimethoprim resistant dihydrofolate reductase dfr	diaminopyrimidine antibiotic	diaminopyrimidine antibiotic	antibiotic target replacement	dfrA8
dfrA9	1	75.3401	trimethoprim resistant dihydrofolate reductase dfr	diaminopyrimidine antibiotic	diaminopyrimidine antibiotic	antibiotic target replacement	dfrA9
dfrB1	0	2.92636	trimethoprim resistant dihydrofolate reductase dfr	diaminopyrimidine antibiotic	diaminopyrimidine antibiotic	antibiotic target replacement	dfrB1
dfrB4	278.321	1	trimethoprim resistant dihydrofolate reductase dfr	diaminopyrimidine antibiotic	diaminopyrimidine antibiotic	antibiotic target replacement	dfrB4
dfrB6	0	2.14068	trimethoprim resistant dihydrofolate reductase dfr	diaminopyrimidine antibiotic	diaminopyrimidine antibiotic	antibiotic target replacement	dfrB6
dfrB7	2.17188	1	trimethoprim resistant dihydrofolate reductase dfr	diaminopyrimidine antibiotic	diaminopyrimidine antibiotic	antibiotic target replacement	dfrB7
DfrB9	1	1	trimethoprim resistant dihydrofolate reductase dfr	diaminopyrimidine antibiotic	diaminopyrimidine antibiotic	antibiotic target replacement	DfrB9
dfrC	31.1768	22.0266	trimethoprim resistant dihydrofolate reductase dfr	diaminopyrimidine antibiotic	diaminopyrimidine antibiotic	antibiotic target replacement	dfrC
dfrD	15.524	0	trimethoprim resistant dihydrofolate reductase dfr	diaminopyrimidine antibiotic	diaminopyrimidine antibiotic	antibiotic target replacement	dfrD
dfrE	37.6822	13.1709	trimethoprim resistant dihydrofolate reductase dfr	diaminopyrimidine antibiotic	diaminopyrimidine antibiotic	antibiotic target replacement	dfrE
dfrF	5.43964	17.4497	trimethoprim resistant dihydrofolate reductase dfr	diaminopyrimidine antibiotic	diaminopyrimidine antibiotic	antibiotic target replacement	dfrF
dfrG	1	1	trimethoprim resistant dihydrofolate reductase dfr	diaminopyrimidine antibiotic	diaminopyrimidine antibiotic	antibiotic target replacement	dfrG
dfrI	49.4253	10.7572	trimethoprim resistant dihydrofolate reductase dfr	diaminopyrimidine antibiotic	diaminopyrimidine antibiotic	antibiotic target replacement	dfrI
dfrK	5.56274	10.258	trimethoprim resistant dihydrofolate reductase dfr	diaminopyrimidine antibiotic	diaminopyrimidine antibiotic	antibiotic target replacement	dfrK
dfrL	28.7505	11.0521	trimethoprim resistant dihydrofolate reductase dfr	diaminopyrimidine antibiotic	diaminopyrimidine antibiotic	antibiotic target replacement	dfrK
Trimethoprim-resistant dihydrofolate reductase DfrA42	77.0622	34.9922	trimethoprim resistant dihydrofolate reductase dfr	diaminopyrimidine antibiotic	diaminopyrimidine antibiotic	antibiotic target replacement	DfrA42_TMP
Trimethoprim-resistant dihydrofolate reductase DfrA43	12.6052	43.2634	trimethoprim resistant dihydrofolate reductase dfr	diaminopyrimidine antibiotic	diaminopyrimidine antibiotic	antibiotic target replacement	DfrA43_TMP
oqxA	69.2327	11.1966	resistance-nodulation-cell division (RND) antibiotic efflux pump	diaminopyrimidine antibiotic;fluoroquinolone antibiotic;glycylcycline;nitrofuran antibiotic;tetracycline antibiotic	multidrug	antibiotic efflux	oqxA
oqxB	153.927	136.712	resistance-nodulation-cell division (RND) antibiotic efflux pump	diaminopyrimidine antibiotic;fluoroquinolone antibiotic;glycylcycline;nitrofuran antibiotic;tetracycline antibiotic	multidrug	antibiotic efflux	oqxB
MexE	93.5485	85.4297	resistance-nodulation-cell division (RND) antibiotic efflux pump	diaminopyrimidine antibiotic;fluoroquinolone antibiotic;phenicol antibiotic	multidrug	antibiotic efflux	MexE
MexF	160.134	137.535	resistance-nodulation-cell division (RND) antibiotic efflux pump	diaminopyrimidine antibiotic;fluoroquinolone antibiotic;phenicol antibiotic	multidrug	antibiotic efflux	MexF
MexS	196.76	69.4303	resistance-nodulation-cell division (RND) antibiotic efflux pump	diaminopyrimidine antibiotic;fluoroquinolone antibiotic;phenicol antibiotic	multidrug	antibiotic efflux	MexS
MexT	128.325	24.0435	resistance-nodulation-cell division (RND) antibiotic efflux pump	diaminopyrimidine antibiotic;fluoroquinolone antibiotic;phenicol antibiotic	multidrug	antibiotic efflux	MexT
OprN	126.088	25.0361	resistance-nodulation-cell division (RND) antibiotic efflux pump	diaminopyrimidine antibiotic;fluoroquinolone antibiotic;phenicol antibiotic	multidrug	antibiotic efflux	OprN
rsmA	291.378	143.652	resistance-nodulation-cell division (RND) antibiotic efflux pump	diaminopyrimidine antibiotic;fluoroquinolone antibiotic;phenicol antibiotic	multidrug	antibiotic efflux	rsmA
emeA	18.4686	8.09708	multidrug and toxic compound extrusion (MATE) transporter	disinfecting agents and antiseptics	disinfecting agents and antiseptics	antibiotic efflux	emeA
OpmH	50.2367	62.0016	resistance-nodulation-cell division (RND) antibiotic efflux pump	disinfecting agents and antiseptics	disinfecting agents and antiseptics	antibiotic efflux	OpmH
qacE	0	34.6078	major facilitator superfamily (MFS) antibiotic efflux pump	disinfecting agents and antiseptics	disinfecting agents and antiseptics	antibiotic efflux	qacE
qacEdelta1	1	7.44289	major facilitator superfamily (MFS) antibiotic efflux pump	disinfecting agents and antiseptics	disinfecting agents and antiseptics	antibiotic efflux	qacEdelta1
qacG	0	2.10506	small multidrug resistance (SMR) antibiotic efflux pump	disinfecting agents and antiseptics	disinfecting agents and antiseptics	antibiotic efflux	qacG
qacH	53.9581	4.11439	small multidrug resistance (SMR) antibiotic efflux pump	disinfecting agents and antiseptics	disinfecting agents and antiseptics	antibiotic efflux	qacH
qacJ	1	1	small multidrug resistance (SMR) antibiotic efflux pump	disinfecting agents and antiseptics	disinfecting agents and antiseptics	antibiotic efflux	qacJ
qacL	23.4909	1	small multidrug resistance (SMR) antibiotic efflux pump	disinfecting agents and antiseptics	disinfecting agents and antiseptics	antibiotic efflux	qacL
sepA	4.47271	1	small multidrug resistance (SMR) antibiotic efflux pump	disinfecting agents and antiseptics	disinfecting agents and antiseptics	antibiotic efflux	sepA
TriA	70.3218	17.9059	resistance-nodulation-cell division (RND) antibiotic efflux pump	disinfecting agents and antiseptics	disinfecting agents and antiseptics	antibiotic efflux	TriA
TriB	159.453	261.945	resistance-nodulation-cell division (RND) antibiotic efflux pump	disinfecting agents and antiseptics	disinfecting agents and antiseptics	antibiotic efflux	TriB
TriC	195.578	87.6886	resistance-nodulation-cell division (RND) antibiotic efflux pump	disinfecting agents and antiseptics	disinfecting agents and antiseptics	antibiotic efflux	TriC
abeM	90.5193	98.6828	multidrug and toxic compound extrusion (MATE) transporter	disinfecting agents and antiseptics;fluoroquinolone antibiotic	multidrug	antibiotic efflux	abeM
arlR	57.0753	39.9659	major facilitator superfamily (MFS) antibiotic efflux pump	disinfecting agents and antiseptics;fluoroquinolone antibiotic	multidrug	antibiotic efflux	arlR
arlS	269.079	27.4983	major facilitator superfamily (MFS) antibiotic efflux pump	disinfecting agents and antiseptics;fluoroquinolone antibiotic	multidrug	antibiotic efflux	arlS
blt	42.681	22.6635	major facilitator superfamily (MFS) antibiotic efflux pump	disinfecting agents and antiseptics;fluoroquinolone antibiotic	multidrug	antibiotic efflux	blt
cdeA	44.8051	49.6213	multidrug and toxic compound extrusion (MATE) transporter	disinfecting agents and antiseptics;fluoroquinolone antibiotic	multidrug	antibiotic efflux	cdeA
hmrM	101.422	41.3414	multidrug and toxic compound extrusion (MATE) transporter	disinfecting agents and antiseptics;fluoroquinolone antibiotic	multidrug	antibiotic efflux	hmrM
norA	76.4768	56.7262	major facilitator superfamily (MFS) antibiotic efflux pump	disinfecting agents and antiseptics;fluoroquinolone antibiotic	multidrug	antibiotic efflux	norA
norC	28.0872	56.2475	major facilitator superfamily (MFS) antibiotic efflux pump	disinfecting agents and antiseptics;fluoroquinolone antibiotic	multidrug	antibiotic efflux	norC
sdrM	225.527	45.7696	major facilitator superfamily (MFS) antibiotic efflux pump	disinfecting agents and antiseptics;fluoroquinolone antibiotic	multidrug	antibiotic efflux	sdrM
mdtM	32.7774	40.4219	major facilitator superfamily (MFS) antibiotic efflux pump	disinfecting agents and antiseptics;fluoroquinolone antibiotic;lincosamide antibiotic;nucleoside antibiotic;phenicol antibiotic	multidrug	antibiotic efflux	mdtM
MexV	35.4518	19.3687	resistance-nodulation-cell division (RND) antibiotic efflux pump	disinfecting agents and antiseptics;fluoroquinolone antibiotic;macrolide antibiotic;phenicol antibiotic;tetracycline antibiotic	multidrug	antibiotic efflux	MexV
MexW	143.002	83.47	resistance-nodulation-cell division (RND) antibiotic efflux pump	disinfecting agents and antiseptics;fluoroquinolone antibiotic;macrolide antibiotic;phenicol antibiotic;tetracycline antibiotic	multidrug	antibiotic efflux	MexW
bmr	105.225	34.1283	major facilitator superfamily (MFS) antibiotic efflux pump	disinfecting agents and antiseptics;fluoroquinolone antibiotic;nucleoside antibiotic;phenicol antibiotic	multidrug	antibiotic efflux	bmr
MexG	3.33463	1	resistance-nodulation-cell division (RND) antibiotic efflux pump	disinfecting agents and antiseptics;fluoroquinolone antibiotic;tetracycline antibiotic	multidrug	antibiotic efflux	MexG
MexH	34.4145	55.2093	resistance-nodulation-cell division (RND) antibiotic efflux pump	disinfecting agents and antiseptics;fluoroquinolone antibiotic;tetracycline antibiotic	multidrug	antibiotic efflux	MexH
MexI	363.234	283.401	resistance-nodulation-cell division (RND) antibiotic efflux pump	disinfecting agents and antiseptics;fluoroquinolone antibiotic;tetracycline antibiotic	multidrug	antibiotic efflux	MexI
OpmD	50.2026	48.021	resistance-nodulation-cell division (RND) antibiotic efflux pump	disinfecting agents and antiseptics;fluoroquinolone antibiotic;tetracycline antibiotic	multidrug	antibiotic efflux	OpmD
Escherichia coli fabI mutations conferring resistance to isoniazid and triclosan	1	0	antibiotic resistant fabI	disinfecting agents and antiseptics;isoniazid-like antibiotic	multidrug	antibiotic target alteration	Ecol_fabI_MULT
Acinetobacter baumannii AmvA	53.2094	64.1127	major facilitator superfamily (MFS) antibiotic efflux pump	disinfecting agents and antiseptics;macrolide antibiotic	multidrug	antibiotic efflux	Abau_AmvA
MexJ	104.583	18.0287	resistance-nodulation-cell division (RND) antibiotic efflux pump	disinfecting agents and antiseptics;macrolide antibiotic;tetracycline antibiotic	multidrug	antibiotic efflux	MexJ
MexK	323.258	163.581	resistance-nodulation-cell division (RND) antibiotic efflux pump	disinfecting agents and antiseptics;macrolide antibiotic;tetracycline antibiotic	multidrug	antibiotic efflux	MexK
MexL	16.8645	40.0056	resistance-nodulation-cell division (RND) antibiotic efflux pump	disinfecting agents and antiseptics;macrolide antibiotic;tetracycline antibiotic	multidrug	antibiotic efflux	MexL
mdtN	36.3368	15.7942	major facilitator superfamily (MFS) antibiotic efflux pump	disinfecting agents and antiseptics;nucleoside antibiotic	multidrug	antibiotic efflux	mdtN
mdtO	108.469	93.6846	major facilitator superfamily (MFS) antibiotic efflux pump	disinfecting agents and antiseptics;nucleoside antibiotic	multidrug	antibiotic efflux	mdtO
mdtP	65.9518	37.9423	major facilitator superfamily (MFS) antibiotic efflux pump	disinfecting agents and antiseptics;nucleoside antibiotic	multidrug	antibiotic efflux	mdtP
Escherichia coli mdfA	68.4979	47.6984	major facilitator superfamily (MFS) antibiotic efflux pump	disinfecting agents and antiseptics;tetracycline antibiotic	multidrug	antibiotic efflux	Ecol_mdfA
facT	105.957	20.208	major facilitator superfamily (MFS) antibiotic efflux pump	elfamycin antibiotic	elfamycin antibiotic	antibiotic efflux	facT
Escherichia coli EF-Tu mutants conferring resistance to Enacyloxin IIa	535.66	122.905	elfamycin resistant EF-Tu	elfamycin antibiotic	elfamycin antibiotic	antibiotic target alteration	Ecol_EFTu_ENC
Escherichia coli EF-Tu mutants conferring resistance to kirromycin	0	4.52674	elfamycin resistant EF-Tu	elfamycin antibiotic	elfamycin antibiotic	antibiotic target alteration	Ecol_EFTu_KIR
Escherichia coli EF-Tu mutants conferring resistance to Pulvomycin	4537.25	4261.47	elfamycin resistant EF-Tu	elfamycin antibiotic	elfamycin antibiotic	antibiotic target alteration	Ecol_EFTu_PLV
Planobispora rosea EF-Tu mutants conferring resistance to inhibitor GE2270A	7.9177	43.7767	elfamycin resistant EF-Tu	elfamycin antibiotic	elfamycin antibiotic	antibiotic target alteration	Pros_EFTu_GE2A
Acinetobacter baumannii AbaQ	68.4424	52.6205	major facilitator superfamily (MFS) antibiotic efflux pump	fluoroquinolone antibiotic	fluoroquinolone antibiotic	antibiotic efflux	Abau_AbaQ
emrA	32.7486	20.427	major facilitator superfamily (MFS) antibiotic efflux pump	fluoroquinolone antibiotic	fluoroquinolone antibiotic	antibiotic efflux	emrA
emrB	1	1	major facilitator superfamily (MFS) antibiotic efflux pump	fluoroquinolone antibiotic	fluoroquinolone antibiotic	antibiotic efflux	emrB
emrR	228.105	14.7144	major facilitator superfamily (MFS) antibiotic efflux pump	fluoroquinolone antibiotic	fluoroquinolone antibiotic	antibiotic efflux	emrR
lfrA	104.002	22.97	major facilitator superfamily (MFS) antibiotic efflux pump	fluoroquinolone antibiotic	fluoroquinolone antibiotic	antibiotic efflux	lfrA
mdtH	42.8441	25.4708	major facilitator superfamily (MFS) antibiotic efflux pump	fluoroquinolone antibiotic	fluoroquinolone antibiotic	antibiotic efflux	mdtH
MdtK	87.6966	49.4406	multidrug and toxic compound extrusion (MATE) transporter	fluoroquinolone antibiotic	fluoroquinolone antibiotic	antibiotic efflux	MdtK
norB	29.489	29.5181	major facilitator superfamily (MFS) antibiotic efflux pump	fluoroquinolone antibiotic	fluoroquinolone antibiotic	antibiotic efflux	norB
patA	159.225	31.7823	ATP-binding cassette (ABC) antibiotic efflux pump	fluoroquinolone antibiotic	fluoroquinolone antibiotic	antibiotic efflux	patA
patB	43.9217	53.0425	ATP-binding cassette (ABC) antibiotic efflux pump	fluoroquinolone antibiotic	fluoroquinolone antibiotic	antibiotic efflux	patB
pmrA	114.865	26.2923	major facilitator superfamily (MFS) antibiotic efflux pump	fluoroquinolone antibiotic	fluoroquinolone antibiotic	antibiotic efflux	pmrA
qacA	1	4.89108	major facilitator superfamily (MFS) antibiotic efflux pump	fluoroquinolone antibiotic	fluoroquinolone antibiotic	antibiotic efflux	qacA
qacB	26.6892	60.0078	major facilitator superfamily (MFS) antibiotic efflux pump	fluoroquinolone antibiotic	fluoroquinolone antibiotic	antibiotic efflux	qacB
QepA1	22.9336	12.6421	major facilitator superfamily (MFS) antibiotic efflux pump	fluoroquinolone antibiotic	fluoroquinolone antibiotic	antibiotic efflux	QepA1
QepA2	0	4.39588	major facilitator superfamily (MFS) antibiotic efflux pump	fluoroquinolone antibiotic	fluoroquinolone antibiotic	antibiotic efflux	QepA2
QepA4	61.76	43.5519	major facilitator superfamily (MFS) antibiotic efflux pump	fluoroquinolone antibiotic	fluoroquinolone antibiotic	antibiotic efflux	QepA4
Staphylococcus aureus norA	86.3237	17.2944	major facilitator superfamily (MFS) antibiotic efflux pump	fluoroquinolone antibiotic	fluoroquinolone antibiotic	antibiotic efflux	Saur_norA
Acinetobacter baumannii parC conferring resistance to fluoroquinolones	104.047	1	fluoroquinolone resistant parC	fluoroquinolone antibiotic	fluoroquinolone antibiotic	antibiotic target alteration	Abau_parC_FLO
Escherichia coli parE conferring resistance to fluoroquinolones	0	3.60417	fluoroquinolone resistant parE	fluoroquinolone antibiotic	fluoroquinolone antibiotic	antibiotic target alteration	Ecol_parE_FLO
Mycoplasma genitalium parC mutations confers resistance to Moxifloxacin	1	1	fluoroquinolone resistant parC	fluoroquinolone antibiotic	fluoroquinolone antibiotic	antibiotic target alteration	Mgen_parC_MXF
Pseudomonas aeruginosa parE conferring resistance to fluoroquinolones	36.899	1	fluoroquinolone resistant parE	fluoroquinolone antibiotic	fluoroquinolone antibiotic	antibiotic target alteration	Paer_parE_FLO
mfpA	82.8068	21.6009	quinolone resistance protein (qnr)	fluoroquinolone antibiotic	fluoroquinolone antibiotic	antibiotic target protection	mfpA
QnrA1	4.51585	1	quinolone resistance protein (qnr)	fluoroquinolone antibiotic	fluoroquinolone antibiotic	antibiotic target protection	QnrA1
QnrA5	0	2.19522	quinolone resistance protein (qnr)	fluoroquinolone antibiotic	fluoroquinolone antibiotic	antibiotic target protection	QnrA5
QnrA6	1	3.27273	quinolone resistance protein (qnr)	fluoroquinolone antibiotic	fluoroquinolone antibiotic	antibiotic target protection	QnrA6
QnrAS	52.8752	2.10701	quinolone resistance protein (qnr)	fluoroquinolone antibiotic	fluoroquinolone antibiotic	antibiotic target protection	QnrA7
QnrB2	1	0	quinolone resistance protein (qnr)	fluoroquinolone antibiotic	fluoroquinolone antibiotic	antibiotic target protection	QnrB2
QnrB23	11.9971	1	quinolone resistance protein (qnr)	fluoroquinolone antibiotic	fluoroquinolone antibiotic	antibiotic target protection	QnrB23
QnrB25	0	1	quinolone resistance protein (qnr)	fluoroquinolone antibiotic	fluoroquinolone antibiotic	antibiotic target protection	QnrB25
QnrB26	0	11.9306	quinolone resistance protein (qnr)	fluoroquinolone antibiotic	fluoroquinolone antibiotic	antibiotic target protection	QnrB26
QnrB27	0	1	quinolone resistance protein (qnr)	fluoroquinolone antibiotic	fluoroquinolone antibiotic	antibiotic target protection	QnrB27
QnrB33	12.4983	0	quinolone resistance protein (qnr)	fluoroquinolone antibiotic	fluoroquinolone antibiotic	antibiotic target protection	QnrB33
QnrB35	1	1	quinolone resistance protein (qnr)	fluoroquinolone antibiotic	fluoroquinolone antibiotic	antibiotic target protection	QnrB35
QnrB39	1	0	quinolone resistance protein (qnr)	fluoroquinolone antibiotic	fluoroquinolone antibiotic	antibiotic target protection	QnrB38
QnrB41	1	1	quinolone resistance protein (qnr)	fluoroquinolone antibiotic	fluoroquinolone antibiotic	antibiotic target protection	QnrB41
QnrB42	0	1	quinolone resistance protein (qnr)	fluoroquinolone antibiotic	fluoroquinolone antibiotic	antibiotic target protection	QnrB42
QnrB43	1	0	quinolone resistance protein (qnr)	fluoroquinolone antibiotic	fluoroquinolone antibiotic	antibiotic target protection	QnrB43
QnrB57	1	0	quinolone resistance protein (qnr)	fluoroquinolone antibiotic	fluoroquinolone antibiotic	antibiotic target protection	QnrB57
QnrB59	0	1	quinolone resistance protein (qnr)	fluoroquinolone antibiotic	fluoroquinolone antibiotic	antibiotic target protection	QnrB59
QnrB60	1	0	quinolone resistance protein (qnr)	fluoroquinolone antibiotic	fluoroquinolone antibiotic	antibiotic target protection	QnrB60
QnrB65	0	1	quinolone resistance protein (qnr)	fluoroquinolone antibiotic	fluoroquinolone antibiotic	antibiotic target protection	QnrB65
QnrB71	1	0	quinolone resistance protein (qnr)	fluoroquinolone antibiotic	fluoroquinolone antibiotic	antibiotic target protection	QnrB71
QnrB75	0	1	quinolone resistance protein (qnr)	fluoroquinolone antibiotic	fluoroquinolone antibiotic	antibiotic target protection	QnrB74
QnrB8	1	0	quinolone resistance protein (qnr)	fluoroquinolone antibiotic	fluoroquinolone antibiotic	antibiotic target protection	QnrB8
QnrC	55.843	3.22128	quinolone resistance protein (qnr)	fluoroquinolone antibiotic	fluoroquinolone antibiotic	antibiotic target protection	QnrC
QnrD1	3.40625	14.1176	quinolone resistance protein (qnr)	fluoroquinolone antibiotic	fluoroquinolone antibiotic	antibiotic target protection	QnrD1
QnrD2	5.125	1	quinolone resistance protein (qnr)	fluoroquinolone antibiotic	fluoroquinolone antibiotic	antibiotic target protection	QnrD2
qnrE1	0	2.14504	quinolone resistance protein (qnr)	fluoroquinolone antibiotic	fluoroquinolone antibiotic	antibiotic target protection	qnrE1
qnrE2	8.63343	25.985	quinolone resistance protein (qnr)	fluoroquinolone antibiotic	fluoroquinolone antibiotic	antibiotic target protection	qnrE2
QnrS10	4.14567	0	quinolone resistance protein (qnr)	fluoroquinolone antibiotic	fluoroquinolone antibiotic	antibiotic target protection	QnrS10
QnrS11	1	1	quinolone resistance protein (qnr)	fluoroquinolone antibiotic	fluoroquinolone antibiotic	antibiotic target protection	QnrS11
QnrS12	0	1	quinolone resistance protein (qnr)	fluoroquinolone antibiotic	fluoroquinolone antibiotic	antibiotic target protection	QnrS12
QnrS15	1	1	quinolone resistance protein (qnr)	fluoroquinolone antibiotic	fluoroquinolone antibiotic	antibiotic target protection	QnrS15
QnrS2	7.70652	36.6034	quinolone resistance protein (qnr)	fluoroquinolone antibiotic	fluoroquinolone antibiotic	antibiotic target protection	QnrS2
QnrS3	1	4.13589	quinolone resistance protein (qnr)	fluoroquinolone antibiotic	fluoroquinolone antibiotic	antibiotic target protection	QnrS3
QnrS5	11.8604	1	quinolone resistance protein (qnr)	fluoroquinolone antibiotic	fluoroquinolone antibiotic	antibiotic target protection	QnrS5
QnrS6	4.62319	0	quinolone resistance protein (qnr)	fluoroquinolone antibiotic	fluoroquinolone antibiotic	antibiotic target protection	QnrS6
QnrS9	8.6166	0	quinolone resistance protein (qnr)	fluoroquinolone antibiotic	fluoroquinolone antibiotic	antibiotic target protection	QnrS9
QnrVC1	1	1	quinolone resistance protein (qnr)	fluoroquinolone antibiotic	fluoroquinolone antibiotic	antibiotic target protection	QnrVC1
QnrVC3	0	3.0814	quinolone resistance protein (qnr)	fluoroquinolone antibiotic	fluoroquinolone antibiotic	antibiotic target protection	QnrVC3
QnrVC4	1	6.05515	quinolone resistance protein (qnr)	fluoroquinolone antibiotic	fluoroquinolone antibiotic	antibiotic target protection	QnrVC4
QnrVC5	3.34375	1	quinolone resistance protein (qnr)	fluoroquinolone antibiotic	fluoroquinolone antibiotic	antibiotic target protection	QnrVC5
QnrVC6	1	4.51389	quinolone resistance protein (qnr)	fluoroquinolone antibiotic	fluoroquinolone antibiotic	antibiotic target protection	QnrVC6
QnrVC7	1	1	quinolone resistance protein (qnr)	fluoroquinolone antibiotic	fluoroquinolone antibiotic	antibiotic target protection	QnrVC7
efmA	78.9199	27.9925	major facilitator superfamily (MFS) antibiotic efflux pump	fluoroquinolone antibiotic;macrolide antibiotic	multidrug	antibiotic efflux	efmA
CRP	64.8975	70.972	resistance-nodulation-cell division (RND) antibiotic efflux pump	fluoroquinolone antibiotic;macrolide antibiotic;penam	multidrug	antibiotic efflux	CRP
gadW	22.6978	5.48162	resistance-nodulation-cell division (RND) antibiotic efflux pump	fluoroquinolone antibiotic;macrolide antibiotic;penam	multidrug	antibiotic efflux	gadW
gadX	60.6885	33.7352	resistance-nodulation-cell division (RND) antibiotic efflux pump	fluoroquinolone antibiotic;macrolide antibiotic;penam	multidrug	antibiotic efflux	gadX
mdtE	38.0458	18.3122	resistance-nodulation-cell division (RND) antibiotic efflux pump	fluoroquinolone antibiotic;macrolide antibiotic;penam	multidrug	antibiotic efflux	mdtE
mdtF	123.713	80.4437	resistance-nodulation-cell division (RND) antibiotic efflux pump	fluoroquinolone antibiotic;macrolide antibiotic;penam	multidrug	antibiotic efflux	mdtF
evgA	20.5302	8.91707	major facilitator superfamily (MFS) antibiotic efflux pump;resistance-nodulation-cell division (RND) antibiotic efflux pump	fluoroquinolone antibiotic;macrolide antibiotic;penam;tetracycline antibiotic	multidrug	antibiotic efflux	evgA
evgS	299.681	127.388	major facilitator superfamily (MFS) antibiotic efflux pump;resistance-nodulation-cell division (RND) antibiotic efflux pump	fluoroquinolone antibiotic;macrolide antibiotic;penam;tetracycline antibiotic	multidrug	antibiotic efflux	evgS
smeD	97.6048	12.4643	resistance-nodulation-cell division (RND) antibiotic efflux pump	fluoroquinolone antibiotic;macrolide antibiotic;phenicol antibiotic;tetracycline antibiotic	multidrug	antibiotic efflux	smeD
smeE	164.46	212.481	resistance-nodulation-cell division (RND) antibiotic efflux pump	fluoroquinolone antibiotic;macrolide antibiotic;phenicol antibiotic;tetracycline antibiotic	multidrug	antibiotic efflux	smeE
smeF	311.857	63.1934	resistance-nodulation-cell division (RND) antibiotic efflux pump	fluoroquinolone antibiotic;macrolide antibiotic;phenicol antibiotic;tetracycline antibiotic	multidrug	antibiotic efflux	smeF
efrA	288.957	59.6848	ATP-binding cassette (ABC) antibiotic efflux pump	fluoroquinolone antibiotic;macrolide antibiotic;rifamycin antibiotic	multidrug	antibiotic efflux	efrA
efrB	187.736	104.43	ATP-binding cassette (ABC) antibiotic efflux pump	fluoroquinolone antibiotic;macrolide antibiotic;rifamycin antibiotic	multidrug	antibiotic efflux	efrB
hp1181	73.5302	28.8506	major facilitator superfamily (MFS) antibiotic efflux pump	fluoroquinolone antibiotic;nitroimidazole antibiotic;tetracycline antibiotic	multidrug	antibiotic efflux	hp1181
Bartonella bacilliformis gyrA conferring resistance to fluoroquinolones	0	1	fluoroquinolone resistant gyrA	fluoroquinolone antibiotic;nybomycin-like antibiotic	multidrug	antibiotic target alteration	Bbac_gyrA_FLO
Clostridioides difficile gyrA conferring resistance to fluoroquinolones	181.062	17.7437	fluoroquinolone resistant gyrA	fluoroquinolone antibiotic;nybomycin-like antibiotic	multidrug	antibiotic target alteration	Cdif_gyrA_FLO
Escherichia coli gyrA conferring resistance to fluoroquinolones	1	1	fluoroquinolone resistant gyrA	fluoroquinolone antibiotic;nybomycin-like antibiotic	multidrug	antibiotic target alteration	Ecol_gyrA_FLO
Helicobacter pylori gyrA conferring resistance to fluoroquinolones	16.0988	1	fluoroquinolone resistant gyrA	fluoroquinolone antibiotic;nybomycin-like antibiotic	multidrug	antibiotic target alteration	Hpyl_gyrA_FLO
Mycobacterium leprae gyrA conferring resistance to fluoroquinolones	20.6494	0	fluoroquinolone resistant gyrA	fluoroquinolone antibiotic;nybomycin-like antibiotic	multidrug	antibiotic target alteration	Mlep_gyrA_FLO
Mycobacterium tuberculosis gyrA conferring resistance to fluoroquinolones	6.51341	114.896	fluoroquinolone resistant gyrA	fluoroquinolone antibiotic;nybomycin-like antibiotic	multidrug	antibiotic target alteration	Mtub_gyrA_FLO
Pseudomonas aeruginosa gyrA conferring resistance to fluoroquinolones	0	1	fluoroquinolone resistant gyrA	fluoroquinolone antibiotic;nybomycin-like antibiotic	multidrug	antibiotic target alteration	Paer_gyrA_FLO
Shigella flexneri gyrA conferring resistance to fluoroquinolones	0	1	fluoroquinolone resistant gyrA	fluoroquinolone antibiotic;nybomycin-like antibiotic	multidrug	antibiotic target alteration	Sfle_gyrA_FLO
Helicobacter pylori rpoB mutation conferring resistance to rifampicin	0	2.17188	rifamycin-resistant beta-subunit of RNA polymerase (rpoB)	fluoroquinolone antibiotic;peptide antibiotic;rifamycin antibiotic	multidrug	antibiotic target alteration;antibiotic target replacement	Hpyl_rpoB_RIF
adeF	124.812	80.7909	resistance-nodulation-cell division (RND) antibiotic efflux pump	fluoroquinolone antibiotic;tetracycline antibiotic	multidrug	antibiotic efflux	adeF
adeG	134.677	44.3466	resistance-nodulation-cell division (RND) antibiotic efflux pump	fluoroquinolone antibiotic;tetracycline antibiotic	multidrug	antibiotic efflux	adeG
adeH	96.2857	66.6633	resistance-nodulation-cell division (RND) antibiotic efflux pump	fluoroquinolone antibiotic;tetracycline antibiotic	multidrug	antibiotic efflux	adeH
adeL	114.522	43.3813	resistance-nodulation-cell division (RND) antibiotic efflux pump	fluoroquinolone antibiotic;tetracycline antibiotic	multidrug	antibiotic efflux	adeL
fusH	49.5752	71.5774	fusidic acid inactivation enzyme	fusidane antibiotic	fusidane antibiotic	antibiotic inactivation	fusH
Staphylococcus aureus fusA with mutation conferring resistance to fusidic acid	448.982	161.873	antibiotic resistant fusA	fusidane antibiotic	fusidane antibiotic	antibiotic target alteration	Saur_fusA_FA
fusB	15.6257	3.34375	Target protecting FusB-type protein conferring resistance to Fusidic acid	fusidane antibiotic	fusidane antibiotic	antibiotic target protection	fusB
fusC	1	8.26914	Target protecting FusB-type protein conferring resistance to Fusidic acid	fusidane antibiotic	fusidane antibiotic	antibiotic target protection	fusC
fusD	27.0288	7.30802	Target protecting FusB-type protein conferring resistance to Fusidic acid	fusidane antibiotic	fusidane antibiotic	antibiotic target protection	fusD
FusF	57.4349	59.0193	Target protecting FusB-type protein conferring resistance to Fusidic acid	fusidane antibiotic	fusidane antibiotic	antibiotic target protection	FusF
BLMT	3.3622	10.2441	Bleomycin resistant protein	glycopeptide antibiotic	glycopeptide antibiotic	antibiotic inactivation	BLMT
BRP(MBL)	66.6462	4.64335	Bleomycin resistant protein	glycopeptide antibiotic	glycopeptide antibiotic	antibiotic inactivation	BRP(MBL)
vanA	40.7309	1	Van ligase;glycopeptide resistance gene cluster	glycopeptide antibiotic	glycopeptide antibiotic	antibiotic target alteration	vanA
vanB	20.3376	25.8056	Van ligase;glycopeptide resistance gene cluster	glycopeptide antibiotic	glycopeptide antibiotic	antibiotic target alteration	vanB
vanC	75.428	54.2397	Van ligase;glycopeptide resistance gene cluster	glycopeptide antibiotic	glycopeptide antibiotic	antibiotic target alteration	vanC
vanD	65.1943	14.7228	Van ligase;glycopeptide resistance gene cluster	glycopeptide antibiotic	glycopeptide antibiotic	antibiotic target alteration	vanD
vanE	44.046	24.669	Van ligase;glycopeptide resistance gene cluster	glycopeptide antibiotic	glycopeptide antibiotic	antibiotic target alteration	vanE
vanF	63.0616	24.1876	Van ligase;glycopeptide resistance gene cluster	glycopeptide antibiotic	glycopeptide antibiotic	antibiotic target alteration	vanF
vanG	35.9646	25.415	Van ligase;glycopeptide resistance gene cluster	glycopeptide antibiotic	glycopeptide antibiotic	antibiotic target alteration	vanG
vanH gene in vanA cluster	57.8455	28.9275	glycopeptide resistance gene cluster;vanH	glycopeptide antibiotic	glycopeptide antibiotic	antibiotic target alteration	vanH_in_vanA_cl
vanH gene in vanB cluster	50.2332	10.7299	glycopeptide resistance gene cluster;vanH	glycopeptide antibiotic	glycopeptide antibiotic	antibiotic target alteration	vanH_in_vanB_cl
vanH gene in vanD cluster	17.8038	15.6877	glycopeptide resistance gene cluster;vanH	glycopeptide antibiotic	glycopeptide antibiotic	antibiotic target alteration	vanH_in_vanD_cl
vanH gene in vanF cluster	31.6662	21.4813	glycopeptide resistance gene cluster;vanH	glycopeptide antibiotic	glycopeptide antibiotic	antibiotic target alteration	vanH_in_vanF_cl
vanH gene in vanM cluster	10.9418	43.2972	glycopeptide resistance gene cluster;vanH	glycopeptide antibiotic	glycopeptide antibiotic	antibiotic target alteration	vanH_in_vanM_cl
vanH gene in vanO cluster	33.6845	24.4528	glycopeptide resistance gene cluster;vanH	glycopeptide antibiotic	glycopeptide antibiotic	antibiotic target alteration	vanH_in_vanO_cl
vanH gene in vanP cluster	23.6623	40.7713	glycopeptide resistance gene cluster;vanH	glycopeptide antibiotic	glycopeptide antibiotic	antibiotic target alteration	vanH_in_vanP_cl
vanI	55.0205	23.7053	Van ligase;glycopeptide resistance gene cluster	glycopeptide antibiotic	glycopeptide antibiotic	antibiotic target alteration	vanI
vanJ	85.3361	6.42519	vanJ membrane protein	glycopeptide antibiotic	glycopeptide antibiotic	antibiotic target alteration	vanJ
vanK gene in vanI cluster	203.882	63.4374	glycopeptide resistance gene cluster;vanK	glycopeptide antibiotic	glycopeptide antibiotic	antibiotic target alteration	vanK_in_vanI_cl
vanL	52.2755	20.8916	Van ligase;glycopeptide resistance gene cluster	glycopeptide antibiotic	glycopeptide antibiotic	antibiotic target alteration	vanL
vanM	140.091	9.18655	Van ligase;glycopeptide resistance gene cluster	glycopeptide antibiotic	glycopeptide antibiotic	antibiotic target alteration	vanM
vanN	56.9458	33.8035	Van ligase;glycopeptide resistance gene cluster	glycopeptide antibiotic	glycopeptide antibiotic	antibiotic target alteration	vanN
vanO	194.027	27.4378	Van ligase;glycopeptide resistance gene cluster	glycopeptide antibiotic	glycopeptide antibiotic	antibiotic target alteration	vanO
vanP	101.633	28.0745	Van ligase;glycopeptide resistance gene cluster	glycopeptide antibiotic	glycopeptide antibiotic	antibiotic target alteration	vanP
vanR gene in vanA cluster	7.05366	12.5254	glycopeptide resistance gene cluster;vanR	glycopeptide antibiotic	glycopeptide antibiotic	antibiotic target alteration	vanR_in_vanA_cl
vanR gene in vanB cluster	67.795	35.3855	glycopeptide resistance gene cluster;vanR	glycopeptide antibiotic	glycopeptide antibiotic	antibiotic target alteration	vanR_in_vanB_cl
vanR gene in vanC cluster	1	7.02463	glycopeptide resistance gene cluster;vanR	glycopeptide antibiotic	glycopeptide antibiotic	antibiotic target alteration	vanR_in_vanC_cl
vanR gene in vanD cluster	1	20.6842	glycopeptide resistance gene cluster;vanR	glycopeptide antibiotic	glycopeptide antibiotic	antibiotic target alteration	vanR_in_vanD_cl
vanR gene in vanE cluster	26.6696	24.5951	glycopeptide resistance gene cluster;vanR	glycopeptide antibiotic	glycopeptide antibiotic	antibiotic target alteration	vanR_in_vanE_cl
vanR gene in vanF cluster	9.7007	12.4001	glycopeptide resistance gene cluster;vanR	glycopeptide antibiotic	glycopeptide antibiotic	antibiotic target alteration	vanR_in_vanF_cl
vanR gene in vanG cluster	3.30769	29.4597	glycopeptide resistance gene cluster;vanR	glycopeptide antibiotic	glycopeptide antibiotic	antibiotic target alteration	vanR_in_vanG_cl
vanR gene in vanI cluster	50.6847	31.7746	glycopeptide resistance gene cluster;vanR	glycopeptide antibiotic	glycopeptide antibiotic	antibiotic target alteration	vanR_in_vanI_cl
vanR gene in vanL cluster	20.009	11.2604	glycopeptide resistance gene cluster;vanR	glycopeptide antibiotic	glycopeptide antibiotic	antibiotic target alteration	vanR_in_vanL_cl
vanR gene in vanM cluster	39.6875	11.347	glycopeptide resistance gene cluster;vanR	glycopeptide antibiotic	glycopeptide antibiotic	antibiotic target alteration	vanR_in_vanM_cl
vanR gene in vanN cluster	9.08824	1	glycopeptide resistance gene cluster;vanR	glycopeptide antibiotic	glycopeptide antibiotic	antibiotic target alteration	vanR_in_vanN_cl
vanR gene in vanO cluster	9.69881	4.78561	glycopeptide resistance gene cluster;vanR	glycopeptide antibiotic	glycopeptide antibiotic	antibiotic target alteration	vanR_in_vanO_cl
vanR gene in vanP cluster	19.9208	2.67143	glycopeptide resistance gene cluster;vanR	glycopeptide antibiotic	glycopeptide antibiotic	antibiotic target alteration	vanR_in_vanP_cl
vanS gene in vanA cluster	59.4337	77.6066	glycopeptide resistance gene cluster;vanS	glycopeptide antibiotic	glycopeptide antibiotic	antibiotic target alteration	vanS_in_vanA_cl
vanS gene in vanB cluster	120.238	69.1003	glycopeptide resistance gene cluster;vanS	glycopeptide antibiotic	glycopeptide antibiotic	antibiotic target alteration	vanS_in_vanB_cl
[truncated: 623 more rows]

## Sheet: Genes_i90
ARO Name	Abundance C4F	Abundance C9F	AMR Gene Family	Drug Class	Drug class consensus	Resistance Mechanism	CARD Short Name
mdtC	7.25275	5.20833	resistance-nodulation-cell division (RND) antibiotic efflux pump	aminocoumarin antibiotic	aminocoumarin antibiotic	antibiotic efflux	mdtC
mdtB		3.5982	resistance-nodulation-cell division (RND) antibiotic efflux pump	aminocoumarin antibiotic	aminocoumarin antibiotic	antibiotic efflux	mdtB
acrD	10.9029	4.49047	resistance-nodulation-cell division (RND) antibiotic efflux pump	aminoglycoside antibiotic	aminoglycoside antibiotic	antibiotic efflux	acrD
RanA	3.02083	1.59574	ATP-binding cassette (ABC) antibiotic efflux pump	aminoglycoside antibiotic	aminoglycoside antibiotic	antibiotic efflux	RanA
amrB	86.6876		resistance-nodulation-cell division (RND) antibiotic efflux pump	aminoglycoside antibiotic	aminoglycoside antibiotic	antibiotic efflux	amrB
CrcB	3.75701		multidrug and toxic compound extrusion (MATE) transporter	aminoglycoside antibiotic	aminoglycoside antibiotic	antibiotic efflux	CrcB
AAC(6')-Iai	8.75023	29.0631	AAC(6')	aminoglycoside antibiotic	aminoglycoside antibiotic	antibiotic inactivation	AAC(6')-Iai
AAC(6')-Iaa		21.1952	AAC(6')	aminoglycoside antibiotic	aminoglycoside antibiotic	antibiotic inactivation	AAC(6')-Iaa
AAC(3)-IId		19.8333	AAC(3)	aminoglycoside antibiotic	aminoglycoside antibiotic	antibiotic inactivation	AAC(3)-IId
APH(2'')-Ie		15.801	APH(2'')	aminoglycoside antibiotic	aminoglycoside antibiotic	antibiotic inactivation	APH(2'')-Ie
APH(3')-VIIIa	7.26862	14.748	APH(3')	aminoglycoside antibiotic	aminoglycoside antibiotic	antibiotic inactivation	APH(3')-VIIIa
APH(2'')-Ig	6.71642	13.675	APH(2'')	aminoglycoside antibiotic	aminoglycoside antibiotic	antibiotic inactivation	APH(2'')-Ig
AAC(3)-IIIb		9.70404	AAC(3)	aminoglycoside antibiotic	aminoglycoside antibiotic	antibiotic inactivation	AAC(3)-IIIb
APH(3')-Vb		9.04723	APH(3')	aminoglycoside antibiotic	aminoglycoside antibiotic	antibiotic inactivation	APH(3')-Vb
APH(6)-Ic		8.46764	APH(6)	aminoglycoside antibiotic	aminoglycoside antibiotic	antibiotic inactivation	APH(6)-Ic
aadK	12.4279	7.80911	ANT(6)	aminoglycoside antibiotic	aminoglycoside antibiotic	antibiotic inactivation	aadK
AAC(2')-IIb		7.54306	AAC(2')	aminoglycoside antibiotic	aminoglycoside antibiotic	antibiotic inactivation	AAC(2')-IIb
APH(3')-Ia	4.79094	6.25749	APH(3')	aminoglycoside antibiotic	aminoglycoside antibiotic	antibiotic inactivation	APH(3')-Ia
AAC(3)-IXa		5.52034	AAC(3)	aminoglycoside antibiotic	aminoglycoside antibiotic	antibiotic inactivation	AAC(3)-IXa
aadA4	34.2621	5.38589	ANT(3'')	aminoglycoside antibiotic	aminoglycoside antibiotic	antibiotic inactivation	aadA4
APH(6)-Id	2.41516	4.94009	APH(6)	aminoglycoside antibiotic	aminoglycoside antibiotic	antibiotic inactivation	APH(6)-Id
AAC(6')-IIc	4.14801	4.79233	AAC(6')	aminoglycoside antibiotic	aminoglycoside antibiotic	antibiotic inactivation	AAC(6')-IIc
AAC(3)-Ib/AAC(6')-Ib3 bifunctional protein	14.3901	4.63044	AAC(3);AAC(6')	aminoglycoside antibiotic	aminoglycoside antibiotic	antibiotic inactivation	AAC_3Ib_AAC_6Ib
ANT(3'')-II-AAC(6')-IId bifunctional protein		4.55684	ANT(3'')	aminoglycoside antibiotic	aminoglycoside antibiotic	antibiotic inactivation	ANT(3'')-IIa
APH(3'')-Ib	8.23293	4.38202	APH(3'')	aminoglycoside antibiotic	aminoglycoside antibiotic	antibiotic inactivation	APH(3'')-Ib
APH(4)-Ib		4.35068	APH(4)	aminoglycoside antibiotic	aminoglycoside antibiotic	antibiotic inactivation	APH(4)-Ib
ANT(3'')-Ib		4.30108	ANT(3'')	aminoglycoside antibiotic	aminoglycoside antibiotic	antibiotic inactivation	ANT(3'')-Ib
AAC(2')-Ib	4.09756	3.88476	AAC(2')	aminoglycoside antibiotic	aminoglycoside antibiotic	antibiotic inactivation	AAC(2')-Ib
aadA14		3.79229	ANT(3'')	aminoglycoside antibiotic	aminoglycoside antibiotic	antibiotic inactivation	aadA14
AAC(6')-Ik		3.64401	AAC(6')	aminoglycoside antibiotic	aminoglycoside antibiotic	antibiotic inactivation	AAC(6')-Ik
ANT(4')-IIa	4.24053	3.55806	ANT(4')	aminoglycoside antibiotic	aminoglycoside antibiotic	antibiotic inactivation	ANT(4')-IIa
AAC(6')-Ia		3.46154	AAC(6')	aminoglycoside antibiotic	aminoglycoside antibiotic	antibiotic inactivation	AAC(6')-Ia
ANT(6)-Ib	8.01005	3.30882	ANT(6)	aminoglycoside antibiotic	aminoglycoside antibiotic	antibiotic inactivation	ANT(6)-Ib
AAC(6')-Ib11		3.28467	AAC(6')	aminoglycoside antibiotic	aminoglycoside antibiotic	antibiotic inactivation	AAC(6')-Ib11
AAC(6')-Ir		3.25203	AAC(6')	aminoglycoside antibiotic	aminoglycoside antibiotic	antibiotic inactivation	AAC(6')-Ir
APH(7'')-Ia	45.1981	2.94697	APH(7'')	aminoglycoside antibiotic	aminoglycoside antibiotic	antibiotic inactivation	APH(7'')-Ia
AAC(6')-30/AAC(6')-Ib' bifunctional protein		2.8481	AAC(6')	aminoglycoside antibiotic	aminoglycoside antibiotic	antibiotic inactivation	AAC(6')-29b
AAC(3)-IVb	15.4691	2.67857	AAC(3)	aminoglycoside antibiotic	aminoglycoside antibiotic	antibiotic inactivation	AAC(3)-IVb
aadA6		2.62331	ANT(3'')	aminoglycoside antibiotic	aminoglycoside antibiotic	antibiotic inactivation	aadA6
AAC(3)-Ib		2.28137	AAC(3)	aminoglycoside antibiotic	aminoglycoside antibiotic	antibiotic inactivation	AAC(3)-Ib
AAC(3)-IIe		2.24732	AAC(3)	aminoglycoside antibiotic	aminoglycoside antibiotic	antibiotic inactivation	AAC(3)-IIe
APH(2'')-IIa	3.80711	2.06897	APH(2'')	aminoglycoside antibiotic	aminoglycoside antibiotic	antibiotic inactivation	APH(2'')-IIa
aadA24	10.2155	1.66667	ANT(3'')	aminoglycoside antibiotic	aminoglycoside antibiotic	antibiotic inactivation	aadA24
AAC(6')-Iy		1.54583	AAC(6')	aminoglycoside antibiotic	aminoglycoside antibiotic	antibiotic inactivation	AAC(6')-Iy
AAC(6')-I-43	5.92402	1.14504	AAC(6')	aminoglycoside antibiotic	aminoglycoside antibiotic	antibiotic inactivation	AAC(6')-I30
ANT(3'')-IIa	5.39179	1.1194	ANT(3'')	aminoglycoside antibiotic	aminoglycoside antibiotic	antibiotic inactivation	ANT(3'')-IIa
AAC(3)-IVa	4.7476	1.11111	AAC(3)	aminoglycoside antibiotic	aminoglycoside antibiotic	antibiotic inactivation	AAC(3)-IV
AAC(6')-32		1.11111	AAC(6')	aminoglycoside antibiotic	aminoglycoside antibiotic	antibiotic inactivation	AAC(6')-32
AAC(6')-Ian	73.129		AAC(6')	aminoglycoside antibiotic	aminoglycoside antibiotic	antibiotic inactivation	AAC(6')-Ian
aadA16	29.4483		ANT(3'')	aminoglycoside antibiotic	aminoglycoside antibiotic	antibiotic inactivation	aadA16
APH(9)-Ia	27.4573		APH(9)	aminoglycoside antibiotic	aminoglycoside antibiotic	antibiotic inactivation	APH(9)-Ia
APH(3')-Va	27.3549		APH(3')	aminoglycoside antibiotic	aminoglycoside antibiotic	antibiotic inactivation	APH(3')-Va
APH(3')-Vc	20.8878		APH(3')	aminoglycoside antibiotic	aminoglycoside antibiotic	antibiotic inactivation	APH(3')-Vc
AAC(3)-IIIa	12.7014		AAC(3)	aminoglycoside antibiotic	aminoglycoside antibiotic	antibiotic inactivation	AAC(3)-IIIa
APH(2'')-If	11.8156		APH(2'')	aminoglycoside antibiotic	aminoglycoside antibiotic	antibiotic inactivation	APH(2'')-If
aadA6/aadA10	11.3138		ANT(3'')	aminoglycoside antibiotic	aminoglycoside antibiotic	antibiotic inactivation	aadA6/aadA10
aadA5	9.82873		ANT(3'')	aminoglycoside antibiotic	aminoglycoside antibiotic	antibiotic inactivation	aadA5
ANT(2'')-Ia	8.66426		ANT(2'')	aminoglycoside antibiotic	aminoglycoside antibiotic	antibiotic inactivation	ANT(2'')-Ia
AAC(6')-Iae	8.60857		AAC(6')	aminoglycoside antibiotic	aminoglycoside antibiotic	antibiotic inactivation	AAC(6')-Iae
aadS	8.54717		ANT(6)	aminoglycoside antibiotic	aminoglycoside antibiotic	antibiotic inactivation	aadS
AAC(6')-Isa	8.26087		AAC(6')	aminoglycoside antibiotic	aminoglycoside antibiotic	antibiotic inactivation	AAC(6')-Isa
cph	7.41176		capreomycin phosphotransferase	aminoglycoside antibiotic	aminoglycoside antibiotic	antibiotic inactivation	cph
AAC(6')-Im	5.83524		AAC(6')	aminoglycoside antibiotic	aminoglycoside antibiotic	antibiotic inactivation	AAC(6')-Im
aadA7	5.09747		ANT(3'')	aminoglycoside antibiotic	aminoglycoside antibiotic	antibiotic inactivation	aadA7
AAC(6')-IIb	5		AAC(6')	aminoglycoside antibiotic	aminoglycoside antibiotic	antibiotic inactivation	AAC(6')-IIb
AAC(3)-IIIc	4.99022		AAC(3)	aminoglycoside antibiotic	aminoglycoside antibiotic	antibiotic inactivation	AAC(3)-IIIc
AAC(6')-Iaf	4.33213		AAC(6')	aminoglycoside antibiotic	aminoglycoside antibiotic	antibiotic inactivation	AAC(6')-Iaf
APH(4)-Ia	4.33099		APH(4)	aminoglycoside antibiotic	aminoglycoside antibiotic	antibiotic inactivation	APH(4)-Ia
AAC(2')-Ia	4.2225		AAC(2')	aminoglycoside antibiotic	aminoglycoside antibiotic	antibiotic inactivation	AAC(2')-Ia
AAC(3)-VIIa	4.10959		AAC(3)	aminoglycoside antibiotic	aminoglycoside antibiotic	antibiotic inactivation	AAC(3)-VIIa
APH(3'')-Ia	3.42205		APH(3'')	aminoglycoside antibiotic	aminoglycoside antibiotic	antibiotic inactivation	APH(3'')-Ia
ANT(9)-Ia	2.53125		ANT(9)	aminoglycoside antibiotic	aminoglycoside antibiotic	antibiotic inactivation	ANT(9)-Ia
AAC(6')-Ib-SK	2.27273		AAC(6')	aminoglycoside antibiotic	aminoglycoside antibiotic	antibiotic inactivation	AAC(6')-Ib-SK
APH(9)-Ib	2.27273		APH(9)	aminoglycoside antibiotic	aminoglycoside antibiotic	antibiotic inactivation	APH(9)-Ib
apmA	1.45736		amp acetyltransferase	aminoglycoside antibiotic	aminoglycoside antibiotic	antibiotic inactivation	apmA
APH(3')-Ib	1.14504		APH(3')	aminoglycoside antibiotic	aminoglycoside antibiotic	antibiotic inactivation	APH(3')-Ib
rmtH		8.58953	16S rRNA methyltransferase (G1405)	aminoglycoside antibiotic	aminoglycoside antibiotic	antibiotic target alteration	rmtH
rmtG		6.25395	16S rRNA methyltransferase (G1405)	aminoglycoside antibiotic	aminoglycoside antibiotic	antibiotic target alteration	rmtG
rmtE2	5.49333	4.91184	16S rRNA methyltransferase (G1405)	aminoglycoside antibiotic	aminoglycoside antibiotic	antibiotic target alteration	rmtE2
armA	16.7864	4.21348	16S rRNA methyltransferase (G1405)	aminoglycoside antibiotic	aminoglycoside antibiotic	antibiotic target alteration	armA
rmtC	7.64331		16S rRNA methyltransferase (G1405)	aminoglycoside antibiotic	aminoglycoside antibiotic	antibiotic target alteration	rmtC
farB	38.5618		major facilitator superfamily (MFS) antibiotic efflux pump	antibacterial free fatty acids	antibacterial free fatty acids	antibiotic efflux	farB
farA	3.68382		major facilitator superfamily (MFS) antibiotic efflux pump	antibacterial free fatty acids	antibacterial free fatty acids	antibiotic efflux	farA
abcA	34.9066	7.65213	ATP-binding cassette (ABC) antibiotic efflux pump	cephalosporin;penam;peptide antibiotic	beta-lactam	antibiotic efflux	abcA
OXA-192	275.683	234.594	OXA beta-lactamase	carbapenem;cephalosporin;penam	beta-lactam	antibiotic inactivation	OXA-192
SHV-53		174.189	SHV beta-lactamase	carbapenem;cephalosporin;penam	beta-lactam	antibiotic inactivation	SHV-53
OXA-114q		66.1424	OXA beta-lactamase	carbapenem;cephalosporin;penam	beta-lactam	antibiotic inactivation	OXA-114q
OXA-830		57.8662	OXA beta-lactamase	carbapenem;cephalosporin;penam	beta-lactam	antibiotic inactivation	OXA-830
OKP-A-6		53.5205	OKP beta-lactamase	cephalosporin;penam	beta-lactam	antibiotic inactivation	OKP-A-6
YEM-1	12.0192	40.8723	YEM beta-lactamase	carbapenem	beta-lactam	antibiotic inactivation	YEM-1
ADC-16		38.4194	ADC beta-lactamase without carbapenemase activity	cephalosporin	beta-lactam	antibiotic inactivation	ADC-16
ADC-234		35.2328	ADC beta-lactamases pending classification for carbapenemase activity	cephalosporin	beta-lactam	antibiotic inactivation	ADC-234
LRA-13	11.7323	30.5683	class C LRA beta-lactamase;class D LRA beta-lactamase	cephalosporin;penam	beta-lactam	antibiotic inactivation	LRA-13
OXA-438		28.4167	OXA beta-lactamase	carbapenem;cephalosporin;penam	beta-lactam	antibiotic inactivation	OXA-438
IMP-88		26.3024	IMP beta-lactamase	carbapenem;cephalosporin;cephamycin;penam;penem	beta-lactam	antibiotic inactivation	IMP-88
OXA-209	20.5512	23.8096	OXA beta-lactamase	carbapenem;cephalosporin;penam	beta-lactam	antibiotic inactivation	OXA-209
OCH-7		18.5787	OCH beta-lactamase	cephalosporin;cephamycin;monobactam;penam;penem	beta-lactam	antibiotic inactivation	OCH-7
MSI-OXA	7.33208	18.0354	MSI-OXA family beta-lactamase	carbapenem	beta-lactam	antibiotic inactivation	MSI-OXA
CMA-1		17.1679	CMA beta-lactamase	cephalosporin	beta-lactam	antibiotic inactivation	CMA-1
SPS-1		15.1653	SPS beta-lactamase	carbapenem	beta-lactam	antibiotic inactivation	SPS-1
MOR-2		15.0723	MOR beta-lactamase	cephalosporin	beta-lactam	antibiotic inactivation	MOR-2
blaR1		14.7451	BlaZ beta-lactamase	penam	beta-lactam	antibiotic inactivation	blaR1
BKC-2	8.08219	13.4828	BKC Beta-lactamase	carbapenem	beta-lactam	antibiotic inactivation	BKC-2
VIM-13		12.8337	VIM beta-lactamase	carbapenem;cephalosporin;cephamycin;penam;penem	beta-lactam	antibiotic inactivation	VIM-13
RSA-2	137.351	11.7033	RSA beta-lactamase	carbapenem;cephalosporin	beta-lactam	antibiotic inactivation	RSA-2
ADC-42		11.5634	ADC beta-lactamase without carbapenemase activity	cephalosporin	beta-lactam	antibiotic inactivation	ADC-42
PAU-1		11.2011	PAU beta-lactamase	carbapenem;cephalosporin	beta-lactam	antibiotic inactivation	PAU-1
FPH-1		11.1358	FPH beta-lactamase	penam	beta-lactam	antibiotic inactivation	FPH-1
OXA-548		10.2886	OXA beta-lactamase	carbapenem;cephalosporin;penam	beta-lactam	antibiotic inactivation	OXA-548
ECV-1		9.43339	ECV beta-lactamase	carbapenem	beta-lactam	antibiotic inactivation	ECV-1
OXA-45		9.32814	OXA beta-lactamase	carbapenem;cephalosporin;penam	beta-lactam	antibiotic inactivation	OXA-45
TUS-1	11.2931	9.28218	TUS beta-lactamase	carbapenem;cephalosporin;cephamycin	beta-lactam	antibiotic inactivation	TUS-1
KPC-29	8.84561	8.86059	KPC beta-lactamase	carbapenem;cephalosporin;monobactam;penam	beta-lactam	antibiotic inactivation	KPC-29
OXA-777		8.85971	OXA beta-lactamase	carbapenem;cephalosporin;penam	beta-lactam	antibiotic inactivation	OXA-777
PDC-148		8.65374	PDC beta-lactamase	carbapenem;cephalosporin;monobactam	beta-lactam	antibiotic inactivation	PDC-148
IND-11		8.6189	IND beta-lactamase	carbapenem	beta-lactam	antibiotic inactivation	IND-11
FIA-1		8.53307	FIA beta-lactamase	carbapenem	beta-lactam	antibiotic inactivation	FIA-1
blaC	12.9109	8.45221	class A Mycobacterium tuberculosis bla beta-lactamase	cephalosporin;cephamycin;penam;penem	beta-lactam	antibiotic inactivation	blaC
IMP-73	5.16854	8.4	IMP beta-lactamase	carbapenem;cephalosporin;cephamycin;penam;penem	beta-lactam	antibiotic inactivation	IMP-73
IND-9		8.30668	IND beta-lactamase	carbapenem	beta-lactam	antibiotic inactivation	IND-9
OXA-303		8.24072	OXA beta-lactamase	carbapenem;cephalosporin;penam	beta-lactam	antibiotic inactivation	OXA-303
OXA-226		7.10553	OXA beta-lactamase	carbapenem;cephalosporin;penam	beta-lactam	antibiotic inactivation	OXA-226
OXA-925		6.95457	OXA beta-lactamase	carbapenem;cephalosporin;penam	beta-lactam	antibiotic inactivation	OXA-925
LRA-8		6.77108	subclass B3 LRA beta-lactamase	cephalosporin;penam	beta-lactam	antibiotic inactivation	LRA-8
SME-1		6.50606	SME beta-lactamase	carbapenem	beta-lactam	antibiotic inactivation	SME-1
ACT-1		6.48148	ACT beta-lactamase	carbapenem;cephalosporin;cephamycin;penam	beta-lactam	antibiotic inactivation	ACT-1
CTX-M-151	6.64883	6.26412	CTX-M beta-lactamase	cephalosporin	beta-lactam	antibiotic inactivation	CTX-M-151
FTU-1	16.5739	6.23485	FTU beta-lactamase	penam	beta-lactam	antibiotic inactivation	FTU-1
EstT	16.6365	6.10331	ESP beta-lactamase	carbapenem	beta-lactam	antibiotic inactivation	ESP-1
OKP-A-2		6.02007	OKP beta-lactamase	cephalosporin;penam	beta-lactam	antibiotic inactivation	OKP-A-2
OXA-804		5.88877	OXA beta-lactamase	carbapenem;cephalosporin;penam	beta-lactam	antibiotic inactivation	OXA-804
EFM-1	13.3671	5.71429	EFM beta-lactamase	carbapenem	beta-lactam	antibiotic inactivation	EFM-1
IMP-12		5.64045	IMP beta-lactamase	carbapenem;cephalosporin;cephamycin;penam;penem	beta-lactam	antibiotic inactivation	IMP-12
CARB-10		5.59717	CARB beta-lactamase	penam	beta-lactam	antibiotic inactivation	CARB-10
OXA-912		5.54381	OXA beta-lactamase	carbapenem;cephalosporin;penam	beta-lactam	antibiotic inactivation	OXA-912
cphA8		5.53691	CphA beta-lactamase	carbapenem	beta-lactam	antibiotic inactivation	cphA8
AQU-3		5.48039	AQU beta-lactamase	cephalosporin	beta-lactam	antibiotic inactivation	AQU-3
OXA-57	3.125	5.47445	OXA beta-lactamase	carbapenem;cephalosporin;penam	beta-lactam	antibiotic inactivation	OXA-57
FOX-16		5.34859	FOX beta-lactamase	cephalosporin;cephamycin	beta-lactam	antibiotic inactivation	FOX-16
LMB-1	17.0157	5.33911	LMB beta-lactamase	carbapenem;cephalosporin;penam	beta-lactam	antibiotic inactivation	LMB-1
VEB-11		5.29204	VEB beta-lactamase	cephalosporin;monobactam	beta-lactam	antibiotic inactivation	VEB-11
PDC-303		5.29002	PDC beta-lactamase	carbapenem;cephalosporin;monobactam	beta-lactam	antibiotic inactivation	PDC-303
OXA-296		5.21516	OXA beta-lactamase	carbapenem;cephalosporin;penam	beta-lactam	antibiotic inactivation	OXA-296
OXA-652	5.26042	5.20505	OXA beta-lactamase	carbapenem;cephalosporin;penam	beta-lactam	antibiotic inactivation	OXA-652
PST-2		5.12195	PST beta-lactamase	carbapenem	beta-lactam	antibiotic inactivation	PST-2
LHK-6	9.89443	5.10551	LHK beta-lactamase	carbapenem;cephalosporin	beta-lactam	antibiotic inactivation	LHK-6
SHD-1		4.83871	SHD beta-lactamase	carbapenem;cephalosporin	beta-lactam	antibiotic inactivation	SHD-1
ACI-1	4.00593	4.83472	ACI beta-lactamase	cephalosporin;penam;penem	beta-lactam	antibiotic inactivation	ACI-1
LRA-18		4.64971	class C LRA beta-lactamase	cephalosporin;penam	beta-lactam	antibiotic inactivation	LRA-18
GOB-46		4.61111	GOB beta-lactamase	carbapenem;cephalosporin;penam	beta-lactam	antibiotic inactivation	GOB-46
CTX-M-204		4.60822	CTX-M beta-lactamase	cephalosporin	beta-lactam	antibiotic inactivation	CTX-M-204
OCH-2		4.54365	OCH beta-lactamase	cephalosporin;cephamycin;monobactam;penam;penem	beta-lactam	antibiotic inactivation	OCH-2
AAK-1		4.51128	AAK beta-lactamase	carbapenem	beta-lactam	antibiotic inactivation	AAK-1
OXA-664		4.36087	OXA beta-lactamase	carbapenem;cephalosporin;penam	beta-lactam	antibiotic inactivation	OXA-664
LAQ-1		4.33003	LAP beta-lactamase	cephalosporin;penam;penem	beta-lactam	antibiotic inactivation	LAP-2
PDC-365		4.28571	PDC beta-lactamase	carbapenem;cephalosporin;monobactam	beta-lactam	antibiotic inactivation	PDC-365
TEM-245		4.28571	TEM beta-lactamase	cephalosporin;monobactam;penam;penem	beta-lactam	antibiotic inactivation	TEM-243
LEN-6		4.28444	LEN beta-lactamase	penam;penem	beta-lactam	antibiotic inactivation	LEN-6
LRA-2	20.0152	4.14961	subclass B3 LRA beta-lactamase	cephalosporin;penam	beta-lactam	antibiotic inactivation	LRA-2
PRC-1	9	4.06263	PRC beta-lactamase	cephalosporin;penam	beta-lactam	antibiotic inactivation	PRC-1
SFO-1		4.05941	SFO beta-lactamase	carbapenem	beta-lactam	antibiotic inactivation	SFO-1
OXA-518	5.42553	4.05405	OXA beta-lactamase	carbapenem;cephalosporin;penam	beta-lactam	antibiotic inactivation	OXA-518
PDC-57		3.9823	PDC beta-lactamase	carbapenem;cephalosporin;monobactam	beta-lactam	antibiotic inactivation	PDC-57
OXA-225		3.96226	OXA beta-lactamase	carbapenem;cephalosporin;penam	beta-lactam	antibiotic inactivation	OXA-225
RSD2-2	3.16491	3.95739	RSD2 beta-lactamase	carbapenem;cephalosporin	beta-lactam	antibiotic inactivation	RSD2-2
OXA-20		3.89369	OXA beta-lactamase	carbapenem;cephalosporin;penam	beta-lactam	antibiotic inactivation	OXA-20
OXA-661		3.75105	OXA beta-lactamase	carbapenem;cephalosporin;penam	beta-lactam	antibiotic inactivation	OXA-661
CPS-1	3.15242	3.68613	CPS beta-lactamase	carbapenem	beta-lactam	antibiotic inactivation	CPS-1
GIM-2		3.63684	GIM beta-lactamase	carbapenem;cephalosporin;cephamycin;monobactam;penam;penem	beta-lactam	antibiotic inactivation	GIM-2
PDC-455	25.9722	3.62319	PDC beta-lactamase	carbapenem;cephalosporin;monobactam	beta-lactam	antibiotic inactivation	PDC-455
CfiA21		3.59281	CfiA beta-lactamase	carbapenem	beta-lactam	antibiotic inactivation	CfiA21
AFM-1		3.58566	AFM beta-lactamase	carbapenem	beta-lactam	antibiotic inactivation	AFM-1
PDC-404		3.48837	PDC beta-lactamase	carbapenem;cephalosporin;monobactam	beta-lactam	antibiotic inactivation	PDC-404
OXA-63		3.48837	OXA beta-lactamase	carbapenem;cephalosporin;penam	beta-lactam	antibiotic inactivation	OXA-63
SPM-1	9.53607	3.48122	SPM beta-lactamase	carbapenem	beta-lactam	antibiotic inactivation	SPM-1
OXA-512	6.76558	3.4	OXA beta-lactamase	carbapenem;cephalosporin;penam	beta-lactam	antibiotic inactivation	OXA-512
BKC-1	6.11957	3.38722	BKC Beta-lactamase	carbapenem	beta-lactam	antibiotic inactivation	BKC-1
CepS	6.54138	3.38027	CepS beta-lactamase	cephalosporin	beta-lactam	antibiotic inactivation	CepS
PDC-402	5.9132	3.34395	PDC beta-lactamase	carbapenem;cephalosporin;monobactam	beta-lactam	antibiotic inactivation	PDC-402
CRD3-1	3.9924	3.30882	CRD3 beta-lactamase	carbapenem	beta-lactam	antibiotic inactivation	CRD3-1
OXA-159	59.679	3.24257	OXA beta-lactamase	carbapenem;cephalosporin;penam	beta-lactam	antibiotic inactivation	OXA-159
ACC-1d		3.21252	ACC beta-lactamase	cephalosporin;monobactam;penam	beta-lactam	antibiotic inactivation	ACC-1d
CGB-1		3.20057	CGB beta-lactamase	carbapenem;cephalosporin;penam	beta-lactam	antibiotic inactivation	CGB-1
OXA-552	12.1654	3.2	OXA beta-lactamase	carbapenem;cephalosporin;penam	beta-lactam	antibiotic inactivation	OXA-552
OXA-204		3.15871	OXA beta-lactamase	carbapenem;cephalosporin;penam	beta-lactam	antibiotic inactivation	OXA-204
CARB-52		3.15488	CARB beta-lactamase	penam	beta-lactam	antibiotic inactivation	CARB-52
CTX-M-152		3.09598	CTX-M beta-lactamase	cephalosporin	beta-lactam	antibiotic inactivation	CTX-M-152
SPN79-1	2.1978	3.09524	SPN79 beta-lactamase	carbapenem	beta-lactam	antibiotic inactivation	SPN79-1
EXO-1		2.98559	EXO beta-lactamase	penam	beta-lactam	antibiotic inactivation	EXO-1
OCH-4		2.98387	OCH beta-lactamase	cephalosporin;cephamycin;monobactam;penam;penem	beta-lactam	antibiotic inactivation	OCH-4
OXA-153	8.45353	2.97619	OXA beta-lactamase	carbapenem;cephalosporin;penam	beta-lactam	antibiotic inactivation	OXA-153
BJP-1	7.40376	2.9661	BJP beta-lactamase	carbapenem	beta-lactam	antibiotic inactivation	BJP-1
OXA-140		2.92208	OXA beta-lactamase	carbapenem;cephalosporin;penam	beta-lactam	antibiotic inactivation	OXA-140
CMY-144		2.91089	CMY beta-lactamase	cephamycin	beta-lactam	antibiotic inactivation	CMY-144
IMP-94		2.90323	IMP beta-lactamase	carbapenem;cephalosporin;cephamycin;penam;penem	beta-lactam	antibiotic inactivation	IMP-9
OXA-457		2.88462	OXA beta-lactamase	carbapenem;cephalosporin;penam	beta-lactam	antibiotic inactivation	OXA-457
OXA-571		2.87356	OXA beta-lactamase	carbapenem;cephalosporin;penam	beta-lactam	antibiotic inactivation	OXA-571
LRA-5	4.58015	2.87308	class A LRA beta-lactamase	cephalosporin;penam	beta-lactam	antibiotic inactivation	LRA-5
OXA-459	8.69565	2.86944	OXA beta-lactamase	carbapenem;cephalosporin;penam	beta-lactam	antibiotic inactivation	OXA-459
CTX-M-236		2.8626	CTX-M beta-lactamase	cephalosporin	beta-lactam	antibiotic inactivation	CTX-M-236
STA-1		2.7907	STA beta-lactamase	carbapenem	beta-lactam	antibiotic inactivation	STA-1
ADC-128		2.71903	ADC beta-lactamases pending classification for carbapenemase activity	cephalosporin	beta-lactam	antibiotic inactivation	ADC-128
SGM-1	3.80711	2.65232	SGM beta-lactamase	carbapenem	beta-lactam	antibiotic inactivation	SGM-1
SGM-7		2.64706	SGM beta-lactamase	carbapenem	beta-lactam	antibiotic inactivation	SGM-7
CfxA6		2.62921	CfxA beta-lactamase	cephamycin	beta-lactam	antibiotic inactivation	CfxA6
OXA-546		2.61248	OXA beta-lactamase	carbapenem;cephalosporin;penam	beta-lactam	antibiotic inactivation	OXA-546
FAR-1	2.40433	2.59524	FAR beta-lactamase	penam	beta-lactam	antibiotic inactivation	FAR-1
ALG6-1		2.58684	ALG6 beta-lactamases	carbapenem	beta-lactam	antibiotic inactivation	ALG6-1
ELM-1	7.8525	2.55102	ELM beta-lactamase	carbapenem	beta-lactam	antibiotic inactivation	ELM-1
OXA-29	2.72794	2.52782	OXA beta-lactamase	carbapenem;cephalosporin;penam	beta-lactam	antibiotic inactivation	OXA-29
SCO-1		2.48156	SCO beta-lactamase	cephalosporin;penam;penem	beta-lactam	antibiotic inactivation	SCO-1
OXA-302	4.78802	2.45902	OXA beta-lactamase	carbapenem;cephalosporin;penam	beta-lactam	antibiotic inactivation	OXA-302
LRA-3	2.91958	2.44915	subclass B3 LRA beta-lactamase	cephalosporin;penam	beta-lactam	antibiotic inactivation	LRA-3
OXA-198		2.36593	OXA beta-lactamase	carbapenem;cephalosporin;penam	beta-lactam	antibiotic inactivation	OXA-198
VMB-1	1.14068	2.34375	VMB beta-lactamase	carbapenem	beta-lactam	antibiotic inactivation	VMB-1
crxA	25.368	2.33218	subclass B1 Bacteroides xylanisolvens crx beta-lactamase	carbapenem	beta-lactam	antibiotic inactivation	crxA
IND-5	3.24219	2.31811	IND beta-lactamase	carbapenem	beta-lactam	antibiotic inactivation	IND-5
IMI-5		2.29021	IMI beta-lactamase	carbapenem	beta-lactam	antibiotic inactivation	IMI-5
ALI-1		2.28137	ALI beta-lactamase	carbapenem	beta-lactam	antibiotic inactivation	ALI-1
OXA-735		2.28137	OXA beta-lactamase	carbapenem;cephalosporin;penam	beta-lactam	antibiotic inactivation	OXA-735
BIC-1	1.15385	2.26415	BIC Beta-lactamase	carbapenem	beta-lactam	antibiotic inactivation	BIC-1
ROB-13	2.55988	2.25564	ROB beta-lactamase	cephalosporin;penam	beta-lactam	antibiotic inactivation	ROB-13
PDC-379		2.2524	PDC beta-lactamase	carbapenem;cephalosporin;monobactam	beta-lactam	antibiotic inactivation	PDC-379
PDC-155		2.22772	PDC beta-lactamase	carbapenem;cephalosporin;monobactam	beta-lactam	antibiotic inactivation	PDC-155
THIN-B	4.35882	2.21402	THIN-B beta-lactamase	carbapenem;cephalosporin;penam	beta-lactam	antibiotic inactivation	THIN-B
BES-1	22.7037	2.18978	BES Beta-lactamase	penam	beta-lactam	antibiotic inactivation	BES-1
PAC-1	22.8376	2.16606	PAC beta-lactamase	cephalosporin	beta-lactam	antibiotic inactivation	PAC-1
GPC-1		2.14286	GPC beta-lactamase	carbapenem	beta-lactam	antibiotic inactivation	GPC-1
OXA-612		2.11268	OXA beta-lactamase	carbapenem;cephalosporin;penam	beta-lactam	antibiotic inactivation	OXA-612
AXC-3		2.0979	AXC beta-lactamase	carbapenem	beta-lactam	antibiotic inactivation	AXC-3
OXA-527	2.74054	2.06897	OXA beta-lactamase	carbapenem;cephalosporin;penam	beta-lactam	antibiotic inactivation	OXA-527
PER-5		2.06716	PER beta-lactamase	carbapenem;cephalosporin;monobactam;penam;penem	beta-lactam	antibiotic inactivation	PER-5
IDC-2	39.4262	2	IDC beta-lactamase	carbapenem;cephalosporin	beta-lactam	antibiotic inactivation	IDC-2
FOX-12		1.89831	FOX beta-lactamase	cephalosporin;cephamycin	beta-lactam	antibiotic inactivation	FOX-12
OCH-3		1.875	OCH beta-lactamase	cephalosporin;cephamycin;monobactam;penam;penem	beta-lactam	antibiotic inactivation	OCH-3
LUT-6	6.26471	1.81818	LUT beta-lactamase	cephalosporin	beta-lactam	antibiotic inactivation	LUT-6
PNGM-1	5.52015	1.76471	PNGM beta-lactamase	carbapenem;cephalosporin;penam	beta-lactam	antibiotic inactivation	PNGM-1
ROB-10		1.75591	ROB beta-lactamase	cephalosporin;penam	beta-lactam	antibiotic inactivation	ROB-10
OXA-898	5.28	1.6835	OXA beta-lactamase	carbapenem;cephalosporin;penam	beta-lactam	antibiotic inactivation	OXA-898
GMB-1		1.67286	GMB beta-lactamase	carbapenem	beta-lactam	antibiotic inactivation	GMB-1
PAM-2		1.66052	PAM beta-lactamase	carbapenem;cephalosporin	beta-lactam	antibiotic inactivation	PAM-2
OXA-97		1.65441	OXA beta-lactamase	carbapenem;cephalosporin;penam	beta-lactam	antibiotic inactivation	OXA-97
GOB-2		1.63764	GOB beta-lactamase	carbapenem;cephalosporin;penam	beta-lactam	antibiotic inactivation	GOB-2
PDC-72		1.6336	PDC beta-lactamase	carbapenem;cephalosporin;monobactam	beta-lactam	antibiotic inactivation	PDC-72
OXA-58		1.61725	OXA beta-lactamase	carbapenem;cephalosporin;penam	beta-lactam	antibiotic inactivation	OXA-58
ESP-1		1.58896	ESP beta-lactamase	carbapenem	beta-lactam	antibiotic inactivation	ESP-1
Bla1		1.58423	class A Bacillus anthracis Bla beta-lactamase	penam	beta-lactam	antibiotic inactivation	Bla1
PLN-1		1.55709	PLN beta-lactamase	carbapenem	beta-lactam	antibiotic inactivation	PLN-1
LRA-7		1.53532	subclass B3 LRA beta-lactamase	cephalosporin;penam	beta-lactam	antibiotic inactivation	LRA-7
BSU-1	11.6424	1.52347	BSU beta-lactamase	carbapenem	beta-lactam	antibiotic inactivation	BSU-1
MOC-1	8.10811	1.45161	MOC beta-lactamase	carbapenem	beta-lactam	antibiotic inactivation	MOC-1
Rhodobacter sphaeroides ampC beta-lactamase	19.1536	1.43198	ampC-type beta-lactamase	cephalosporin;penam	beta-lactam	antibiotic inactivation	Rsph_ampC_BLA
MOX-1		1.33511	MOX beta-lactamase	cephalosporin;cephamycin;penam	beta-lactam	antibiotic inactivation	MOX-1
MUS-2	10.3789	1.28904	MUS beta-lactamase	carbapenem	beta-lactam	antibiotic inactivation	MUS-2
LRA-10		1.27586	class C LRA beta-lactamase	cephalosporin;penam	beta-lactam	antibiotic inactivation	LRA-10
TEM-246		1.26912	TEM beta-lactamase	cephalosporin;monobactam;penam;penem	beta-lactam	antibiotic inactivation	TEM-243
LAP-1		1.2094	LAP beta-lactamase	cephalosporin;penam;penem	beta-lactam	antibiotic inactivation	LAP-1
TEM-60		1.19572	TEM beta-lactamase	cephalosporin;monobactam;penam;penem	beta-lactam	antibiotic inactivation	TEM-60
OXA-118		1.1811	OXA beta-lactamase	carbapenem;cephalosporin;penam	beta-lactam	antibiotic inactivation	OXA-118
PDC-449		1.17647	PDC beta-lactamase	carbapenem;cephalosporin;monobactam	beta-lactam	antibiotic inactivation	PDC-449
PEDO-3		1.16732	subclass B1 PEDO beta-lactamase	carbapenem	beta-lactam	antibiotic inactivation	PEDO-3
PER-14		1.16732	PER beta-lactamase	carbapenem;cephalosporin;monobactam;penam;penem	beta-lactam	antibiotic inactivation	PER-14
OXA-205		1.16279	OXA beta-lactamase	carbapenem;cephalosporin;penam	beta-lactam	antibiotic inactivation	OXA-205
CMY-38		1.16279	CMY beta-lactamase	cephamycin	beta-lactam	antibiotic inactivation	CMY-38
GRD33-1		1.15385	GRD33 beta-lactamase	carbapenem	beta-lactam	antibiotic inactivation	GRD33-1
PFM-3		1.15385	PFM beta-lactamase	carbapenem	beta-lactam	antibiotic inactivation	PFM-3
OXA-728		1.14504	OXA beta-lactamase	carbapenem;cephalosporin;penam	beta-lactam	antibiotic inactivation	OXA-728
OXA-397		1.13636	OXA beta-lactamase	carbapenem;cephalosporin;penam	beta-lactam	antibiotic inactivation	OXA-397
OXA-114u		1.13208	OXA beta-lactamase	carbapenem;cephalosporin;penam	beta-lactam	antibiotic inactivation	OXA-114u
OXA-262		1.13208	OXA beta-lactamase	carbapenem;cephalosporin;penam	beta-lactam	antibiotic inactivation	OXA-262
LEN-4		1.12782	LEN beta-lactamase	penam;penem	beta-lactam	antibiotic inactivation	LEN-4
CARB-42		1.10701	CARB beta-lactamase	penam	beta-lactam	antibiotic inactivation	CARB-42
OXA-22		1.09489	OXA beta-lactamase	carbapenem;cephalosporin;penam	beta-lactam	antibiotic inactivation	OXA-22
OXA-727		1.09489	OXA beta-lactamase	carbapenem;cephalosporin;penam	beta-lactam	antibiotic inactivation	OXA-727
SFC-1	2.28137	1.07527	SFC beta-lactamase	carbapenem	beta-lactam	antibiotic inactivation	SFC-1
PDC-331	66.492		PDC beta-lactamase	carbapenem;cephalosporin;monobactam	beta-lactam	antibiotic inactivation	PDC-331
CAM-1	65.0404		CAM beta-lactamase	carbapenem;cephalosporin;cephamycin;penam	beta-lactam	antibiotic inactivation	CAM-1
GOB-36	43.8169		GOB beta-lactamase	carbapenem;cephalosporin;penam	beta-lactam	antibiotic inactivation	GOB-36
RSA2-1	37.0815		RSA2 beta-lactamase	carbapenem	beta-lactam	antibiotic inactivation	RSA2-1
OXA-673	35.032		OXA beta-lactamase	carbapenem;cephalosporin;penam	beta-lactam	antibiotic inactivation	OXA-673
CTX-M-114	32.6245		CTX-M beta-lactamase	cephalosporin	beta-lactam	antibiotic inactivation	CTX-M-114
OXA-368	31.0743		OXA beta-lactamase	carbapenem;cephalosporin;penam	beta-lactam	antibiotic inactivation	OXA-368
Sed-1	30.4472		Sed beta-lactamase	cephalosporin;penam	beta-lactam	antibiotic inactivation	Sed-1
CARB-48	29.243		CARB beta-lactamase	penam	beta-lactam	antibiotic inactivation	CARB-48
KBL-1	23.6721		KBL beta-lactamase	penam	beta-lactam	antibiotic inactivation	KBL-1
ACT-50	22		ACT beta-lactamase	carbapenem;cephalosporin;cephamycin;penam	beta-lactam	antibiotic inactivation	ACT-50
ADC-21	21.1886		ADC beta-lactamase without carbapenemase activity	cephalosporin	beta-lactam	antibiotic inactivation	ADC-21
IMP-58	20.8212		IMP beta-lactamase	carbapenem;cephalosporin;cephamycin;penam;penem	beta-lactam	antibiotic inactivation	IMP-58
DIM-1	20.793		DIM beta-lactamase	carbapenem;cephalosporin	beta-lactam	antibiotic inactivation	DIM-1
CTX-M-89	20.7834		CTX-M beta-lactamase	cephalosporin	beta-lactam	antibiotic inactivation	CTX-M-89
IND-2a	20.1795		IND beta-lactamase	carbapenem	beta-lactam	antibiotic inactivation	IND-2a
MAB	18.51		class A Mycobacterium abscessus beta-lactamase	cephalosporin;penam;penem	beta-lactam	antibiotic inactivation	MAB
CTX-M-13	17.8473		CTX-M beta-lactamase	cephalosporin	beta-lactam	antibiotic inactivation	CTX-M-13
Rm3	17.8414		Rm3 family beta-lactamase	carbapenem;cephalosporin;penam	beta-lactam	antibiotic inactivation	Rm3
CTX-M-45	17.2547		CTX-M beta-lactamase	cephalosporin	beta-lactam	antibiotic inactivation	CTX-M-45
OXA-168	17.0517		OXA beta-lactamase	carbapenem;cephalosporin;penam	beta-lactam	antibiotic inactivation	OXA-168
OXA-472	17.0232		OXA beta-lactamase	carbapenem;cephalosporin;penam	beta-lactam	antibiotic inactivation	OXA-472
OXA-551	16.5787		OXA beta-lactamase	carbapenem;cephalosporin;penam	beta-lactam	antibiotic inactivation	OXA-551
BEL-4	16.5308		BEL beta-lactamase	cephalosporin;monobactam;penam	beta-lactam	antibiotic inactivation	BEL-4
OXA-133	15.1116		OXA beta-lactamase	carbapenem;cephalosporin;penam	beta-lactam	antibiotic inactivation	OXA-133
RSA-1	14.7402		RSA beta-lactamase	carbapenem;cephalosporin	beta-lactam	antibiotic inactivation	RSA-1
FRI-8	14.6657		FRI beta-lactamase	penam	beta-lactam	antibiotic inactivation	FRI-8
TEM-149	14.3862		TEM beta-lactamase	cephalosporin;monobactam;penam;penem	beta-lactam	antibiotic inactivation	TEM-149
MOX-13	13.8687		MOX beta-lactamase	cephalosporin;cephamycin;penam	beta-lactam	antibiotic inactivation	MOX-13
OXA-902	13.2048		OXA beta-lactamase	carbapenem;cephalosporin;penam	beta-lactam	antibiotic inactivation	OXA-902
PAM-3	13.0398		PAM beta-lactamase	carbapenem;cephalosporin	beta-lactam	antibiotic inactivation	PAM-3
BRO-2	12.406		BRO Beta-lactamase	penam	beta-lactam	antibiotic inactivation	BRO-2
OXA-156	12.0967		OXA beta-lactamase	carbapenem;cephalosporin;penam	beta-lactam	antibiotic inactivation	OXA-156
GES-46	11.5577		GES beta-lactamase	carbapenem;cephalosporin;penam	beta-lactam	antibiotic inactivation	GES-46
PAM-1	11.3067		PAM beta-lactamase	carbapenem;cephalosporin	beta-lactam	antibiotic inactivation	PAM-1
PDC-256	10.976		PDC beta-lactamase	carbapenem;cephalosporin;monobactam	beta-lactam	antibiotic inactivation	PDC-256
OXA-299	10.9361		OXA beta-lactamase	carbapenem;cephalosporin;penam	beta-lactam	antibiotic inactivation	OXA-299
OXA-779	10.8895		OXA beta-lactamase	carbapenem;cephalosporin;penam	beta-lactam	antibiotic inactivation	OXA-779
y56 beta-lactamase	10.7785		BlaA beta-lactamase	cephalosporin;penam	beta-lactam	antibiotic inactivation	Yent_y56
ADC-84	10.6389		ADC beta-lactamases pending classification for carbapenemase activity	cephalosporin	beta-lactam	antibiotic inactivation	ADC-84
OXA-949	10.4898		OXA beta-lactamase	carbapenem;cephalosporin;penam	beta-lactam	antibiotic inactivation	OXA-949
OXA-768	10.3191		OXA beta-lactamase	carbapenem;cephalosporin;penam	beta-lactam	antibiotic inactivation	OXA-768
OXA-574	10.1322		OXA beta-lactamase	carbapenem;cephalosporin;penam	beta-lactam	antibiotic inactivation	OXA-574
NPS-1	10.0196		NPS beta-lactamase	cephalosporin;penam	beta-lactam	antibiotic inactivation	NPS-1
PC1 beta-lactamase (blaZ)	9.38406		BlaZ beta-lactamase	penam	beta-lactam	antibiotic inactivation	PC1_blaZ
SMB-1	9.23754		SMB beta-lactamase	carbapenem;cephalosporin;penam	beta-lactam	antibiotic inactivation	SMB-1
OXA-266	8.76		OXA beta-lactamase	carbapenem;cephalosporin;penam	beta-lactam	antibiotic inactivation	OXA-266
CMY-80	8.59729		CMY beta-lactamase	cephamycin	beta-lactam	antibiotic inactivation	CMY-80
R39	8.51664		R39 beta-lactamase	penam	beta-lactam	antibiotic inactivation	R39
OXA-53	8.46784		OXA beta-lactamase	carbapenem;cephalosporin;penam	beta-lactam	antibiotic inactivation	OXA-53
SPG-1	8.30545		SPG beta-lactamase	carbapenem	beta-lactam	antibiotic inactivation	SPG-1
OXA-942	8.2512		OXA beta-lactamase	carbapenem;cephalosporin;penam	beta-lactam	antibiotic inactivation	OXA-942
KPC-4	8.19263		KPC beta-lactamase	carbapenem;cephalosporin;monobactam;penam	beta-lactam	antibiotic inactivation	KPC-4
GOB-49	8.17054		GOB beta-lactamase	carbapenem;cephalosporin;penam	beta-lactam	antibiotic inactivation	GOB-49
BPU-1	8.13149		BPU Beta-lactamase	penam	beta-lactam	antibiotic inactivation	BPU-1
OXA-569	8.08421		OXA beta-lactamase	carbapenem;cephalosporin;penam	beta-lactam	antibiotic inactivation	OXA-569
ADC-199	8.08163		ADC beta-lactamases pending classification for carbapenemase activity	cephalosporin	beta-lactam	antibiotic inactivation	ADC-199
LCR-1	8.0466		LCR beta-lactamase	cephalosporin;penam	beta-lactam	antibiotic inactivation	LCR-1
BlaB-2	7.98264		BlaB beta-lactamase	carbapenem;penam	beta-lactam	antibiotic inactivation	BlaB-2
LRA-1	7.96319		class A LRA beta-lactamase	cephalosporin;penam	beta-lactam	antibiotic inactivation	LRA-1
OXA-379	7.76567		OXA beta-lactamase	carbapenem;cephalosporin;penam	beta-lactam	antibiotic inactivation	OXA-379
PDC-406	7.70318		PDC beta-lactamase	carbapenem;cephalosporin;monobactam	beta-lactam	antibiotic inactivation	PDC-406
FONA-6	7.53968		FONA beta-lactamase	penam	beta-lactam	antibiotic inactivation	FONA-6
MUS-1	7.3691		MUS beta-lactamase	carbapenem	beta-lactam	antibiotic inactivation	MUS-1
OXA-837	7.26437		OXA beta-lactamase	carbapenem;cephalosporin;penam	beta-lactam	antibiotic inactivation	OXA-837
OXA-491	7		OXA beta-lactamase	carbapenem;cephalosporin;penam	beta-lactam	antibiotic inactivation	OXA-491
BAT-1	6.94054		BAT Beta-lactamase	cephalosporin	beta-lactam	antibiotic inactivation	BAT-1
OXY-5-1	6.88462		OXY beta-lactamase	cephalosporin;monobactam;penam	beta-lactam	antibiotic inactivation	OXY-5-1
CfiA17	6.84211		CfiA beta-lactamase	carbapenem	beta-lactam	antibiotic inactivation	CfiA17
TEM-79	6.71698		TEM beta-lactamase	cephalosporin;monobactam;penam;penem	beta-lactam	antibiotic inactivation	TEM-79
OCH-5	6.66667		OCH beta-lactamase	cephalosporin;cephamycin;monobactam;penam;penem	beta-lactam	antibiotic inactivation	OCH-5
PDC-443	6.52709		PDC beta-lactamase	carbapenem;cephalosporin;monobactam	beta-lactam	antibiotic inactivation	PDC-443
OCH-8	6.30421		OCH beta-lactamase	cephalosporin;cephamycin;monobactam;penam;penem	beta-lactam	antibiotic inactivation	OCH-8
OXA-780	6.1941		OXA beta-lactamase	carbapenem;cephalosporin;penam	beta-lactam	antibiotic inactivation	OXA-780
IND-6	6.1194		IND beta-lactamase	carbapenem	beta-lactam	antibiotic inactivation	IND-6
OXA-60	6.11744		OXA beta-lactamase	carbapenem;cephalosporin;penam	beta-lactam	antibiotic inactivation	OXA-60
OXA-900	6.05636		OXA beta-lactamase	carbapenem;cephalosporin;penam	beta-lactam	antibiotic inactivation	OXA-900
POM-2	6.03015		POM beta-lactamase	carbapenem	beta-lactam	antibiotic inactivation	POM-2
RAHN-2	6.01767		RAHN beta-lactamase	cephalosporin	beta-lactam	antibiotic inactivation	RAHN-2
PME-1	5.91927		PME beta-lactamase	carbapenem	beta-lactam	antibiotic inactivation	PME-1
SHV-115	5.88235		SHV beta-lactamase	carbapenem;cephalosporin;penam	beta-lactam	antibiotic inactivation	SHV-115
CSP-1	5.7971		CSP beta-lactamase	cephalosporin	beta-lactam	antibiotic inactivation	CSP-1
CRH-2	5.7415		CRH beta-lactamase	carbapenem	beta-lactam	antibiotic inactivation	CRH-2
CARB-55	5.66239		CARB beta-lactamase	penam	beta-lactam	antibiotic inactivation	CARB-55
MBL1b	5.33808		MBL beta-lactamase	carbapenem	beta-lactam	antibiotic inactivation	MBL1b
ZOG-1	5.33597		ZOG beta-lactamase	carbapenem	beta-lactam	antibiotic inactivation	ZOG-1
GES-40	5.21829		GES beta-lactamase	carbapenem;cephalosporin;penam	beta-lactam	antibiotic inactivation	GES-40
CepA-29	5.20505		CepA beta-lactamase	cephalosporin	beta-lactam	antibiotic inactivation	CepA-29
PER-9	5.12676		PER beta-lactamase	carbapenem;cephalosporin;monobactam;penam;penem	beta-lactam	antibiotic inactivation	PER-9
Vibrio cholerae varG	5.08475		Subclass B1 Vibrio cholerae varG beta-lactamase	carbapenem	beta-lactam	antibiotic inactivation	Vcho_varG
PDC-15	5.08475		PDC beta-lactamase	carbapenem;cephalosporin;monobactam	beta-lactam	antibiotic inactivation	PDC-15
OXA-704	5.05385		OXA beta-lactamase	carbapenem;cephalosporin;penam	beta-lactam	antibiotic inactivation	OXA-704
KPC-98	5.01538		KPC beta-lactamase	carbapenem;cephalosporin;monobactam;penam	beta-lactam	antibiotic inactivation	KPC-93
SGM-2	4.89552		SGM beta-lactamase	carbapenem	beta-lactam	antibiotic inactivation	SGM-2
FOX-15	4.84988		FOX beta-lactamase	cephalosporin;cephamycin	beta-lactam	antibiotic inactivation	FOX-15
OXA-672	4.80228		OXA beta-lactamase	carbapenem;cephalosporin;penam	beta-lactam	antibiotic inactivation	OXA-672
OXA-152	4.77569		OXA beta-lactamase	carbapenem;cephalosporin;penam	beta-lactam	antibiotic inactivation	OXA-152
TEM-150	4.5283		TEM beta-lactamase	cephalosporin;monobactam;penam;penem	beta-lactam	antibiotic inactivation	TEM-150
TEM-187	4.52261		TEM beta-lactamase	cephalosporin;monobactam;penam;penem	beta-lactam	antibiotic inactivation	TEM-187
KPC-9	4.51128		KPC beta-lactamase	carbapenem;cephalosporin;monobactam;penam	beta-lactam	antibiotic inactivation	KPC-9
FEZ-1	4.42388		FEZ beta-lactamase	carbapenem;cephalosporin;penam	beta-lactam	antibiotic inactivation	FEZ-1
OXA-308	4.32113		OXA beta-lactamase	carbapenem;cephalosporin;penam	beta-lactam	antibiotic inactivation	OXA-308
LRA-17	4.31725		subclass B3 LRA beta-lactamase	cephalosporin;penam	beta-lactam	antibiotic inactivation	LRA-17
CTX-M-105	4.27046		CTX-M beta-lactamase	cephalosporin	beta-lactam	antibiotic inactivation	CTX-M-105
OXA-211	4.15225		OXA beta-lactamase	carbapenem;cephalosporin;penam	beta-lactam	antibiotic inactivation	OXA-211
KHM-1	4.03966		KHM beta-lactamase	carbapenem;cephalosporin;cephamycin;penam;penem	beta-lactam	antibiotic inactivation	KHM-1
CTX-M-111	3.95778		CTX-M beta-lactamase	cephalosporin	beta-lactam	antibiotic inactivation	CTX-M-111
GES-42	3.90879		GES beta-lactamase	carbapenem;cephalosporin;penam	beta-lactam	antibiotic inactivation	GES-42
MYO-1	3.74905		MYO beta-lactamase	carbapenem	beta-lactam	antibiotic inactivation	MYO-1
PDC-177	3.64742		PDC beta-lactamase	carbapenem;cephalosporin;monobactam	beta-lactam	antibiotic inactivation	PDC-177
OXA-641	3.61446		OXA beta-lactamase	carbapenem;cephalosporin;penam	beta-lactam	antibiotic inactivation	OXA-641
OXA-572	3.6		OXA beta-lactamase	carbapenem;cephalosporin;penam	beta-lactam	antibiotic inactivation	OXA-572
OKP-D-1	3.5473		OKP beta-lactamase	cephalosporin;penam	beta-lactam	antibiotic inactivation	OKP-D-1
CMH-4	3.51562		CMH beta-lactamase	cephalosporin	beta-lactam	antibiotic inactivation	CMH-4
OXA-726	3.51064		OXA beta-lactamase	carbapenem;cephalosporin;penam	beta-lactam	antibiotic inactivation	OXA-726
PSV-1	3.50515		PSV beta-lactamase	carbapenem;cephalosporin	beta-lactam	antibiotic inactivation	PSV-1
ORR-1	3.40909		ORR beta-lactamase	carbapenem	beta-lactam	antibiotic inactivation	ORR-1
IMP-83	3.37079		IMP beta-lactamase	carbapenem;cephalosporin;cephamycin;penam;penem	beta-lactam	antibiotic inactivation	IMP-83
PDC-91	3.37079		PDC beta-lactamase	carbapenem;cephalosporin;monobactam	beta-lactam	antibiotic inactivation	PDC-91
PER-6	3.34262		PER beta-lactamase	carbapenem;cephalosporin;monobactam;penam;penem	beta-lactam	antibiotic inactivation	PER-6
CFE-2	3.28467		CMY beta-lactamase	cephamycin	beta-lactam	antibiotic inactivation	CFE-2
OXA-295	3.16901		OXA beta-lactamase	carbapenem;cephalosporin;penam	beta-lactam	antibiotic inactivation	OXA-295
CVI-1	3.15789		CVI beta-lactamase	carbapenem	beta-lactam	antibiotic inactivation	CVI-1
OXA-258	2.89575		OXA beta-lactamase	carbapenem;cephalosporin;penam	beta-lactam	antibiotic inactivation	OXA-258
OXA-899	2.74542		OXA beta-lactamase	carbapenem;cephalosporin;penam	beta-lactam	antibiotic inactivation	OXA-899
IMP-42	2.73723		IMP beta-lactamase	carbapenem;cephalosporin;cephamycin;penam;penem	beta-lactam	antibiotic inactivation	IMP-42
GOB-37	2.568		GOB beta-lactamase	carbapenem;cephalosporin;penam	beta-lactam	antibiotic inactivation	GOB-37
cphA6	2.52874		CphA beta-lactamase	carbapenem	beta-lactam	antibiotic inactivation	cphA6
GOB-25	2.39044		GOB beta-lactamase	carbapenem;cephalosporin;penam	beta-lactam	antibiotic inactivation	GOB-25
ACC-8	2.38095		ACC beta-lactamase	cephalosporin;monobactam;penam	beta-lactam	antibiotic inactivation	ACC-8
PEDO-2	2.34722		subclass B3 PEDO beta-lactamase	carbapenem	beta-lactam	antibiotic inactivation	PEDO-2
SHV-16	2.29885		SHV beta-lactamase	carbapenem;cephalosporin;penam	beta-lactam	antibiotic inactivation	SHV-16
OXA-362	2.25904		OXA beta-lactamase	carbapenem;cephalosporin;penam	beta-lactam	antibiotic inactivation	OXA-362
OXA-272	2.25225		OXA beta-lactamase	carbapenem;cephalosporin;penam	beta-lactam	antibiotic inactivation	OXA-272
OXA-3	2.24719		OXA beta-lactamase	carbapenem;cephalosporin;penam	beta-lactam	antibiotic inactivation	OXA-3
HERA-8	2.24719		HERA beta-lactamase	penam	beta-lactam	antibiotic inactivation	HERA-8
PDC-110	2.23892		PDC beta-lactamase	carbapenem;cephalosporin;monobactam	beta-lactam	antibiotic inactivation	PDC-110
OCH-6	2.23881		OCH beta-lactamase	cephalosporin;cephamycin;monobactam;penam;penem	beta-lactam	antibiotic inactivation	OCH-6
SHV-127	2.21402		SHV beta-lactamase	carbapenem;cephalosporin;penam	beta-lactam	antibiotic inactivation	SHV-127
OXA-347	2.16606		OXA beta-lactamase	carbapenem;cephalosporin;penam	beta-lactam	antibiotic inactivation	OXA-347
IMP-9	2.125		IMP beta-lactamase	carbapenem;cephalosporin;cephamycin;penam;penem	beta-lactam	antibiotic inactivation	IMP-9
ADC-148	2.02703		ADC beta-lactamases pending classification for carbapenemase activity	cephalosporin	beta-lactam	antibiotic inactivation	ADC-148
CARB-32	1.86683		CARB beta-lactamase	penam	beta-lactam	antibiotic inactivation	CARB-32
BlaB-35	1.8		BlaB beta-lactamase	carbapenem;penam	beta-lactam	antibiotic inactivation	BlaB-35
CTX-M-11	1.77224		CTX-M beta-lactamase	cephalosporin	beta-lactam	antibiotic inactivation	CTX-M-11
BlaB-38	1.64835		BlaB beta-lactamase	carbapenem;penam	beta-lactam	antibiotic inactivation	BlaB-38
OXA-671	1.43541		OXA beta-lactamase	carbapenem;cephalosporin;penam	beta-lactam	antibiotic inactivation	OXA-671
VIM-41	1.14943		VIM beta-lactamase	carbapenem;cephalosporin;cephamycin;penam;penem	beta-lactam	antibiotic inactivation	VIM-41
OXA-92	1.14504		OXA beta-lactamase	carbapenem;cephalosporin;penam	beta-lactam	antibiotic inactivation	OXA-92
L1 beta-lactamase	1.13208		L1 family beta-lactamase	cephalosporin	beta-lactam	antibiotic inactivation	L1_BLA
VHH-1	1.09489		VHH beta-lactamase	carbapenem;cephalosporin	beta-lactam	antibiotic inactivation	VHH-1
SHN-1	1.08303		SHN beta-lactamase	carbapenem	beta-lactam	antibiotic inactivation	SHN-1
mecC		6.18027	methicillin resistant PBP2	carbapenem;cephalosporin;cephamycin;monobactam;penam	beta-lactam	antibiotic target replacement	mecC
mecA	1.7541	5.64836	methicillin resistant PBP2	carbapenem;cephalosporin;cephamycin;monobactam;penam	beta-lactam	antibiotic target replacement	mecA
mecD	7.67711	5.49428	methicillin resistant PBP2	carbapenem;cephalosporin;cephamycin;monobactam;penam	beta-lactam	antibiotic target replacement	mecD
mecR1		3.88086	methicillin resistant PBP2	carbapenem;cephalosporin;cephamycin;monobactam;penam	beta-lactam	antibiotic target replacement	mecR1
Klebsiella pneumoniae OmpK37		29.5806	General Bacterial Porin with reduced permeability to beta-lactams	carbapenem;cephalosporin;cephamycin;monobactam;penam;penem	beta-lactam	reduced permeability to antibiotic	Kpne_OmpK37
Burkholderia pseudomallei Omp38		2.78422	General Bacterial Porin with reduced permeability to beta-lactams	carbapenem;cephalosporin;cephamycin;monobactam;penam;penem	beta-lactam	reduced permeability to antibiotic	Bpse_Omp38
bcr-1	2.12014	31.4782	major facilitator superfamily (MFS) antibiotic efflux pump	bicyclomycin-like antibiotic	bicyclomycin-like antibiotic	antibiotic efflux	bcr-1
dfrA31		13.2199	trimethoprim resistant dihydrofolate reductase dfr	diaminopyrimidine antibiotic	diaminopyrimidine antibiotic	antibiotic target replacement	dfrA31
dfrA9		7.41483	trimethoprim resistant dihydrofolate reductase dfr	diaminopyrimidine antibiotic	diaminopyrimidine antibiotic	antibiotic target replacement	dfrA9
dfrA8	10.3623	5.99227	trimethoprim resistant dihydrofolate reductase dfr	diaminopyrimidine antibiotic	diaminopyrimidine antibiotic	antibiotic target replacement	dfrA8
dfrA3	13.6826	3.82831	trimethoprim resistant dihydrofolate reductase dfr	diaminopyrimidine antibiotic	diaminopyrimidine antibiotic	antibiotic target replacement	dfrA3
dfrA14	8.16458	2.67857	trimethoprim resistant dihydrofolate reductase dfr	diaminopyrimidine antibiotic	diaminopyrimidine antibiotic	antibiotic target replacement	dfrA14
dfrA15		2.1978	trimethoprim resistant dihydrofolate reductase dfr	diaminopyrimidine antibiotic	diaminopyrimidine antibiotic	antibiotic target replacement	dfrA15
dfrC		2.15054	trimethoprim resistant dihydrofolate reductase dfr	diaminopyrimidine antibiotic	diaminopyrimidine antibiotic	antibiotic target replacement	dfrC
Trimethoprim-resistant dihydrofolate reductase DfrA42		2.14286	trimethoprim resistant dihydrofolate reductase dfr	diaminopyrimidine antibiotic	diaminopyrimidine antibiotic	antibiotic target replacement	DfrA42_TMP
dfrB6		1.14068	trimethoprim resistant dihydrofolate reductase dfr	diaminopyrimidine antibiotic	diaminopyrimidine antibiotic	antibiotic target replacement	dfrB6
dfrA30	26.645		trimethoprim resistant dihydrofolate reductase dfr	diaminopyrimidine antibiotic	diaminopyrimidine antibiotic	antibiotic target replacement	dfrA30
dfrA17	10.0362		trimethoprim resistant dihydrofolate reductase dfr	diaminopyrimidine antibiotic	diaminopyrimidine antibiotic	antibiotic target replacement	dfrA17
dfrA6	6.7438		trimethoprim resistant dihydrofolate reductase dfr	diaminopyrimidine antibiotic	diaminopyrimidine antibiotic	antibiotic target replacement	dfrA6
DfrA38	5.07881		trimethoprim resistant dihydrofolate reductase dfr	diaminopyrimidine antibiotic	diaminopyrimidine antibiotic	antibiotic target replacement	DfrA38
DfrA34	4.05479		trimethoprim resistant dihydrofolate reductase dfr	diaminopyrimidine antibiotic	diaminopyrimidine antibiotic	antibiotic target replacement	DfrA34
dfrA19	2.15054		trimethoprim resistant dihydrofolate reductase dfr	diaminopyrimidine antibiotic	diaminopyrimidine antibiotic	antibiotic target replacement	dfrA19
TriC	2.99333	9.08831	resistance-nodulation-cell division (RND) antibiotic efflux pump	disinfecting agents and antiseptics	disinfecting agents and antiseptics	antibiotic efflux	TriC
qacH	78.23	6.16	small multidrug resistance (SMR) antibiotic efflux pump	disinfecting agents and antiseptics	disinfecting agents and antiseptics	antibiotic efflux	qacH
qacEdelta1		4.57565	major facilitator superfamily (MFS) antibiotic efflux pump	disinfecting agents and antiseptics	disinfecting agents and antiseptics	antibiotic efflux	qacEdelta1
TriB	8.625	2.26415	resistance-nodulation-cell division (RND) antibiotic efflux pump	disinfecting agents and antiseptics	disinfecting agents and antiseptics	antibiotic efflux	TriB
facT		1.17647	major facilitator superfamily (MFS) antibiotic efflux pump	elfamycin antibiotic	elfamycin antibiotic	antibiotic efflux	facT
QepA4		18.0192	major facilitator superfamily (MFS) antibiotic efflux pump	fluoroquinolone antibiotic	fluoroquinolone antibiotic	antibiotic efflux	QepA4
QepA1		4.83005	major facilitator superfamily (MFS) antibiotic efflux pump	fluoroquinolone antibiotic	fluoroquinolone antibiotic	antibiotic efflux	QepA1
MdtK		3.56616	multidrug and toxic compound extrusion (MATE) transporter	fluoroquinolone antibiotic	fluoroquinolone antibiotic	antibiotic efflux	MdtK
Acinetobacter baumannii AbaQ		3.28228	major facilitator superfamily (MFS) antibiotic efflux pump	fluoroquinolone antibiotic	fluoroquinolone antibiotic	antibiotic efflux	Abau_AbaQ
patA	7.5604		ATP-binding cassette (ABC) antibiotic efflux pump	fluoroquinolone antibiotic	fluoroquinolone antibiotic	antibiotic efflux	patA
emrR	7.54649		major facilitator superfamily (MFS) antibiotic efflux pump	fluoroquinolone antibiotic	fluoroquinolone antibiotic	antibiotic efflux	emrR
mdtH	6.91489		major facilitator superfamily (MFS) antibiotic efflux pump	fluoroquinolone antibiotic	fluoroquinolone antibiotic	antibiotic efflux	mdtH
lfrA	5.55625		major facilitator superfamily (MFS) antibiotic efflux pump	fluoroquinolone antibiotic	fluoroquinolone antibiotic	antibiotic efflux	lfrA
qacB	3.23741		major facilitator superfamily (MFS) antibiotic efflux pump	fluoroquinolone antibiotic	fluoroquinolone antibiotic	antibiotic efflux	qacB
emrA	2.22222		major facilitator superfamily (MFS) antibiotic efflux pump	fluoroquinolone antibiotic	fluoroquinolone antibiotic	antibiotic efflux	emrA
QnrS3		3.13589	quinolone resistance protein (qnr)	fluoroquinolone antibiotic	fluoroquinolone antibiotic	antibiotic target protection	QnrS3
QnrAS	28.6686		quinolone resistance protein (qnr)	fluoroquinolone antibiotic	fluoroquinolone antibiotic	antibiotic target protection	QnrA7
QnrS5	11.6737		quinolone resistance protein (qnr)	fluoroquinolone antibiotic	fluoroquinolone antibiotic	antibiotic target protection	QnrS5
QnrVC6	10.3022		quinolone resistance protein (qnr)	fluoroquinolone antibiotic	fluoroquinolone antibiotic	antibiotic target protection	QnrVC6
QnrC	9.54839		quinolone resistance protein (qnr)	fluoroquinolone antibiotic	fluoroquinolone antibiotic	antibiotic target protection	QnrC
QnrB41	4.72028		quinolone resistance protein (qnr)	fluoroquinolone antibiotic	fluoroquinolone antibiotic	antibiotic target protection	QnrB41
fusH	3.39367		fusidic acid inactivation enzyme	fusidane antibiotic	fusidane antibiotic	antibiotic inactivation	fusH
fusB	6.22642		Target protecting FusB-type protein conferring resistance to Fusidic acid	fusidane antibiotic	fusidane antibiotic	antibiotic target protection	fusB
BLMT		8.37124	Bleomycin resistant protein	glycopeptide antibiotic	glycopeptide antibiotic	antibiotic inactivation	BLMT
vanT gene in vanC cluster	27.4058	59.5071	glycopeptide resistance gene cluster;vanT	glycopeptide antibiotic	glycopeptide antibiotic	antibiotic target alteration	vanT_in_vanC_cl
vanL	3.38028	18.9927	Van ligase;glycopeptide resistance gene cluster	glycopeptide antibiotic	glycopeptide antibiotic	antibiotic target alteration	vanL
vanK gene in vanI cluster		10.723	glycopeptide resistance gene cluster;vanK	glycopeptide antibiotic	glycopeptide antibiotic	antibiotic target alteration	vanK_in_vanI_cl
vanX gene in vanM cluster	3.21429	10.367	glycopeptide resistance gene cluster;vanX	glycopeptide antibiotic	glycopeptide antibiotic	antibiotic target alteration	vanX_in_vanM_cl
vanX gene in vanF cluster		9.52254	glycopeptide resistance gene cluster;vanX	glycopeptide antibiotic	glycopeptide antibiotic	antibiotic target alteration	vanX_in_vanF_cl
vanH gene in vanM cluster		9.46794	glycopeptide resistance gene cluster;vanH	glycopeptide antibiotic	glycopeptide antibiotic	antibiotic target alteration	vanH_in_vanM_cl
vanY gene in vanF cluster		8.95908	glycopeptide resistance gene cluster;vanY	glycopeptide antibiotic	glycopeptide antibiotic	antibiotic target alteration	vanY_in_vanF_cl
vanS gene in vanM cluster	6.72241	8.82525	glycopeptide resistance gene cluster;vanS	glycopeptide antibiotic	glycopeptide antibiotic	antibiotic target alteration	vanS_in_vanM_cl
vanS gene in vanC cluster		8.20186	glycopeptide resistance gene cluster;vanS	glycopeptide antibiotic	glycopeptide antibiotic	antibiotic target alteration	vanS_in_vanC_cl
vanTr gene in vanL cluster		7.94175	glycopeptide resistance gene cluster;vanT	glycopeptide antibiotic	glycopeptide antibiotic	antibiotic target alteration	vanTr_in_vanL
vanC	7.27536	7.60112	Van ligase;glycopeptide resistance gene cluster	glycopeptide antibiotic	glycopeptide antibiotic	antibiotic target alteration	vanC
vanD		6.92093	Van ligase;glycopeptide resistance gene cluster	glycopeptide antibiotic	glycopeptide antibiotic	antibiotic target alteration	vanD
vanS gene in vanA cluster		5.72302	glycopeptide resistance gene cluster;vanS	glycopeptide antibiotic	glycopeptide antibiotic	antibiotic target alteration	vanS_in_vanA_cl
vanS gene in vanD cluster		4.89823	glycopeptide resistance gene cluster;vanS	glycopeptide antibiotic	glycopeptide antibiotic	antibiotic target alteration	vanS_in_vanD_cl
vanR gene in vanI cluster		4.86659	glycopeptide resistance gene cluster;vanR	glycopeptide antibiotic	glycopeptide antibiotic	antibiotic target alteration	vanR_in_vanI_cl
vanR gene in vanD cluster		4.83083	glycopeptide resistance gene cluster;vanR	glycopeptide antibiotic	glycopeptide antibiotic	antibiotic target alteration	vanR_in_vanD_cl
vanR gene in vanM cluster		4.8	glycopeptide resistance gene cluster;vanR	glycopeptide antibiotic	glycopeptide antibiotic	antibiotic target alteration	vanR_in_vanM_cl
vanT gene in vanN cluster		4.59194	glycopeptide resistance gene cluster;vanT	glycopeptide antibiotic	glycopeptide antibiotic	antibiotic target alteration	vanT_in_vanN_cl
vanW gene in vanI cluster		4.29407	glycopeptide resistance gene cluster;vanW	glycopeptide antibiotic	glycopeptide antibiotic	antibiotic target alteration	vanW_in_vanI_cl
vanY gene in vanD cluster		4.08963	glycopeptide resistance gene cluster;vanY	glycopeptide antibiotic	glycopeptide antibiotic	antibiotic target alteration	vanY_in_vanD_cl
vanJ	7.04535	3.95505	vanJ membrane protein	glycopeptide antibiotic	glycopeptide antibiotic	antibiotic target alteration	vanJ
vanO		3.24444	Van ligase;glycopeptide resistance gene cluster	glycopeptide antibiotic	glycopeptide antibiotic	antibiotic target alteration	vanO
vanY gene in vanG cluster		3.01555	glycopeptide resistance gene cluster;vanY	glycopeptide antibiotic	glycopeptide antibiotic	antibiotic target alteration	vanY_in_vanG_cl
vanW gene in vanB cluster		2.95304	glycopeptide resistance gene cluster;vanW	glycopeptide antibiotic	glycopeptide antibiotic	antibiotic target alteration	vanW_in_vanB_cl
vanE		2.68382	Van ligase;glycopeptide resistance gene cluster	glycopeptide antibiotic	glycopeptide antibiotic	antibiotic target alteration	vanE
vanR gene in vanB cluster	2.23048	2.60252	glycopeptide resistance gene cluster;vanR	glycopeptide antibiotic	glycopeptide antibiotic	antibiotic target alteration	vanR_in_vanB_cl
vanXY gene in vanC cluster	5.78125	2.23269	glycopeptide resistance gene cluster;vanXY	glycopeptide antibiotic	glycopeptide antibiotic	antibiotic target alteration	vanXY_in_vanC
vanP	20.2053	1.76768	Van ligase;glycopeptide resistance gene cluster	glycopeptide antibiotic	glycopeptide antibiotic	antibiotic target alteration	vanP
vanTm gene in vanL cluster		1.44063	glycopeptide resistance gene cluster;vanT	glycopeptide antibiotic	glycopeptide antibiotic	antibiotic target alteration	vanTm_in_vanL
vanY gene in vanA cluster		1.3384	glycopeptide resistance gene cluster;vanY	glycopeptide antibiotic	glycopeptide antibiotic	antibiotic target alteration	vanY_in_vanA_cl
vanY gene in vanB cluster		1.19048	glycopeptide resistance gene cluster;vanY	glycopeptide antibiotic	glycopeptide antibiotic	antibiotic target alteration	vanY_in_vanB_cl
vanF		1.18874	Van ligase;glycopeptide resistance gene cluster	glycopeptide antibiotic	glycopeptide antibiotic	antibiotic target alteration	vanF
vanXY gene in vanG cluster	8.86825	1.1194	glycopeptide resistance gene cluster;vanXY	glycopeptide antibiotic	glycopeptide antibiotic	antibiotic target alteration	vanXY_in_vanG
vanS gene in vanF cluster	21.8696		glycopeptide resistance gene cluster;vanS	glycopeptide antibiotic	glycopeptide antibiotic	antibiotic target alteration	vanS_in_vanF_cl
vanR gene in vanN cluster	11.8042		glycopeptide resistance gene cluster;vanR	glycopeptide antibiotic	glycopeptide antibiotic	antibiotic target alteration	vanR_in_vanN_cl
vanS gene in vanP cluster	9.70732		glycopeptide resistance gene cluster;vanS	glycopeptide antibiotic	glycopeptide antibiotic	antibiotic target alteration	vanS_in_vanP_cl
vanW gene in vanG cluster	9.65067		glycopeptide resistance gene cluster;vanW	glycopeptide antibiotic	glycopeptide antibiotic	antibiotic target alteration	vanW_in_vanG_cl
vanH gene in vanO cluster	7.78266		glycopeptide resistance gene cluster;vanH	glycopeptide antibiotic	glycopeptide antibiotic	antibiotic target alteration	vanH_in_vanO_cl
vanM	7.09655		Van ligase;glycopeptide resistance gene cluster	glycopeptide antibiotic	glycopeptide antibiotic	antibiotic target alteration	vanM
vanR gene in vanL cluster	7.07965		glycopeptide resistance gene cluster;vanR	glycopeptide antibiotic	glycopeptide antibiotic	antibiotic target alteration	vanR_in_vanL_cl
vanX gene in vanP cluster	6.71797		glycopeptide resistance gene cluster;vanX	glycopeptide antibiotic	glycopeptide antibiotic	antibiotic target alteration	vanX_in_vanP_cl
vanG	6.42942		Van ligase;glycopeptide resistance gene cluster	glycopeptide antibiotic	glycopeptide antibiotic	antibiotic target alteration	vanG
vanI	6.28272		Van ligase;glycopeptide resistance gene cluster	glycopeptide antibiotic	glycopeptide antibiotic	antibiotic target alteration	vanI
vanH gene in vanA cluster	3.79061		glycopeptide resistance gene cluster;vanH	glycopeptide antibiotic	glycopeptide antibiotic	antibiotic target alteration	vanH_in_vanA_cl
vanT gene in vanE cluster	3.2491		glycopeptide resistance gene cluster;vanT	glycopeptide antibiotic	glycopeptide antibiotic	antibiotic target alteration	vanT_in_vanE_cl
vanR gene in vanE cluster	3.13836		glycopeptide resistance gene cluster;vanR	glycopeptide antibiotic	glycopeptide antibiotic	antibiotic target alteration	vanR_in_vanE_cl
vanR gene in vanC cluster	2.68233		glycopeptide resistance gene cluster;vanR	glycopeptide antibiotic	glycopeptide antibiotic	antibiotic target alteration	vanR_in_vanC_cl
vanB	2.50597		Van ligase;glycopeptide resistance gene cluster	glycopeptide antibiotic	glycopeptide antibiotic	antibiotic target alteration	vanB
vanZ gene in vanA cluster	2.37342		glycopeptide resistance gene cluster;vanZ	glycopeptide antibiotic	glycopeptide antibiotic	antibiotic target alteration	vanZ_in_vanA_cl
lmrD		6.89655	ATP-binding cassette (ABC) antibiotic efflux pump	lincosamide antibiotic	lincosamide antibiotic	antibiotic efflux	lmrD
lmrB	11.385	4.44444	ATP-binding cassette (ABC) antibiotic efflux pump	lincosamide antibiotic	lincosamide antibiotic	antibiotic efflux	lmrB
LnuP		2.37154	lincosamide nucleotidyltransferase (LNU)	lincosamide antibiotic	lincosamide antibiotic	antibiotic inactivation	LnuP
linG		1.1811	lincosamide nucleotidyltransferase (LNU)	lincosamide antibiotic	lincosamide antibiotic	antibiotic inactivation	linG
LnuH	10.1361		lincosamide nucleotidyltransferase (LNU)	lincosamide antibiotic	lincosamide antibiotic	antibiotic inactivation	lnuG
lnuE	8.26991		lincosamide nucleotidyltransferase (LNU)	lincosamide antibiotic	lincosamide antibiotic	antibiotic inactivation	lnuE
lnuB	4.42907		lincosamide nucleotidyltransferase (LNU)	lincosamide antibiotic	lincosamide antibiotic	antibiotic inactivation	lnuB
lin	2.39044		lincosamide nucleotidyltransferase (LNU)	lincosamide antibiotic	lincosamide antibiotic	antibiotic inactivation	lin
lmrC		5.34884	Miscellaneous ABC-F subfamily ATP-binding cassette ribosomal protection proteins	lincosamide antibiotic	lincosamide antibiotic	antibiotic target protection	lmrC
macB	9.69513	5.71904	ATP-binding cassette (ABC) antibiotic efflux pump	macrolide antibiotic	macrolide antibiotic	antibiotic efflux	macB
mef(D)	3.86585	5.57642	major facilitator superfamily (MFS) antibiotic efflux pump	macrolide antibiotic	macrolide antibiotic	antibiotic efflux	mef(D)
mefF		4.98266	major facilitator superfamily (MFS) antibiotic efflux pump	macrolide antibiotic	macrolide antibiotic	antibiotic efflux	mefF
LpeB	7.22876	4.04979	resistance-nodulation-cell division (RND) antibiotic efflux pump	macrolide antibiotic	macrolide antibiotic	antibiotic efflux	LpeB
LpeA	3.40909	3.29231	resistance-nodulation-cell division (RND) antibiotic efflux pump	macrolide antibiotic	macrolide antibiotic	antibiotic efflux	LpeA
macA		2.38645	ATP-binding cassette (ABC) antibiotic efflux pump	macrolide antibiotic	macrolide antibiotic	antibiotic efflux	macA
Mef(En2)	8.09769	1.14943	major facilitator superfamily (MFS) antibiotic efflux pump	macrolide antibiotic	macrolide antibiotic	antibiotic efflux	Mef(En2)
mreA		1.07527	major facilitator superfamily (MFS) antibiotic efflux pump	macrolide antibiotic	macrolide antibiotic	antibiotic efflux	mreA
mef(B)	6.78802		major facilitator superfamily (MFS) antibiotic efflux pump	macrolide antibiotic	macrolide antibiotic	antibiotic efflux	mef(B)
Mrx	1.16279		major facilitator superfamily (MFS) antibiotic efflux pump	macrolide antibiotic	macrolide antibiotic	antibiotic efflux	mreA
oleC	1.13208		ATP-binding cassette (ABC) antibiotic efflux pump	macrolide antibiotic	macrolide antibiotic	antibiotic efflux	oleC
EreD	11.9906	1790.27	macrolide esterase	macrolide antibiotic	macrolide antibiotic	antibiotic inactivation	EreD
mphC	1.25185	7.64852	macrolide phosphotransferase (MPH)	macrolide antibiotic	macrolide antibiotic	antibiotic inactivation	mphC
mphI	5.87726	4.53036	macrolide phosphotransferase (MPH)	macrolide antibiotic	macrolide antibiotic	antibiotic inactivation	mphI
oleD	6	4.38862	ole glycosyltransferase	macrolide antibiotic	macrolide antibiotic	antibiotic inactivation	oleD
oleI	7.12025	3.56388	ole glycosyltransferase	macrolide antibiotic	macrolide antibiotic	antibiotic inactivation	oleI
mphE		3.51756	macrolide phosphotransferase (MPH)	macrolide antibiotic	macrolide antibiotic	antibiotic inactivation	mphE
mphG		2.77778	macrolide phosphotransferase (MPH)	macrolide antibiotic	macrolide antibiotic	antibiotic inactivation	mphG
mgtA		2.37154	mgt macrolide glycotransferase	macrolide antibiotic	macrolide antibiotic	antibiotic inactivation	mgtA
gimA	7.48547	2.1978	gimA family macrolide glycosyltransferase	macrolide antibiotic	macrolide antibiotic	antibiotic inactivation	gimA
mphB		2.06897	macrolide phosphotransferase (MPH)	macrolide antibiotic	macrolide antibiotic	antibiotic inactivation	mphB
EreA	1.98502	1.58451	macrolide esterase	macrolide antibiotic	macrolide antibiotic	antibiotic inactivation	EreA
EreA2	10.0707		macrolide esterase	macrolide antibiotic	macrolide antibiotic	antibiotic inactivation	EreA2
mphJ	9.59339		macrolide phosphotransferase (MPH)	macrolide antibiotic	macrolide antibiotic	antibiotic inactivation	mphJ
mphO	8.31724		macrolide phosphotransferase (MPH)	macrolide antibiotic	macrolide antibiotic	antibiotic inactivation	mphO
mphL	7.7027		macrolide phosphotransferase (MPH)	macrolide antibiotic	macrolide antibiotic	antibiotic inactivation	mphL
oleB	9.69093	12.9521	Miscellaneous ABC-F subfamily ATP-binding cassette ribosomal protection proteins	macrolide antibiotic	macrolide antibiotic	antibiotic target protection	oleB
carA	1.59854	4.84195	Miscellaneous ABC-F subfamily ATP-binding cassette ribosomal protection proteins	macrolide antibiotic	macrolide antibiotic	antibiotic target protection	carA
chrB	3.65114	29.0069	non-erm 23S ribosomal RNA methyltransferase (G748)	lincosamide antibiotic;macrolide antibiotic	MLS	antibiotic target alteration	chrB
23S rRNA (adenine(2058)-N(6))-methyltransferase Erm(A)	2.06765	22.836	Erm 23S ribosomal RNA methyltransferase	lincosamide antibiotic;macrolide antibiotic;streptogramin antibiotic	MLS	antibiotic target alteration	Spyo_ErmA_MLSb
ErmA	3.26265	4.97004	Erm 23S ribosomal RNA methyltransferase	lincosamide antibiotic;macrolide antibiotic;streptogramin A antibiotic;streptogramin B antibiotic;streptogramin antibiotic	MLS	antibiotic target alteration	ErmA
Erm(44)v		3.98754	Erm 23S ribosomal RNA methyltransferase	lincosamide antibiotic;macrolide antibiotic;streptogramin antibiotic	MLS	antibiotic target alteration	Erm(44)v
ErmG		3.62963	Erm 23S ribosomal RNA methyltransferase	lincosamide antibiotic;macrolide antibiotic;streptogramin A antibiotic;streptogramin B antibiotic;streptogramin antibiotic	MLS	antibiotic target alteration	ErmG
ErmU	2.35294	3.29268	Erm 23S ribosomal RNA methyltransferase	lincosamide antibiotic;macrolide antibiotic;streptogramin antibiotic	MLS	antibiotic target alteration	ErmU
ErmV	8.86611	3.27273	Erm 23S ribosomal RNA methyltransferase	lincosamide antibiotic;macrolide antibiotic;streptogramin antibiotic	MLS	antibiotic target alteration	ErmV
Erm(47)	7.7343	3.05639	Erm 23S ribosomal RNA methyltransferase	lincosamide antibiotic;macrolide antibiotic;streptogramin B antibiotic;streptogramin antibiotic	MLS	antibiotic target alteration	Erm(47)
ErmB		2.82427	Erm 23S ribosomal RNA methyltransferase	lincosamide antibiotic;macrolide antibiotic;streptogramin A antibiotic;streptogramin B antibiotic;streptogramin antibiotic	MLS	antibiotic target alteration	ErmB
ErmC		2.75735	Erm 23S ribosomal RNA methyltransferase	lincosamide antibiotic;macrolide antibiotic;streptogramin A antibiotic;streptogramin B antibiotic;streptogramin antibiotic	MLS	antibiotic target alteration	ErmC
Erm(38)	9.42541	2.57985	Erm 23S ribosomal RNA methyltransferase	lincosamide antibiotic;macrolide antibiotic;streptogramin A antibiotic;streptogramin B antibiotic;streptogramin antibiotic	MLS	antibiotic target alteration	Erm(38)
Erm(35)		2.20588	Erm 23S ribosomal RNA methyltransferase	lincosamide antibiotic;macrolide antibiotic;streptogramin A antibiotic;streptogramin B antibiotic;streptogramin antibiotic	MLS	antibiotic target alteration	Erm(35)
Erm(41)		2.09898	Erm 23S ribosomal RNA methyltransferase	lincosamide antibiotic;macrolide antibiotic;streptogramin A antibiotic;streptogramin B antibiotic;streptogramin antibiotic	MLS	antibiotic target alteration	Erm(41)
Erm(50)	3.92652	2	Erm 23S ribosomal RNA methyltransferase	lincosamide antibiotic;macrolide antibiotic;streptogramin antibiotic	MLS	antibiotic target alteration	Erm(50)
Erm(33)	43.4446	1.93548	Erm 23S ribosomal RNA methyltransferase	lincosamide antibiotic;macrolide antibiotic;streptogramin A antibiotic;streptogramin B antibiotic;streptogramin antibiotic	MLS	antibiotic target alteration	Erm(33)
Erm(30)		1.11524	Erm 23S ribosomal RNA methyltransferase	lincosamide antibiotic;macrolide antibiotic;streptogramin antibiotic	MLS	antibiotic target alteration	Erm(30)
Erm(34)		1.10294	Erm 23S ribosomal RNA methyltransferase	lincosamide antibiotic;macrolide antibiotic;streptogramin A antibiotic;streptogramin B antibiotic;streptogramin antibiotic	MLS	antibiotic target alteration	Erm(34)
ErmH	31.3176		Erm 23S ribosomal RNA methyltransferase	lincosamide antibiotic;macrolide antibiotic;streptogramin B antibiotic;streptogramin antibiotic	MLS	antibiotic target alteration	ErmH
myrA	18.3902		non-erm 23S ribosomal RNA methyltransferase (G748)	lincosamide antibiotic;macrolide antibiotic	MLS	antibiotic target alteration	myrA
Erm(31)	14.2343		Erm 23S ribosomal RNA methyltransferase	lincosamide antibiotic;macrolide antibiotic;streptogramin antibiotic	MLS	antibiotic target alteration	Erm(31)
Erm(O)-lrm	10.0449		Erm 23S ribosomal RNA methyltransferase	lincosamide antibiotic;macrolide antibiotic;streptogramin antibiotic	MLS	antibiotic target alteration	Erm(O)-lrm
Erm(48)	9.41176		Erm 23S ribosomal RNA methyltransferase	lincosamide antibiotic;macrolide antibiotic;streptogramin B antibiotic;streptogramin antibiotic	MLS	antibiotic target alteration	Erm(48)
erm(32)	6.26425		Erm 23S ribosomal RNA methyltransferase	lincosamide antibiotic;macrolide antibiotic;streptogramin antibiotic	MLS	antibiotic target alteration	erm(32)
Erm(K)	4.76172		Erm 23S ribosomal RNA methyltransferase	lincosamide antibiotic;macrolide antibiotic;streptogramin antibiotic	MLS	antibiotic target alteration	Erm(K)
Erm(36)	2.87356		Erm 23S ribosomal RNA methyltransferase	lincosamide antibiotic;macrolide antibiotic;streptogramin A antibiotic;streptogramin B antibiotic;streptogramin antibiotic	MLS	antibiotic target alteration	Erm(36)
ErmQ	2.38095		Erm 23S ribosomal RNA methyltransferase	lincosamide antibiotic;macrolide antibiotic;streptogramin A antibiotic;streptogramin B antibiotic;streptogramin antibiotic	MLS	antibiotic target alteration	ErmQ
Erm(39)	2.1978		Erm 23S ribosomal RNA methyltransferase	lincosamide antibiotic;macrolide antibiotic;streptogramin A antibiotic;streptogramin B antibiotic;streptogramin antibiotic	MLS	antibiotic target alteration	Erm(39)
ErmD	2.07612		Erm 23S ribosomal RNA methyltransferase	lincosamide antibiotic;macrolide antibiotic;streptogramin A antibiotic;streptogramin B antibiotic;streptogramin antibiotic	MLS	antibiotic target alteration	ErmD
RlmA(II)	1.08696		non-erm 23S ribosomal RNA methyltransferase (G748)	lincosamide antibiotic;macrolide antibiotic	MLS	antibiotic target alteration	RlmA(II)
tlrC	9.93333	4.90452	Miscellaneous ABC-F subfamily ATP-binding cassette ribosomal protection proteins	lincosamide antibiotic;macrolide antibiotic	MLS	antibiotic target protection	tlrC
OprA	49.5867	34.8899	resistance-nodulation-cell division (RND) antibiotic efflux pump	aminoglycoside antibiotic;carbapenem;fluoroquinolone antibiotic;macrolide antibiotic;tetracycline antibiotic	multidrug	antibiotic efflux	OprA
mdsB	18.7694	26.9296	resistance-nodulation-cell division (RND) antibiotic efflux pump	carbapenem;cephalosporin;cephamycin;monobactam;penam;penem;phenicol antibiotic	multidrug	antibiotic efflux	mdsB
MexL		26.416	resistance-nodulation-cell division (RND) antibiotic efflux pump	disinfecting agents and antiseptics;macrolide antibiotic;tetracycline antibiotic	multidrug	antibiotic efflux	MexL
CRP	21.6665	21.1703	resistance-nodulation-cell division (RND) antibiotic efflux pump	fluoroquinolone antibiotic;macrolide antibiotic;penam	multidrug	antibiotic efflux	CRP
adeF	25.7249	19.9946	resistance-nodulation-cell division (RND) antibiotic efflux pump	fluoroquinolone antibiotic;tetracycline antibiotic	multidrug	antibiotic efflux	adeF
mexY	14.9598	19.1418	resistance-nodulation-cell division (RND) antibiotic efflux pump	aminoglycoside antibiotic;carbapenem;cephalosporin;cephamycin;disinfecting agents and antiseptics;fluoroquinolone antibiotic;macrolide antibiotic;penam;phenicol antibiotic;tetracycline antibiotic	multidrug	antibiotic efflux	mexY
MexE	16.4839	18.456	resistance-nodulation-cell division (RND) antibiotic efflux pump	diaminopyrimidine antibiotic;fluoroquinolone antibiotic;phenicol antibiotic	multidrug	antibiotic efflux	MexE
mtrD	29.5973	15.3128	resistance-nodulation-cell division (RND) antibiotic efflux pump	macrolide antibiotic;penam	multidrug	antibiotic efflux	mtrD
mepA		14.201	multidrug and toxic compound extrusion (MATE) transporter	glycylcycline;tetracycline antibiotic	multidrug	antibiotic efflux	mepA
MexI	41.1025	13.5606	resistance-nodulation-cell division (RND) antibiotic efflux pump	disinfecting agents and antiseptics;fluoroquinolone antibiotic;tetracycline antibiotic	multidrug	antibiotic efflux	MexI
OpmD	5.8964	13.0888	resistance-nodulation-cell division (RND) antibiotic efflux pump	disinfecting agents and antiseptics;fluoroquinolone antibiotic;tetracycline antibiotic	multidrug	antibiotic efflux	OpmD
Corynebacterium striatum tetA		12.7307	major facilitator superfamily (MFS) antibiotic efflux pump	penam;tetracycline antibiotic	multidrug	antibiotic efflux	Cstr_tetA
adeL	6.22222	11.5291	resistance-nodulation-cell division (RND) antibiotic efflux pump	fluoroquinolone antibiotic;tetracycline antibiotic	multidrug	antibiotic efflux	adeL
acrB	12.8582	10.4325	resistance-nodulation-cell division (RND) antibiotic efflux pump	cephalosporin;disinfecting agents and antiseptics;fluoroquinolone antibiotic;glycylcycline;penam;phenicol antibiotic;rifamycin antibiotic;tetracycline antibiotic	multidrug	antibiotic efflux	acrB
adeR	392.922	10.3055	resistance-nodulation-cell division (RND) antibiotic efflux pump	glycylcycline;tetracycline antibiotic	multidrug	antibiotic efflux	adeR
Escherichia coli mdfA		10.0498	major facilitator superfamily (MFS) antibiotic efflux pump	disinfecting agents and antiseptics;tetracycline antibiotic	multidrug	antibiotic efflux	Ecol_mdfA
MexB	8.85839	10.0316	resistance-nodulation-cell division (RND) antibiotic efflux pump	aminocoumarin antibiotic;carbapenem;cephalosporin;cephamycin;diaminopyrimidine antibiotic;fluoroquinolone antibiotic;macrolide antibiotic;monobactam;penam;penem;peptide antibiotic;phenicol antibiotic;sulfonamide antibiotic;tetracycline antibiotic	multidrug	antibiotic efflux	MexB
evgS	9.00003	9.11325	major facilitator superfamily (MFS) antibiotic efflux pump;resistance-nodulation-cell division (RND) antibiotic efflux pump	fluoroquinolone antibiotic;macrolide antibiotic;penam;tetracycline antibiotic	multidrug	antibiotic efflux	evgS
smeB	11.1787	8.26557	resistance-nodulation-cell division (RND) antibiotic efflux pump	aminoglycoside antibiotic;cephalosporin;cephamycin;penam	multidrug	antibiotic efflux	smeB
baeS	4.5283	8.21199	resistance-nodulation-cell division (RND) antibiotic efflux pump	aminocoumarin antibiotic;aminoglycoside antibiotic	multidrug	antibiotic efflux	baeS
mdtF	28.1182	7.97299	resistance-nodulation-cell division (RND) antibiotic efflux pump	fluoroquinolone antibiotic;macrolide antibiotic;penam	multidrug	antibiotic efflux	mdtF
mexP		7.57432	resistance-nodulation-cell division (RND) antibiotic efflux pump	carbapenem;diaminopyrimidine antibiotic;disinfecting agents and antiseptics;macrolide antibiotic;phenicol antibiotic;tetracycline antibiotic	multidrug	antibiotic efflux	mexP
LptD		6.96023	ATP-binding cassette (ABC) antibiotic efflux pump	aminocoumarin antibiotic;carbapenem;peptide antibiotic;rifamycin antibiotic	multidrug	antibiotic efflux	LptD
cmeB		6.68843	resistance-nodulation-cell division (RND) antibiotic efflux pump	cephalosporin;fluoroquinolone antibiotic;fusidane antibiotic;macrolide antibiotic	multidrug	antibiotic efflux	cmeB
MexV	12.6209	5.79528	resistance-nodulation-cell division (RND) antibiotic efflux pump	disinfecting agents and antiseptics;fluoroquinolone antibiotic;macrolide antibiotic;phenicol antibiotic;tetracycline antibiotic	multidrug	antibiotic efflux	MexV
mdtO	1.18577	5.76773	major facilitator superfamily (MFS) antibiotic efflux pump	disinfecting agents and antiseptics;nucleoside antibiotic	multidrug	antibiotic efflux	mdtO
oqxB		5.44811	resistance-nodulation-cell division (RND) antibiotic efflux pump	diaminopyrimidine antibiotic;fluoroquinolone antibiotic;glycylcycline;nitrofuran antibiotic;tetracycline antibiotic	multidrug	antibiotic efflux	oqxB
mtrA	22.3207	5.39272	resistance-nodulation-cell division (RND) antibiotic efflux pump	macrolide antibiotic;penam	multidrug	antibiotic efflux	mtrA
adeG	2.21402	5.15493	resistance-nodulation-cell division (RND) antibiotic efflux pump	fluoroquinolone antibiotic;tetracycline antibiotic	multidrug	antibiotic efflux	adeG
Acinetobacter baumannii AmvA		5.11583	major facilitator superfamily (MFS) antibiotic efflux pump	disinfecting agents and antiseptics;macrolide antibiotic	multidrug	antibiotic efflux	Abau_AmvA
cdeA	3.44669	4.77283	multidrug and toxic compound extrusion (MATE) transporter	disinfecting agents and antiseptics;fluoroquinolone antibiotic	multidrug	antibiotic efflux	cdeA
MuxB	13.4211	4.58609	resistance-nodulation-cell division (RND) antibiotic efflux pump	aminocoumarin antibiotic;macrolide antibiotic;monobactam;tetracycline antibiotic	multidrug	antibiotic efflux	MuxB
nalD		4.55102	resistance-nodulation-cell division (RND) antibiotic efflux pump	aminocoumarin antibiotic;carbapenem;cephalosporin;cephamycin;diaminopyrimidine antibiotic;fluoroquinolone antibiotic;macrolide antibiotic;monobactam;penam;penem;peptide antibiotic;phenicol antibiotic;sulfonamide antibiotic;tetracycline antibiotic	multidrug	antibiotic efflux	nalD
adeH	8.17939	4.4335	resistance-nodulation-cell division (RND) antibiotic efflux pump	fluoroquinolone antibiotic;tetracycline antibiotic	multidrug	antibiotic efflux	adeH
rsmA	31.4657	4.25678	resistance-nodulation-cell division (RND) antibiotic efflux pump	diaminopyrimidine antibiotic;fluoroquinolone antibiotic;phenicol antibiotic	multidrug	antibiotic efflux	rsmA
Klebsiella pneumoniae KpnG		4.25532	major facilitator superfamily (MFS) antibiotic efflux pump	aminoglycoside antibiotic;carbapenem;cephalosporin;fluoroquinolone antibiotic;macrolide antibiotic;penam;penem;peptide antibiotic	multidrug	antibiotic efflux	Kpne_KpnG
mdtE		3.91667	resistance-nodulation-cell division (RND) antibiotic efflux pump	fluoroquinolone antibiotic;macrolide antibiotic;penam	multidrug	antibiotic efflux	mdtE
adeJ	108.665	3.80723	resistance-nodulation-cell division (RND) antibiotic efflux pump	carbapenem;cephalosporin;diaminopyrimidine antibiotic;fluoroquinolone antibiotic;lincosamide antibiotic;macrolide antibiotic;penem;phenicol antibiotic;rifamycin antibiotic;tetracycline antibiotic	multidrug	antibiotic efflux	adeJ
cpxA	3.87833	3.76267	resistance-nodulation-cell division (RND) antibiotic efflux pump	aminocoumarin antibiotic;aminoglycoside antibiotic	multidrug	antibiotic efflux	cpxA
baeR		3.69742	resistance-nodulation-cell division (RND) antibiotic efflux pump	aminocoumarin antibiotic;aminoglycoside antibiotic	multidrug	antibiotic efflux	baeR
AxyY	15.0235	3.34572	resistance-nodulation-cell division (RND) antibiotic efflux pump	aminoglycoside antibiotic;cephalosporin;fluoroquinolone antibiotic;macrolide antibiotic	multidrug	antibiotic efflux	AxyY
smeF	186.903	2.98065	resistance-nodulation-cell division (RND) antibiotic efflux pump	fluoroquinolone antibiotic;macrolide antibiotic;phenicol antibiotic;tetracycline antibiotic	multidrug	antibiotic efflux	smeF
AcrE	3.93411	2.95116	resistance-nodulation-cell division (RND) antibiotic efflux pump	cephalosporin;cephamycin;fluoroquinolone antibiotic;penam	multidrug	antibiotic efflux	AcrE
MexT		2.91829	resistance-nodulation-cell division (RND) antibiotic efflux pump	diaminopyrimidine antibiotic;fluoroquinolone antibiotic;phenicol antibiotic	multidrug	antibiotic efflux	MexT
ykkD	10.5957	2.84791	small multidrug resistance (SMR) antibiotic efflux pump	aminoglycoside antibiotic;phenicol antibiotic;tetracycline antibiotic	multidrug	antibiotic efflux	ykkD
arlS	22.6482	2.76316	major facilitator superfamily (MFS) antibiotic efflux pump	disinfecting agents and antiseptics;fluoroquinolone antibiotic	multidrug	antibiotic efflux	arlS
Escherichia coli acrA		2.42718	resistance-nodulation-cell division (RND) antibiotic efflux pump	cephalosporin;disinfecting agents and antiseptics;fluoroquinolone antibiotic;glycylcycline;penam;phenicol antibiotic;rifamycin antibiotic;tetracycline antibiotic	multidrug	antibiotic efflux	Ecol_acrA
efpA	5.86861	2.40149	major facilitator superfamily (MFS) antibiotic efflux pump	isoniazid-like antibiotic;rifamycin antibiotic	multidrug	antibiotic efflux	efpA
PmpM	18.7171	2.35474	multidrug and toxic compound extrusion (MATE) transporter	aminoglycoside antibiotic;disinfecting agents and antiseptics;fluoroquinolone antibiotic	multidrug	antibiotic efflux	PmpM
ceoB	3.39623	2.33125	resistance-nodulation-cell division (RND) antibiotic efflux pump	aminoglycoside antibiotic;fluoroquinolone antibiotic	multidrug	antibiotic efflux	ceoB
MexS		2.22222	resistance-nodulation-cell division (RND) antibiotic efflux pump	diaminopyrimidine antibiotic;fluoroquinolone antibiotic;phenicol antibiotic	multidrug	antibiotic efflux	MexS
AxyX	3.10545	2.21402	resistance-nodulation-cell division (RND) antibiotic efflux pump	aminoglycoside antibiotic;cephalosporin;fluoroquinolone antibiotic;macrolide antibiotic	multidrug	antibiotic efflux	AxyX
hmrM	7.50735	1.6791	multidrug and toxic compound extrusion (MATE) transporter	disinfecting agents and antiseptics;fluoroquinolone antibiotic	multidrug	antibiotic efflux	hmrM
OpmB	4.34783	1.55821	resistance-nodulation-cell division (RND) antibiotic efflux pump	aminocoumarin antibiotic;macrolide antibiotic;monobactam;tetracycline antibiotic	multidrug	antibiotic efflux	OpmB
adeB		1.53788	resistance-nodulation-cell division (RND) antibiotic efflux pump	glycylcycline;tetracycline antibiotic	multidrug	antibiotic efflux	adeB
oqxA	3.61059	1.52778	resistance-nodulation-cell division (RND) antibiotic efflux pump	diaminopyrimidine antibiotic;fluoroquinolone antibiotic;glycylcycline;nitrofuran antibiotic;tetracycline antibiotic	multidrug	antibiotic efflux	oqxA
opmE	20.2706	1.5036	resistance-nodulation-cell division (RND) antibiotic efflux pump	carbapenem;diaminopyrimidine antibiotic;disinfecting agents and antiseptics;macrolide antibiotic;phenicol antibiotic;tetracycline antibiotic	multidrug	antibiotic efflux	opmE
MuxC	8.49029	1.48822	resistance-nodulation-cell division (RND) antibiotic efflux pump	aminocoumarin antibiotic;macrolide antibiotic;monobactam;tetracycline antibiotic	multidrug	antibiotic efflux	MuxC
gadX		1.16732	resistance-nodulation-cell division (RND) antibiotic efflux pump	fluoroquinolone antibiotic;macrolide antibiotic;penam	multidrug	antibiotic efflux	gadX
adeN	4.62992	1.13208	resistance-nodulation-cell division (RND) antibiotic efflux pump	carbapenem;cephalosporin;diaminopyrimidine antibiotic;fluoroquinolone antibiotic;lincosamide antibiotic;macrolide antibiotic;penem;phenicol antibiotic;rifamycin antibiotic;tetracycline antibiotic	multidrug	antibiotic efflux	adeN
MexD	20.4771	1.10701	resistance-nodulation-cell division (RND) antibiotic efflux pump	aminocoumarin antibiotic;aminoglycoside antibiotic;cephalosporin;diaminopyrimidine antibiotic;fluoroquinolone antibiotic;macrolide antibiotic;penam;phenicol antibiotic;tetracycline antibiotic	multidrug	antibiotic efflux	MexD
smeA		1.09489	resistance-nodulation-cell division (RND) antibiotic efflux pump	aminoglycoside antibiotic;cephalosporin;cephamycin;penam	multidrug	antibiotic efflux	smeA
smeE	4.03846	1.08696	resistance-nodulation-cell division (RND) antibiotic efflux pump	fluoroquinolone antibiotic;macrolide antibiotic;phenicol antibiotic;tetracycline antibiotic	multidrug	antibiotic efflux	smeE
MexW	1.86335	1.08303	resistance-nodulation-cell division (RND) antibiotic efflux pump	disinfecting agents and antiseptics;fluoroquinolone antibiotic;macrolide antibiotic;phenicol antibiotic;tetracycline antibiotic	multidrug	antibiotic efflux	MexW
smeR	73.0826		resistance-nodulation-cell division (RND) antibiotic efflux pump	aminoglycoside antibiotic;cephalosporin;cephamycin;penam	multidrug	antibiotic efflux	smeR
sdrM	28.7353		major facilitator superfamily (MFS) antibiotic efflux pump	disinfecting agents and antiseptics;fluoroquinolone antibiotic	multidrug	antibiotic efflux	sdrM
Klebsiella pneumoniae KpnF	27.4559		major facilitator superfamily (MFS) antibiotic efflux pump	aminoglycoside antibiotic;cephalosporin;disinfecting agents and antiseptics;macrolide antibiotic;peptide antibiotic;rifamycin antibiotic;tetracycline antibiotic	multidrug	antibiotic efflux	Kpne_KpnF
mdsC	22.4364		resistance-nodulation-cell division (RND) antibiotic efflux pump	carbapenem;cephalosporin;cephamycin;monobactam;penam;penem;phenicol antibiotic	multidrug	antibiotic efflux	mdsC
MexA	19.4681		resistance-nodulation-cell division (RND) antibiotic efflux pump	aminocoumarin antibiotic;carbapenem;cephalosporin;cephamycin;diaminopyrimidine antibiotic;fluoroquinolone antibiotic;macrolide antibiotic;monobactam;penam;penem;peptide antibiotic;phenicol antibiotic;sulfonamide antibiotic;tetracycline antibiotic	multidrug	antibiotic efflux	MexA
MexF	15.7412		resistance-nodulation-cell division (RND) antibiotic efflux pump	diaminopyrimidine antibiotic;fluoroquinolone antibiotic;phenicol antibiotic	multidrug	antibiotic efflux	MexF
MexJ	14.155		resistance-nodulation-cell division (RND) antibiotic efflux pump	disinfecting agents and antiseptics;macrolide antibiotic;tetracycline antibiotic	multidrug	antibiotic efflux	MexJ
mdtN	13.9838		major facilitator superfamily (MFS) antibiotic efflux pump	disinfecting agents and antiseptics;nucleoside antibiotic	multidrug	antibiotic efflux	mdtN
hp1181	12.1284		major facilitator superfamily (MFS) antibiotic efflux pump	fluoroquinolone antibiotic;nitroimidazole antibiotic;tetracycline antibiotic	multidrug	antibiotic efflux	hp1181
mexQ	12.0285		resistance-nodulation-cell division (RND) antibiotic efflux pump	carbapenem;diaminopyrimidine antibiotic;disinfecting agents and antiseptics;macrolide antibiotic;phenicol antibiotic;tetracycline antibiotic	multidrug	antibiotic efflux	mexQ
mdtM	11.0185		major facilitator superfamily (MFS) antibiotic efflux pump	disinfecting agents and antiseptics;fluoroquinolone antibiotic;lincosamide antibiotic;nucleoside antibiotic;phenicol antibiotic	multidrug	antibiotic efflux	mdtM
mtrC	10.1228		resistance-nodulation-cell division (RND) antibiotic efflux pump	macrolide antibiotic;penam	multidrug	antibiotic efflux	mtrC
MexK	9.67009		resistance-nodulation-cell division (RND) antibiotic efflux pump	disinfecting agents and antiseptics;macrolide antibiotic;tetracycline antibiotic	multidrug	antibiotic efflux	MexK
TolC	9.45496		ATP-binding cassette (ABC) antibiotic efflux pump;major facilitator superfamily (MFS) antibiotic efflux pump;resistance-nodulation-cell division (RND) antibiotic efflux pump	aminocoumarin antibiotic;aminoglycoside antibiotic;carbapenem;cephalosporin;cephamycin;disinfecting agents and antiseptics;fluoroquinolone antibiotic;glycylcycline;macrolide antibiotic;penam;penem;peptide antibiotic;phenicol antibiotic;rifamycin antibiotic;tetracycline antibiotic	multidrug	antibiotic efflux	TolC
efmA	8.66237		major facilitator superfamily (MFS) antibiotic efflux pump	fluoroquinolone antibiotic;macrolide antibiotic	multidrug	antibiotic efflux	efmA
efrB	7.50796		ATP-binding cassette (ABC) antibiotic efflux pump	fluoroquinolone antibiotic;macrolide antibiotic;rifamycin antibiotic	multidrug	antibiotic efflux	efrB
smeC	7.3037		resistance-nodulation-cell division (RND) antibiotic efflux pump	aminoglycoside antibiotic;cephalosporin;cephamycin;penam	multidrug	antibiotic efflux	smeC
cmeA	6.46893		resistance-nodulation-cell division (RND) antibiotic efflux pump	cephalosporin;fluoroquinolone antibiotic;fusidane antibiotic;macrolide antibiotic	multidrug	antibiotic efflux	cmeA
arlR	6.3062		major facilitator superfamily (MFS) antibiotic efflux pump	disinfecting agents and antiseptics;fluoroquinolone antibiotic	multidrug	antibiotic efflux	arlR
norA	6.25061		major facilitator superfamily (MFS) antibiotic efflux pump	disinfecting agents and antiseptics;fluoroquinolone antibiotic	multidrug	antibiotic efflux	norA
OprJ	5.4		resistance-nodulation-cell division (RND) antibiotic efflux pump	aminocoumarin antibiotic;aminoglycoside antibiotic;cephalosporin;diaminopyrimidine antibiotic;fluoroquinolone antibiotic;macrolide antibiotic;penam;phenicol antibiotic;tetracycline antibiotic	multidrug	antibiotic efflux	OprJ
adeC	4.24049		resistance-nodulation-cell division (RND) antibiotic efflux pump	glycylcycline;tetracycline antibiotic	multidrug	antibiotic efflux	adeC
opcM	3.99408		resistance-nodulation-cell division (RND) antibiotic efflux pump	aminoglycoside antibiotic;fluoroquinolone antibiotic	multidrug	antibiotic efflux	opcM
lmrP	3.91189		major facilitator superfamily (MFS) antibiotic efflux pump	lincosamide antibiotic;macrolide antibiotic;streptogramin antibiotic;tetracycline antibiotic	multidrug	antibiotic efflux	lmrP
adeK	3.32746		resistance-nodulation-cell division (RND) antibiotic efflux pump	carbapenem;cephalosporin;diaminopyrimidine antibiotic;fluoroquinolone antibiotic;lincosamide antibiotic;macrolide antibiotic;penem;phenicol antibiotic;rifamycin antibiotic;tetracycline antibiotic	multidrug	antibiotic efflux	adeK
mdtP	3.23741		major facilitator superfamily (MFS) antibiotic efflux pump	disinfecting agents and antiseptics;nucleoside antibiotic	multidrug	antibiotic efflux	mdtP
norC	1.11524		major facilitator superfamily (MFS) antibiotic efflux pump	disinfecting agents and antiseptics;fluoroquinolone antibiotic	multidrug	antibiotic efflux	norC
Pseudomonas aeruginosa soxR		7.01168	ATP-binding cassette (ABC) antibiotic efflux pump;major facilitator superfamily (MFS) antibiotic efflux pump;resistance-nodulation-cell division (RND) antibiotic efflux pump	cephalosporin;disinfecting agents and antiseptics;fluoroquinolone antibiotic;glycylcycline;penam;phenicol antibiotic;rifamycin antibiotic;tetracycline antibiotic	multidrug	antibiotic efflux;antibiotic target alteration	Paer_soxR
ParS	5.7524	8.43291	Outer Membrane Porin (Opr);resistance-nodulation-cell division (RND) antibiotic efflux pump	aminoglycoside antibiotic;carbapenem;cephalosporin;cephamycin;disinfecting agents and antiseptics;fluoroquinolone antibiotic;macrolide antibiotic;monobactam;penam;penem;phenicol antibiotic;tetracycline antibiotic	multidrug	antibiotic efflux;reduced permeability to antibiotic	ParS
marA		2.90237	General Bacterial Porin with reduced permeability to beta-lactams;resistance-nodulation-cell division (RND) antibiotic efflux pump	carbapenem;cephalosporin;cephamycin;disinfecting agents and antiseptics;fluoroquinolone antibiotic;glycylcycline;monobactam;penam;penem;phenicol antibiotic;rifamycin antibiotic;tetracycline antibiotic	multidrug	antibiotic efflux;reduced permeability to antibiotic	marA
TLA-2		16.0957	TLA beta-lactamase	cephalosporin;fluoroquinolone antibiotic;monobactam	multidrug	antibiotic inactivation	TLA-2
VAM-1		2.60822	VAM beta-lactamase	carbapenem;cephalosporin;penam;tetracycline antibiotic	multidrug	antibiotic inactivation	VAM-1
TLA-1	4.92053		TLA beta-lactamase	cephalosporin;fluoroquinolone antibiotic;monobactam	multidrug	antibiotic inactivation	TLA-1
clcD		17.4343	Cfr 23S ribosomal RNA methyltransferase	lincosamide antibiotic;oxazolidinone antibiotic;phenicol antibiotic;pleuromutilin antibiotic;streptogramin A antibiotic;streptogramin B antibiotic;streptogramin antibiotic	multidrug	antibiotic target alteration	clcD
clbC	3.56034	6.50787	Cfr 23S ribosomal RNA methyltransferase	lincosamide antibiotic;oxazolidinone antibiotic;phenicol antibiotic;pleuromutilin antibiotic;streptogramin A antibiotic;streptogramin antibiotic	multidrug	antibiotic target alteration	clbC
emtA		4.11731	non-erm 23S ribosomal RNA methyltransferase (G748)	lincosamide antibiotic;macrolide antibiotic;orthosomycin antibiotic	multidrug	antibiotic target alteration	emtA
cfrC		3.34572	Cfr 23S ribosomal RNA methyltransferase	lincosamide antibiotic;oxazolidinone antibiotic;phenicol antibiotic;streptogramin antibiotic	multidrug	antibiotic target alteration	cfrC
clbA		3.01825	Cfr 23S ribosomal RNA methyltransferase	lincosamide antibiotic;oxazolidinone antibiotic;phenicol antibiotic;pleuromutilin antibiotic;streptogramin A antibiotic;streptogramin antibiotic	multidrug	antibiotic target alteration	clbA
clbB	62.1714		Cfr 23S ribosomal RNA methyltransferase	lincosamide antibiotic;oxazolidinone antibiotic;phenicol antibiotic;pleuromutilin antibiotic;streptogramin A antibiotic;streptogramin antibiotic	multidrug	antibiotic target alteration	clbB
cipA	4.32226		Cfr 23S ribosomal RNA methyltransferase	lincosamide antibiotic;oxazolidinone antibiotic;phenicol antibiotic;pleuromutilin antibiotic;streptogramin A antibiotic;streptogramin antibiotic	multidrug	antibiotic target alteration	cipA
Bifidobacterium adolescentis rpoB mutants conferring resistance to rifampicin	26.2432	7.52619	rifamycin-resistant beta-subunit of RNA polymerase (rpoB)	peptide antibiotic;rifamycin antibiotic	multidrug	antibiotic target alteration;antibiotic target replacement	Bado_rpoB_RIF
rpoB2	5.94992	7.21186	rifamycin-resistant beta-subunit of RNA polymerase (rpoB)	peptide antibiotic;rifamycin antibiotic	multidrug	antibiotic target alteration;antibiotic target replacement	rpoB2
poxtA		22.1019	Miscellaneous ABC-F subfamily ATP-binding cassette ribosomal protection proteins	oxazolidinone antibiotic;phenicol antibiotic;tetracycline antibiotic	multidrug	antibiotic target protection	poxtA
lsaB	4.60968	10.7695	lsa-type ABC-F protein	lincosamide antibiotic;pleuromutilin antibiotic;streptogramin antibiotic	multidrug	antibiotic target protection	lsaB
vgaD		8.65106	vga-type ABC-F protein	pleuromutilin antibiotic;streptogramin A antibiotic;streptogramin antibiotic	multidrug	antibiotic target protection	vgaD
salE	3.16901	4.84322	sal-type ABC-F protein	lincosamide antibiotic;pleuromutilin antibiotic;streptogramin A antibiotic;streptogramin antibiotic	multidrug	antibiotic target protection	salE
salD	11.3555	4.28739	sal-type ABC-F protein	lincosamide antibiotic;pleuromutilin antibiotic;streptogramin A antibiotic;streptogramin antibiotic	multidrug	antibiotic target protection	salD
vgaA		4.09768	vga-type ABC-F protein	lincosamide antibiotic;pleuromutilin antibiotic;streptogramin A antibiotic;streptogramin antibiotic	multidrug	antibiotic target protection	vgaA
vmlR	3.20979	3.52941	Miscellaneous ABC-F subfamily ATP-binding cassette ribosomal protection proteins	lincosamide antibiotic;streptogramin B antibiotic;streptogramin antibiotic	multidrug	antibiotic target protection	vmlR
msrE	6.11029	3.36538	msr-type ABC-F protein	macrolide antibiotic;streptogramin antibiotic	multidrug	antibiotic target protection	msrE
salC		3.18584	sal-type ABC-F protein	lincosamide antibiotic;pleuromutilin antibiotic;streptogramin A antibiotic;streptogramin antibiotic	multidrug	antibiotic target protection	salC
vgaC	2.20588	2.26782	vga-type ABC-F protein	lincosamide antibiotic;pleuromutilin antibiotic;streptogramin A antibiotic;streptogramin antibiotic	multidrug	antibiotic target protection	vgaC
msrA	3.27869	1.69014	msr-type ABC-F protein	macrolide antibiotic;streptogramin B antibiotic;streptogramin antibiotic	multidrug	antibiotic target protection	msrA
msrF	4.78088	1.43883	msr-type ABC-F protein	macrolide antibiotic;streptogramin antibiotic	multidrug	antibiotic target protection	msrF
vgaB	24.1241	1.15385	vga-type ABC-F protein	pleuromutilin antibiotic;streptogramin A antibiotic;streptogramin antibiotic	multidrug	antibiotic target protection	vgaB
lsaA	18.1353		lsa-type ABC-F protein	lincosamide antibiotic;pleuromutilin antibiotic;streptogramin A antibiotic;streptogramin B antibiotic;streptogramin antibiotic	multidrug	antibiotic target protection	lsaA
msrC	16.9345		msr-type ABC-F protein	macrolide antibiotic;streptogramin B antibiotic;streptogramin antibiotic	multidrug	antibiotic target protection	msrC
lsaD	9.91221		lsa-type ABC-F protein	lincosamide antibiotic;pleuromutilin antibiotic;streptogramin A antibiotic;streptogramin antibiotic	multidrug	antibiotic target protection	lsaD
salA	5.06093		sal-type ABC-F protein	lincosamide antibiotic;pleuromutilin antibiotic;streptogramin A antibiotic;streptogramin antibiotic	multidrug	antibiotic target protection	salA
msr(G)	4.1958		msr-type ABC-F protein	macrolide antibiotic;streptogramin antibiotic	multidrug	antibiotic target protection	msr(G)
vga(E) Staphylococcus cohnii	2.76129		vga-type ABC-F protein	lincosamide antibiotic;pleuromutilin antibiotic;streptogramin A antibiotic;streptogramin antibiotic	multidrug	antibiotic target protection	Scoh_vga(E)
mel	2.09059		msr-type ABC-F protein	macrolide antibiotic;streptogramin antibiotic	multidrug	antibiotic target protection	mel
msbA	1.67925		ATP-binding cassette (ABC) antibiotic efflux pump	nitroimidazole antibiotic	mupirocin-like antibiotic	antibiotic efflux	msbA
nimB		3.55	nitroimidazole reductase	nitroimidazole antibiotic	mupirocin-like antibiotic	antibiotic inactivation	nimB
nimA		3.39683	nitroimidazole reductase	nitroimidazole antibiotic	mupirocin-like antibiotic	antibiotic inactivation	nimA
nimC		1.77515	nitroimidazole reductase	nitroimidazole antibiotic	mupirocin-like antibiotic	antibiotic inactivation	nimC
nimJ		1.13208	nitroimidazole reductase	nitroimidazole antibiotic	mupirocin-like antibiotic	antibiotic inactivation	nimJ
Staphylococcus aureus mupB conferring resistance to mupirocin		12.3205	antibiotic-resistant isoleucyl-tRNA synthetase (ileS)	mupirocin-like antibiotic	mupirocin-like antibiotic	antibiotic target alteration	Saur_mupB_MUP
Staphylococcus aureus mupA conferring resistance to mupirocin	62.4125	10.3578	antibiotic-resistant isoleucyl-tRNA synthetase (ileS)	mupirocin-like antibiotic	mupirocin-like antibiotic	antibiotic target alteration	Saur_mupA_MUP
Bifidobacterium bifidum ileS conferring resistance to mupirocin	44.6024	7.80043	antibiotic-resistant isoleucyl-tRNA synthetase (ileS)	mupirocin-like antibiotic	mupirocin-like antibiotic	antibiotic target alteration	Bbif_ileS_MUP
SAT-3		5.46215	streptothricin acetyltransferase (SAT)	nucleoside antibiotic	nucleoside antibiotic	antibiotic inactivation	SAT-3
SAT-2	3.26087	1.08203	streptothricin acetyltransferase (SAT)	nucleoside antibiotic	nucleoside antibiotic	antibiotic inactivation	SAT-2
bcrB		18.0877	ATP-binding cassette (ABC) antibiotic efflux pump	peptide antibiotic	peptide antibiotic	antibiotic efflux	bcrB
YojI	57.995	9.62733	ATP-binding cassette (ABC) antibiotic efflux pump	peptide antibiotic	peptide antibiotic	antibiotic efflux	YojI
rosB	31.3071	7.28317	major facilitator superfamily (MFS) antibiotic efflux pump	peptide antibiotic	peptide antibiotic	antibiotic efflux	rosB
bcrA	8.21481	6.78603	ATP-binding cassette (ABC) antibiotic efflux pump	peptide antibiotic	peptide antibiotic	antibiotic efflux	bcrA
cprS	5	8.56598	pmr phosphoethanolamine transferase	peptide antibiotic	peptide antibiotic	antibiotic efflux;antibiotic target alteration	cprS
cprR		3.62135	pmr phosphoethanolamine transferase	peptide antibiotic	peptide antibiotic	antibiotic efflux;antibiotic target alteration	cprR
basS		3.24105	pmr phosphoethanolamine transferase	peptide antibiotic	peptide antibiotic	antibiotic efflux;antibiotic target alteration	basS
vph	36.152	5.63523	viomycin phosphotransferase	peptide antibiotic	peptide antibiotic	antibiotic inactivation	vph
BahA		4.48227	Bah amidohydrolase	peptide antibiotic	peptide antibiotic	antibiotic inactivation	BahA
Streptococcus agalactiae mprF	16.7462	14.7729	defensin resistant mprF	peptide antibiotic	peptide antibiotic	antibiotic target alteration	Saga_mprF
MCR-9.1		14.1741	MCR phosphoethanolamine transferase	peptide antibiotic	peptide antibiotic	antibiotic target alteration	MCR-9.1
Listeria monocytogenes mprF	14.0914	10.7426	defensin resistant mprF	peptide antibiotic	peptide antibiotic	antibiotic target alteration	Lmon_mprF
tsnR	9.33708	9.82828	non-erm 23S ribosomal RNA methyltransferase (A1067)	peptide antibiotic	peptide antibiotic	antibiotic target alteration	tsnR
MCR-4.1		9.2815	MCR phosphoethanolamine transferase	peptide antibiotic	peptide antibiotic	antibiotic target alteration	MCR-4.1
MCR-1.8		8.1864	MCR phosphoethanolamine transferase	peptide antibiotic	peptide antibiotic	antibiotic target alteration	MCR-1.8
bacA		7.73706	undecaprenyl pyrophosphate related proteins	peptide antibiotic	peptide antibiotic	antibiotic target alteration	bacA
MCR-2.6	10.0109	7.64544	MCR phosphoethanolamine transferase	peptide antibiotic	peptide antibiotic	antibiotic target alteration	MCR-2.2
arnA	2.17391	7.45051	pmr phosphoethanolamine transferase	peptide antibiotic	peptide antibiotic	antibiotic target alteration	arnA
MCR-1.24		6.56349	MCR phosphoethanolamine transferase	peptide antibiotic	peptide antibiotic	antibiotic target alteration	MCR-1.2
MCR-8.2	10.8131	6.21111	MCR phosphoethanolamine transferase	peptide antibiotic	peptide antibiotic	antibiotic target alteration	MCR-8.1
ugd		5.85659	pmr phosphoethanolamine transferase	peptide antibiotic	peptide antibiotic	antibiotic target alteration	ugd
ICR-Mc		5.08475	intrinsic colistin resistant phosphoethanolamine transferase	peptide antibiotic	peptide antibiotic	antibiotic target alteration	ICR-Mc
MCR-5.2		4.20315	MCR phosphoethanolamine transferase	peptide antibiotic	peptide antibiotic	antibiotic target alteration	MCR-5.2
Brucella suis mprF	23.0672	3.03571	defensin resistant mprF	peptide antibiotic	peptide antibiotic	antibiotic target alteration	Bsui_mprF
ICR-Mo		3.0303	intrinsic colistin resistant phosphoethanolamine transferase	peptide antibiotic	peptide antibiotic	antibiotic target alteration	ICR-Mo
PJM-1	4.66321	2.12766	lipid A phosphatase	peptide antibiotic	peptide antibiotic	antibiotic target alteration	pgpB
mcr-10.1		1.51397	MCR phosphoethanolamine transferase	peptide antibiotic	peptide antibiotic	antibiotic target alteration	mcr-10.1
Bacillus subtilis mprF	3.59964	1.18577	defensin resistant mprF	peptide antibiotic	peptide antibiotic	antibiotic target alteration	Bsub_mprF
MCR-7.1		1.17188	MCR phosphoethanolamine transferase	peptide antibiotic	peptide antibiotic	antibiotic target alteration	MCR-7.1
pgpB		1.14504	lipid A phosphatase	peptide antibiotic	peptide antibiotic	antibiotic target alteration	pgpB
ArnT	21.3978	1.1236	pmr phosphoethanolamine transferase	peptide antibiotic	peptide antibiotic	antibiotic target alteration	ArnT
Clostridium perfringens mprF	1.48026	1.1236	defensin resistant mprF	peptide antibiotic	peptide antibiotic	antibiotic target alteration	Cper_mprF
eptA	20.5542	1.11111	pmr phosphoethanolamine transferase	peptide antibiotic	peptide antibiotic	antibiotic target alteration	eptA
MCR-5.3	11.2069		MCR phosphoethanolamine transferase	peptide antibiotic	peptide antibiotic	antibiotic target alteration	MCR-5.2
MCR-6.1	10.2749		MCR phosphoethanolamine transferase	peptide antibiotic	peptide antibiotic	antibiotic target alteration	MCR-6.1
MCR-3.17	9.06275		MCR phosphoethanolamine transferase	peptide antibiotic	peptide antibiotic	antibiotic target alteration	MCR-3.12
MCR-10.2	7.53846		MCR phosphoethanolamine transferase	peptide antibiotic	peptide antibiotic	antibiotic target alteration	mcr-10.1
MCR-4.4	5.52834		MCR phosphoethanolamine transferase	peptide antibiotic	peptide antibiotic	antibiotic target alteration	MCR-4.4
MCR-3.27	4.79452		MCR phosphoethanolamine transferase	peptide antibiotic	peptide antibiotic	antibiotic target alteration	MCR-3.2
MCR-4.5	4.28571		MCR phosphoethanolamine transferase	peptide antibiotic	peptide antibiotic	antibiotic target alteration	MCR-4.5
MCR-2.3	2.18978		MCR phosphoethanolamine transferase	peptide antibiotic	peptide antibiotic	antibiotic target alteration	MCR-2.2
MCR-5.4	1.1194		MCR phosphoethanolamine transferase	peptide antibiotic	peptide antibiotic	antibiotic target alteration	MCR-5.2
LpsB	6.55296		Intrinsic peptide antibiotic resistant Lps	peptide antibiotic	peptide antibiotic	reduced permeability to antibiotic	LpsB
floR	24.3516	37.9936	major facilitator superfamily (MFS) antibiotic efflux pump	phenicol antibiotic	phenicol antibiotic	antibiotic efflux	floR
Salmonella enterica cmlA		11.7607	major facilitator superfamily (MFS) antibiotic efflux pump	phenicol antibiotic	phenicol antibiotic	antibiotic efflux	Sent_cmlA
pexA	15.2885	4.22535	major facilitator superfamily (MFS) antibiotic efflux pump	phenicol antibiotic	phenicol antibiotic	antibiotic efflux	pexA
mexN	46.1726	1.91367	resistance-nodulation-cell division (RND) antibiotic efflux pump	phenicol antibiotic	phenicol antibiotic	antibiotic efflux	mexN
cmlA8	7.43815	1.25768	major facilitator superfamily (MFS) antibiotic efflux pump	phenicol antibiotic	phenicol antibiotic	antibiotic efflux	cmlA8
cmx	17.4775		major facilitator superfamily (MFS) antibiotic efflux pump	phenicol antibiotic	phenicol antibiotic	antibiotic efflux	cmx
cmlA9	10.1583		major facilitator superfamily (MFS) antibiotic efflux pump	phenicol antibiotic	phenicol antibiotic	antibiotic efflux	cmlA9
mexM	6.25346		resistance-nodulation-cell division (RND) antibiotic efflux pump	phenicol antibiotic	phenicol antibiotic	antibiotic efflux	mexM
cmlA4	5.34846		major facilitator superfamily (MFS) antibiotic efflux pump	phenicol antibiotic	phenicol antibiotic	antibiotic efflux	cmlA4
cmlB	5.09375		major facilitator superfamily (MFS) antibiotic efflux pump	phenicol antibiotic	phenicol antibiotic	antibiotic efflux	cmlB
cmrA	4.51938		major facilitator superfamily (MFS) antibiotic efflux pump	phenicol antibiotic	phenicol antibiotic	antibiotic efflux	cmrA
cmlB1	2.21402		major facilitator superfamily (MFS) antibiotic efflux pump	phenicol antibiotic	phenicol antibiotic	antibiotic efflux	cmlB1
catB10		13.6459	chloramphenicol acetyltransferase (CAT)	phenicol antibiotic	phenicol antibiotic	antibiotic inactivation	catB10
cmlv	10.1534	5.10777	chloramphenicol phosphotransferase	phenicol antibiotic	phenicol antibiotic	antibiotic inactivation	cmlv
Agrobacterium fabrum chloramphenicol acetyltransferase		4.21989	chloramphenicol acetyltransferase (CAT)	phenicol antibiotic	phenicol antibiotic	antibiotic inactivation	Afab_ACT_CHL
catII from Escherichia coli K-12		3.37062	chloramphenicol acetyltransferase (CAT)	phenicol antibiotic	phenicol antibiotic	antibiotic inactivation	Ecol_catII
catQ		2.77692	chloramphenicol acetyltransferase (CAT)	phenicol antibiotic	phenicol antibiotic	antibiotic inactivation	catQ
Vibrio anguillarum chloramphenicol acetyltransferase		2.33766	chloramphenicol acetyltransferase (CAT)	phenicol antibiotic	phenicol antibiotic	antibiotic inactivation	Vang_ACT_CHL
catV		2.14671	chloramphenicol acetyltransferase (CAT)	phenicol antibiotic	phenicol antibiotic	antibiotic inactivation	catV
Enterococcus faecium chloramphenicol acetyltransferase		2.13473	chloramphenicol acetyltransferase (CAT)	phenicol antibiotic	phenicol antibiotic	antibiotic inactivation	Efac_ACT_CHL
catS		1.27547	chloramphenicol acetyltransferase (CAT)	phenicol antibiotic	phenicol antibiotic	antibiotic inactivation	catS
Streptococcus suis chloramphenicol acetyltransferase	5.03514	1.10294	chloramphenicol acetyltransferase (CAT)	phenicol antibiotic	phenicol antibiotic	antibiotic inactivation	Ssui_ACT_CHL
almE	22.9447		chloramphenicol acetyltransferase (CAT)	phenicol antibiotic	phenicol antibiotic	antibiotic inactivation	Acla_ACT_CHL
catIII	13.8704		chloramphenicol acetyltransferase (CAT)	phenicol antibiotic	phenicol antibiotic	antibiotic inactivation	catIII
catB3	11.9414		chloramphenicol acetyltransferase (CAT)	phenicol antibiotic	phenicol antibiotic	antibiotic inactivation	catB3
catB8	11.3161		chloramphenicol acetyltransferase (CAT)	phenicol antibiotic	phenicol antibiotic	antibiotic inactivation	catB8
Alkalihalobacillus clausii chloramphenicol acetyltransferase	7.55224		chloramphenicol acetyltransferase (CAT)	phenicol antibiotic	phenicol antibiotic	antibiotic inactivation	Acla_ACT_CHL
catB11	6.9222		chloramphenicol acetyltransferase (CAT)	phenicol antibiotic	phenicol antibiotic	antibiotic inactivation	catB11
CatU	6.45933		chloramphenicol acetyltransferase (CAT)	phenicol antibiotic	phenicol antibiotic	antibiotic inactivation	CatU
Acinetobacter baumannii AbaF	18.7957	15.4521	major facilitator superfamily (MFS) antibiotic efflux pump	phosphonic acid antibiotic	phosphonic acid antibiotic	antibiotic efflux	Abau_AbaF
mdtG	18.9837		major facilitator superfamily (MFS) antibiotic efflux pump	phosphonic acid antibiotic	phosphonic acid antibiotic	antibiotic efflux	mdtG
FomB		7.52381	Fom phosphotransferase family	phosphonic acid antibiotic	phosphonic acid antibiotic	antibiotic inactivation	FomB
FosK	3.44867	6.57123	fosfomycin thiol transferase	phosphonic acid antibiotic	phosphonic acid antibiotic	antibiotic inactivation	FosK
FosC2		3.84727	fosC phosphotransferase family	phosphonic acid antibiotic	phosphonic acid antibiotic	antibiotic inactivation	FosC2
FosA3		3.20035	fosfomycin thiol transferase	phosphonic acid antibiotic	phosphonic acid antibiotic	antibiotic inactivation	FosA3
FosG		2.59906	fosfomycin thiol transferase	phosphonic acid antibiotic	phosphonic acid antibiotic	antibiotic inactivation	FosD
FosA4	10.3757	1.76471	fosfomycin thiol transferase	phosphonic acid antibiotic	phosphonic acid antibiotic	antibiotic inactivation	FosA4
Staphylococcus aureus FosB		1.08696	fosfomycin thiol transferase	phosphonic acid antibiotic	phosphonic acid antibiotic	antibiotic inactivation	Saur_FosB
FosB2	53.1805		fosfomycin thiol transferase	phosphonic acid antibiotic	phosphonic acid antibiotic	antibiotic inactivation	FosB2
FosI	3.55145		fosfomycin thiol transferase	phosphonic acid antibiotic	phosphonic acid antibiotic	antibiotic inactivation	FosD
TaeA	4.74308		ATP-binding cassette (ABC) antibiotic efflux pump	pleuromutilin antibiotic	pleuromutilin antibiotic	antibiotic efflux	TaeA
Nocardia farcinica rox	35.2693	23.4104	rifampin monooxygenase	rifamycin antibiotic	rifamycin antibiotic	antibiotic inactivation	Nfar_rox
rphB	4.07308	6.37862	rifampin phosphotransferase	rifamycin antibiotic	rifamycin antibiotic	antibiotic inactivation	rphB
rgt1438		2.64317	rifampin glycosyltransferase	rifamycin antibiotic	rifamycin antibiotic	antibiotic inactivation	rgt1438
Streptomyces venezuelae rox		2.38095	rifampin monooxygenase	rifamycin antibiotic	rifamycin antibiotic	antibiotic inactivation	Sven_rox
rphA	18.8712		rifampin phosphotransferase	rifamycin antibiotic	rifamycin antibiotic	antibiotic inactivation	rphA
arr-7	8.8022		rifampin ADP-ribosyltransferase (Arr)	rifamycin antibiotic	rifamycin antibiotic	antibiotic inactivation	arr-7
iri	7.7551		rifampin monooxygenase	rifamycin antibiotic	rifamycin antibiotic	antibiotic inactivation	iri
arr-1	5.43516		rifampin ADP-ribosyltransferase (Arr)	rifamycin antibiotic	rifamycin antibiotic	antibiotic inactivation	arr-1
arr-3	4.605		rifampin ADP-ribosyltransferase (Arr)	rifamycin antibiotic	rifamycin antibiotic	antibiotic inactivation	arr-3
HelR	11.5441		helicase-like RNA polymerase protection protein	rifamycin antibiotic	rifamycin antibiotic	antibiotic target protection	HelR
vgbB	2.13423	8.22749	streptogramin vgb lyase	streptogramin B antibiotic;streptogramin antibiotic	streptogramin antibiotic	antibiotic inactivation	vgbB
vgbC		3.35821	streptogramin vgb lyase	streptogramin B antibiotic;streptogramin antibiotic	streptogramin antibiotic	antibiotic inactivation	vgbC
vatH	11.2246	3.20122	streptogramin vat acetyltransferase	streptogramin A antibiotic;streptogramin antibiotic	streptogramin antibiotic	antibiotic inactivation	vatH
vatF	7.62692	2.23881	streptogramin vat acetyltransferase	streptogramin A antibiotic;streptogramin antibiotic	streptogramin antibiotic	antibiotic inactivation	vatF
vgbA	8.58942	2.17391	streptogramin vgb lyase	streptogramin B antibiotic;streptogramin antibiotic	streptogramin antibiotic	antibiotic inactivation	vgbA
vatA	13.7348		streptogramin vat acetyltransferase	streptogramin A antibiotic;streptogramin antibiotic	streptogramin antibiotic	antibiotic inactivation	vatA
sul2	5.04202	4.94822	sulfonamide resistant sul	sulfonamide antibiotic;sulfone antibiotic	sulfonamide antibiotic	antibiotic target replacement	sul2
sul1		2.37075	sulfonamide resistant sul	sulfonamide antibiotic;sulfone antibiotic	sulfonamide antibiotic	antibiotic target replacement	sul1
sul4	3.21429	1.20415	sulfonamide resistant sul	sulfonamide antibiotic	sulfonamide antibiotic	antibiotic target replacement	sul4
emrY	23.4857	65.0064	major facilitator superfamily (MFS) antibiotic efflux pump	tetracycline antibiotic	tetracycline antibiotic	antibiotic efflux	emrY
tet(K)	21.6062	31.4944	major facilitator superfamily (MFS) antibiotic efflux pump	tetracycline antibiotic	tetracycline antibiotic	antibiotic efflux	tet(K)
tet(Y)	10.5356	20.5966	major facilitator superfamily (MFS) antibiotic efflux pump	tetracycline antibiotic	tetracycline antibiotic	antibiotic efflux	tet(Y)
tetA(58)		10.7455	major facilitator superfamily (MFS) antibiotic efflux pump	tetracycline antibiotic	tetracycline antibiotic	antibiotic efflux	tetA(58)
tet(Z)		10.196	major facilitator superfamily (MFS) antibiotic efflux pump	tetracycline antibiotic	tetracycline antibiotic	antibiotic efflux	tet(Z)
tetB(46)	17.7773	9.88086	ATP-binding cassette (ABC) antibiotic efflux pump	tetracycline antibiotic	tetracycline antibiotic	antibiotic efflux	tetB(46)
tetB(60)	1.70732	7.9107	ATP-binding cassette (ABC) antibiotic efflux pump	tetracycline antibiotic	tetracycline antibiotic	antibiotic efflux	tetB(60)
tetA(46)	2.15827	5.72393	ATP-binding cassette (ABC) antibiotic efflux pump	tetracycline antibiotic	tetracycline antibiotic	antibiotic efflux	tetA(46)
tet(G)	9.77142	5.39854	major facilitator superfamily (MFS) antibiotic efflux pump	tetracycline antibiotic	tetracycline antibiotic	antibiotic efflux	tet(G)
tet(43)		3.34572	major facilitator superfamily (MFS) antibiotic efflux pump	tetracycline antibiotic	tetracycline antibiotic	antibiotic efflux	tet(43)
tet(V)	10.4805	2.95783	major facilitator superfamily (MFS) antibiotic efflux pump	tetracycline antibiotic	tetracycline antibiotic	antibiotic efflux	tet(V)
tet(35)		2.79503	ATP-binding cassette (ABC) antibiotic efflux pump	tetracycline antibiotic	tetracycline antibiotic	antibiotic efflux	tet(35)
tet(59)		2.30769	major facilitator superfamily (MFS) antibiotic efflux pump	tetracycline antibiotic	tetracycline antibiotic	antibiotic efflux	tet(59)
tet(31)	22.4165	2.1028	major facilitator superfamily (MFS) antibiotic efflux pump	tetracycline antibiotic	tetracycline antibiotic	antibiotic efflux	tet(31)
tet(L)	19.1503	1.13208	major facilitator superfamily (MFS) antibiotic efflux pump	tetracycline antibiotic	tetracycline antibiotic	antibiotic efflux	tet(L)
tet(30)	4.87945	1.11111	major facilitator superfamily (MFS) antibiotic efflux pump	tetracycline antibiotic	tetracycline antibiotic	antibiotic efflux	tet(30)
otr(B)	23.2544		major facilitator superfamily (MFS) antibiotic efflux pump	tetracycline antibiotic	tetracycline antibiotic	antibiotic efflux	otr(B)
otr(C)	14.5425		ATP-binding cassette (ABC) antibiotic efflux pump	tetracycline antibiotic	tetracycline antibiotic	antibiotic efflux	otr(C)
tetA(60)	12.9772		ATP-binding cassette (ABC) antibiotic efflux pump	tetracycline antibiotic	tetracycline antibiotic	antibiotic efflux	tetA(60)
tcr3	9.91457		major facilitator superfamily (MFS) antibiotic efflux pump	tetracycline antibiotic	tetracycline antibiotic	antibiotic efflux	tcr3
tet(H)	8.58794		major facilitator superfamily (MFS) antibiotic efflux pump	tetracycline antibiotic	tetracycline antibiotic	antibiotic efflux	tet(H)
tet(E)	7.23529		major facilitator superfamily (MFS) antibiotic efflux pump	tetracycline antibiotic	tetracycline antibiotic	antibiotic efflux	tet(E)
tetA(P)	4.57627		major facilitator superfamily (MFS) antibiotic efflux pump	tetracycline antibiotic	tetracycline antibiotic	antibiotic efflux	tetA(P)
tet(41)	3.52941		major facilitator superfamily (MFS) antibiotic efflux pump	tetracycline antibiotic	tetracycline antibiotic	antibiotic efflux	tet(41)
tet(B)	3		major facilitator superfamily (MFS) antibiotic efflux pump	tetracycline antibiotic	tetracycline antibiotic	antibiotic efflux	tet(B)
tet(52)	3.81356	46.1175	tetracycline inactivation enzyme	tetracycline antibiotic	tetracycline antibiotic	antibiotic inactivation	tet(52)
tet(X6)	12.6802	15.1764	tetracycline inactivation enzyme	tetracycline antibiotic	tetracycline antibiotic	antibiotic inactivation	tet(X6)
tet(55)	37.0394	6.1807	tetracycline inactivation enzyme	tetracycline antibiotic	tetracycline antibiotic	antibiotic inactivation	tet(55)
tet(48)	103.308	4.61607	tetracycline inactivation enzyme	tetracycline antibiotic	tetracycline antibiotic	antibiotic inactivation	tet(48)
tet(49)	3.125	2.38095	tetracycline inactivation enzyme	tetracycline antibiotic	tetracycline antibiotic	antibiotic inactivation	tet(49)
tet(47)		1.10701	tetracycline inactivation enzyme	tetracycline antibiotic	tetracycline antibiotic	antibiotic inactivation	tet(47)
tet(51)	46.4471		tetracycline inactivation enzyme	tetracycline antibiotic	tetracycline antibiotic	antibiotic inactivation	tet(51)
tet(56)	15.0221		tetracycline inactivation enzyme	tetracycline antibiotic	tetracycline antibiotic	antibiotic inactivation	tet(56)
tet(53)	6.08696		tetracycline inactivation enzyme	tetracycline antibiotic	tetracycline antibiotic	antibiotic inactivation	tet(53)
tet(X1)	1.17188		tetracycline inactivation enzyme	tetracycline antibiotic	tetracycline antibiotic	antibiotic inactivation	tet(X1)
tet(M)	4.75113	15.883	tetracycline-resistant ribosomal protection protein	tetracycline antibiotic	tetracycline antibiotic	antibiotic target protection	tet(M)
Streptomyces rimosus otr(A)	22.8692	7.92079	tetracycline-resistant ribosomal protection protein	tetracycline antibiotic	tetracycline antibiotic	antibiotic target protection	otr(A)S.rim
Streptomyces lividans otr(A)	16.9816	7.79265	tetracycline-resistant ribosomal protection protein	tetracycline antibiotic	tetracycline antibiotic	antibiotic target protection	otr(A)S.liv
tet(Q)	4.22535	7.11198	tetracycline-resistant ribosomal protection protein	tetracycline antibiotic	tetracycline antibiotic	antibiotic target protection	tet(Q)
tet(O/W/32/O)	3.4749	6.11854	tetracycline-resistant ribosomal protection protein	tetracycline antibiotic	tetracycline antibiotic	antibiotic target protection	tet(O/W/32/O)
tet(O/M/O)	10.8806	4.38408	tetracycline-resistant ribosomal protection protein	tetracycline antibiotic	tetracycline antibiotic	antibiotic target protection	tet(O/M/O)
tetB(P)	7.96285	4.30534	tetracycline-resistant ribosomal protection protein	tetracycline antibiotic	tetracycline antibiotic	antibiotic target protection	tetB(P)
tet(36)	14.7832	3.55966	tetracycline-resistant ribosomal protection protein	tetracycline antibiotic	tetracycline antibiotic	antibiotic target protection	tet(36)
tet(O/W/O)		2.83566	tetracycline-resistant ribosomal protection protein	tetracycline antibiotic	tetracycline antibiotic	antibiotic target protection	tet(O/W/O)
tet(W/32/O)		2.61628	tetracycline-resistant ribosomal protection protein	tetracycline antibiotic	tetracycline antibiotic	antibiotic target protection	tet(W/32/O)
tet(44)		2.22519	tetracycline-resistant ribosomal protection protein	tetracycline antibiotic	tetracycline antibiotic	antibiotic target protection	tet(44)
tet(W)		1.18577	tetracycline-resistant ribosomal protection protein	tetracycline antibiotic	tetracycline antibiotic	antibiotic target protection	tet(W)
tet(S)	54.7809		tetracycline-resistant ribosomal protection protein	tetracycline antibiotic	tetracycline antibiotic	antibiotic target protection	tet(S)
tet(W/N/W)	4.51087		tetracycline-resistant ribosomal protection protein	tetracycline antibiotic	tetracycline antibiotic	antibiotic target protection	tet(W/N/W)
tet(32)	2.84091		tetracycline-resistant ribosomal protection protein	tetracycline antibiotic	tetracycline antibiotic	antibiotic target protection	tet(32)
