# Supplementary material for: From Metagenomes to Functional Expression of Resistance: floR Gene Diversity in Bacteria from Salmon Farms
Source: Antibiotics (Basel). 2025 Jan 24;14(2):122. doi: 10.3390/antibiotics14020122 (PMC11851438; doi:10.3390/antibiotics14020122)
Supplement: Supplementary file 1 [file antibiotics-14-00122-s001.zip › Supplementary material/Table S3.mOTUs.xlsx]

## Sheet: Kingdom
Kingdom	Abundance C4F	Abundance C9F
Archaea	0.0759544	0.000704482
Bacteria	0.889055	0.998522
Eukaryota	0.0349901	0.000773962

## Sheet: Phylum
Kingdom	Phylum	Abundance C4F	Abundance C9F
Archaea	Archaea phylum incertae sedis	0.000352674	0
Archaea	Thaumarchaeota	0.0137806	0.000420334
Bacteria	Acidobacteria	0	0.000147901
Bacteria	Actinobacteria	0.00112392	0.00507229
Bacteria	Bacteria phylum incertae sedis	0.040023	0.00266412
Bacteria	Bacteroidetes	0.187309	0.469217
Bacteria	Chlorophyta	0.0349901	0.000773962
Bacteria	Cyanobacteria	0.00214293	0
Bacteria	Firmicutes	0.00822255	0.000433944
Bacteria	Nitrospinae	0.00311584	0.000134565
Bacteria	Planctomycetes	0.00147053	0.000305652
Bacteria	Proteobacteria	0.640599	0.514782
Bacteria	Verrucomicrobia	0.00504865	0.00576419
Eukaryota	Euryarchaeota	0.0618211	0.000284148

## Sheet: Class
Kingdom	Phylum	Class	Abundance C4F	Abundance C9F
Archaea	Archaea phylum incertae sedis	Archaea class incertae sedis	0.000352674	0
Archaea	Thaumarchaeota	Thaumarchaeota class incertae sedis	0.0137806	0.000420334
Bacteria	Acidobacteria	Acidobacteria class incertae sedis	0	0.000147901
Bacteria	Actinobacteria	Acidimicrobiia	0.000214895	0
Bacteria	Actinobacteria	Actinobacteria	0.000133841	0.00461157
Bacteria	Actinobacteria	Actinobacteria class incertae sedis	0.000775181	0.000460719
Bacteria	Bacteria phylum incertae sedis	Bacteria class incertae sedis	0.040023	0.00266412
Bacteria	Bacteroidetes	Bacteroidetes class incertae sedis	0.0257828	0.00255026
Bacteria	Bacteroidetes	Chitinophagia	8.79979e-05	0.0036802
Bacteria	Bacteroidetes	Cytophagia	0.00106303	0.00378003
Bacteria	Bacteroidetes	Flavobacteriia	0.159531	0.459096
Bacteria	Bacteroidetes	Saprospiria	0.000845058	0
Bacteria	Bacteroidetes	Sphingobacteriia	0	0.000110428
Bacteria	Cyanobacteria	Cyanobacteria class incertae sedis	0.00214293	0
Bacteria	Firmicutes	Bacilli	0.00816636	0.000316387
Bacteria	Firmicutes	Negativicutes	5.61922e-05	0
Bacteria	Firmicutes	Tissierellia	0	0.000117557
Bacteria	Nitrospinae	Nitrospinae class incertae sedis	0.00311584	0.000134565
Bacteria	Planctomycetes	Planctomycetes class incertae sedis	0.000111512	0
Bacteria	Planctomycetes	Planctomycetia	0.00135902	0.000305652
Bacteria	Proteobacteria	Alphaproteobacteria	0.31601	0.0574065
Bacteria	Proteobacteria	Betaproteobacteria	0.0170124	0.170788
Bacteria	Proteobacteria	Deltaproteobacteria	0.000195881	0
Bacteria	Proteobacteria	Gammaproteobacteria	0.270942	0.284203
Bacteria	Proteobacteria	Proteobacteria class [Gammaproteobacteria/Alphaproteobacteria]	0.00575154	0
Bacteria	Proteobacteria	Proteobacteria class incertae sedis	0.0306871	0.00238449
Bacteria	Verrucomicrobia	Verrucomicrobia class incertae sedis	0.0029704	0.00576419
Bacteria	Verrucomicrobia	Verrucomicrobiae	0.00207826	0
Eukaryota	Euryarchaeota	Euryarchaeota class incertae sedis	0.0618211	0.000284148
Eukaryota	Euryarchaeota	Mamiellophyceae	0.0349901	0.000773962

## Sheet: Order
Kingdom	Phylum	Class	Order	Abundance C4F	Abundance C9F
Archaea	Archaea phylum incertae sedis	Archaea class incertae sedis	Archaea order incertae sedis	0.000352674	0
Archaea	Thaumarchaeota	Thaumarchaeota class incertae sedis	Nitrosopumilales	0.00715099	0.000420334
Archaea	Thaumarchaeota	Thaumarchaeota class incertae sedis	Thaumarchaeota order incertae sedis	0.00662962	0
Bacteria	Acidobacteria	Acidobacteria class incertae sedis	Acidobacteria order incertae sedis	0	0.000147901
Bacteria	Actinobacteria	Actinobacteria	Actinobacteria order incertae sedis	0.000909022	0.00432361
Bacteria	Actinobacteria	Actinobacteria	Micrococcales	0	0.000562584
Bacteria	Actinobacteria	Actinobacteria	Propionibacteriales	0	0.000186087
Bacteria	Actinobacteria	Acidimicrobiia	Acidimicrobiia order incertae sedis	0.000214895	0
Bacteria	Bacteria phylum incertae sedis	Bacteria class incertae sedis	Bacteria order incertae sedis	0.040023	0.00266412
Bacteria	Bacteroidetes	Sphingobacteriia	Sphingobacteriales	0	0.000110428
Bacteria	Bacteroidetes	Saprospiria	Saprospirales	0.000845058	0
Bacteria	Bacteroidetes	Chitinophagia	Chitinophagia order incertae sedis	0	0.00174269
Bacteria	Bacteroidetes	Bacteroidetes class incertae sedis	Bacteroidetes order incertae sedis	0.0257828	0.00255026
Bacteria	Bacteroidota	Flavobacteriia	Flavobacteriales	0.141857	0.456649
Bacteria	Bacteroidota	Flavobacteriia	Flavobacteriia order incertae sedis	0.0176736	0.00244647
Bacteria	Bacteroidota	Bacteroidia	Chitinophagales	8.79979e-05	0.00193751
Bacteria	Bacteroidota	Bacteroidia	Cytophagales	0.00106303	0.00378003
Bacteria	Cyanobacteria	Cyanobacteria class incertae sedis	Synechococcales	0.00214293	0
Bacteria	Firmicutes	Tissierellia	Tissierellales	0	0.000117557
Bacteria	Firmicutes	Negativicutes	Veillonellales	5.61922e-05	0
Bacteria	Firmicutes	Bacilli	Bacillales	0.00816636	0.000316387
Bacteria	Nitrospinae	Nitrospinae class incertae sedis	Nitrospinae order incertae sedis	0.00311584	0.000134565
Bacteria	Planctomycetes	Planctomycetia	Planctomycetales	0.00135902	0.000305652
Bacteria	Planctomycetes	Planctomycetia	Planctomycetes order incertae sedis	0.000111512	0
Bacteria	Proteobacteria	Proteobacteria class incertae sedis	Proteobacteria order incertae sedis	0.0306871	0.00238449
Bacteria	Proteobacteria	Gammaproteobacteria	Aeromonadales	0	0.00015665
Bacteria	Proteobacteria	Gammaproteobacteria	Alteromonadales	0.00529252	0.00378904
Bacteria	Proteobacteria	Gammaproteobacteria	Burkholderiales	0.0108803	0.153148
Bacteria	Proteobacteria	Gammaproteobacteria	Cellvibrionales	0.0174246	0.236717
Bacteria	Proteobacteria	Gammaproteobacteria	Chromatiales	0.00706607	0.000216964
Bacteria	Proteobacteria	Gammaproteobacteria	Enterobacterales	0	9.58651e-05
Bacteria	Proteobacteria	Gammaproteobacteria	Gammaproteobacteria order incertae sedis	0.188943	0.0330535
Bacteria	Proteobacteria	Gammaproteobacteria	Methylococcales	0	0.00152894
Bacteria	Proteobacteria	Gammaproteobacteria	Oceanospirillales	0.000539454	0.000398851
Bacteria	Proteobacteria	Gammaproteobacteria	Proteobacteria order [Sphingomonadales/Enterobacterales]	0.00420251	0
Bacteria	Proteobacteria	Gammaproteobacteria	Proteobacteria order [Xanthomonadales/Sphingomonadales]	0.00154902	0
Bacteria	Proteobacteria	Gammaproteobacteria	Pseudomonadales	0.0100427	0.00155223
Bacteria	Proteobacteria	Gammaproteobacteria	Thiotrichales	0.00149492	0
Bacteria	Proteobacteria	Gammaproteobacteria	Vibrionales	0.00685895	0.00669437
Bacteria	Proteobacteria	Gammaproteobacteria	Xanthomonadales	0.0332797	0
Bacteria	Proteobacteria	Deltaproteobacteria	Deltaproteobacteria order incertae sedis	0.000195881	0
Bacteria	Proteobacteria	Betaproteobacteria	Nitrosomonadales	0.00613209	0.0176407
Bacteria	Proteobacteria	Alphaproteobacteria	Alphaproteobacteria order incertae sedis	0.0589033	0.00893762
Bacteria	Proteobacteria	Alphaproteobacteria	Caulobacterales	0	0.000204425
Bacteria	Proteobacteria	Alphaproteobacteria	Pelagibacterales	0.061274	0.0162925
Bacteria	Proteobacteria	Alphaproteobacteria	Rhizobiales	0.000709808	0
Bacteria	Proteobacteria	Alphaproteobacteria	Rhodobacterales	0.193492	0.0313686
Bacteria	Proteobacteria	Alphaproteobacteria	Rhodospirillales	0.000713842	0
Bacteria	Proteobacteria	Alphaproteobacteria	Rickettsiales	0.000255487	0
Bacteria	Proteobacteria	Alphaproteobacteria	Sphingomonadales	0.000661883	0.000603355
Bacteria	Verrucomicrobia	Verrucomicrobiae	Verrucomicrobiales	0.00207826	0
Bacteria	Verrucomicrobia	Verrucomicrobia class incertae sedis	Verrucomicrobia order incertae sedis	0.0029704	0.00576419
Eukaryota	Euryarchaeota	Mamiellophyceae	Mamiellales	0.0349901	0.000773962
Eukaryota	Euryarchaeota	Euryarchaeota class incertae sedis	Euryarchaeota order incertae sedis	0.0618211	0.000284148

## Sheet: Family
Kingdom	Phylum	Class	Order	Family	Abundance C4F	Abundance C9F
Archaea	Archaea phylum incertae sedis	Archaea class incertae sedis	Archaea order incertae sedis	Archaea fam. incertae sedis	0.000352674	0
Archaea	Euryarchaeota	Euryarchaeota class incertae sedis	Euryarchaeota order incertae sedis	Euryarchaeota fam. incertae sedis	0.0618211	0.000284148
Archaea	Thaumarchaeota	Thaumarchaeota class incertae sedis	Nitrosopumilales	Nitrosopumilaceae	0.00715099	0.000420334
Archaea	Thaumarchaeota	Thaumarchaeota class incertae sedis	Thaumarchaeota order incertae sedis	Thaumarchaeota fam. incertae sedis	0.00662962	0
Bacteria	Acidobacteria	Acidobacteria class incertae sedis	Acidobacteria order incertae sedis	Acidobacteria fam. incertae sedis	0	0.000147901
Bacteria	Actinobacteria	Acidimicrobiia	Acidimicrobiia order incertae sedis	Acidimicrobiia fam. incertae sedis	0.000214895	0
Bacteria	Actinobacteria	Actinobacteria	Actinobacteria order incertae sedis	Actinobacteria fam. incertae sedis	0.000909022	0.00432361
Bacteria	Actinobacteria	Actinobacteria	Micrococcales	Microbacteriaceae	0	0.000562584
Bacteria	Actinobacteria	Actinobacteria	Propionibacteriales	Propionibacteriaceae	0	0.000186087
Bacteria	Bacteria phylum incertae sedis	Bacteria class incertae sedis	Bacteria order incertae sedis	Bacteria fam. incertae sedis	0.040023	0.00266412
Bacteria	Bacteroidetes	Bacteroidetes class incertae sedis	Bacteroidetes order incertae sedis	Bacteroidetes fam. incertae sedis	0.0257828	0.00255026
Bacteria	Bacteroidetes	Chitinophagia	Chitinophagales	Chitinophagaceae	8.79979e-05	0.00193751
Bacteria	Bacteroidetes	Chitinophagia	Chitinophagia order incertae sedis	Chitinophagia fam. incertae sedis	0	0.00174269
Bacteria	Bacteroidetes	Cytophagia	Cytophagales	Cytophagaceae	0	0.00186021
Bacteria	Bacteroidetes	Cytophagia	Cytophagales	Cytophagales fam. incertae sedis	0.000786921	0
Bacteria	Bacteroidetes	Cytophagia	Cytophagales	Flammeovirgaceae	0.000276114	0.00191982
Bacteria	Bacteroidetes	Flavobacteriia	Flavobacteriales	Crocinitomicaceae	0	0.00472165
Bacteria	Bacteroidetes	Flavobacteriia	Flavobacteriales	Cryomorphaceae	0.00045238	0
Bacteria	Bacteroidetes	Flavobacteriia	Flavobacteriales	Flavobacteriaceae	0.13829	0.44358
Bacteria	Bacteroidetes	Flavobacteriia	Flavobacteriales	Flavobacteriales fam. incertae sedis	0.00311471	0.00834734
Bacteria	Bacteroidetes	Flavobacteriia	Flavobacteriia order incertae sedis	Flavobacteriia fam. incertae sedis	0.0176736	0.00244647
Bacteria	Bacteroidetes	Saprospiria	Saprospirales	Saprospirales fam. incertae sedis	0.000845058	0
Bacteria	Bacteroidetes	Sphingobacteriia	Sphingobacteriales	Sphingobacteriaceae	0	0.000110428
Bacteria	Cyanobacteria	Cyanobacteria class incertae sedis	Synechococcales	Synechococcaceae	0.00214293	0
Bacteria	Firmicutes	Bacilli	Bacillales	Paenibacillaceae	0.00816636	0
Bacteria	Firmicutes	Bacilli	Bacillales	Staphylococcaceae	0	0.000316387
Bacteria	Firmicutes	Negativicutes	Veillonellales	Veillonellaceae	5.61922e-05	0
Bacteria	Firmicutes	Tissierellia	Tissierellales	Peptoniphilaceae	0	0.000117557
Bacteria	Nitrospinae	Nitrospinae class incertae sedis	Nitrospinae order incertae sedis	Nitrospinae fam. incertae sedis	0.00311584	0.000134565
Bacteria	Planctomycetes	Planctomycetes class incertae sedis	Planctomycetes order incertae sedis	Planctomycetes fam. incertae sedis	0.000111512	0
Bacteria	Planctomycetes	Planctomycetia	Planctomycetales	Planctomycetaceae	0.000683301	0
Bacteria	Planctomycetes	Planctomycetia	Planctomycetales	Planctomycetales fam. incertae sedis	0.000675716	0.000305652
Bacteria	Proteobacteria	Alphaproteobacteria	Alphaproteobacteria order incertae sedis	Alphaproteobacteria fam. incertae sedis	0.0589033	0.00893762
Bacteria	Proteobacteria	Alphaproteobacteria	Caulobacterales	Caulobacteraceae	0	0.000204425
Bacteria	Proteobacteria	Alphaproteobacteria	Pelagibacterales	Pelagibacteraceae	0.0607989	0.0162925
Bacteria	Proteobacteria	Alphaproteobacteria	Pelagibacterales	Pelagibacterales fam. incertae sedis	0.000475079	0
Bacteria	Proteobacteria	Alphaproteobacteria	Rhizobiales	Bradyrhizobiaceae	0.000113717	0
Bacteria	Proteobacteria	Alphaproteobacteria	Rhizobiales	Phyllobacteriaceae	0.000596091	0
Bacteria	Proteobacteria	Alphaproteobacteria	Rhodobacterales	Hyphomonadaceae	0.00211596	0.00114747
Bacteria	Proteobacteria	Alphaproteobacteria	Rhodobacterales	Rhodobacteraceae	0.0534069	0.0113046
Bacteria	Proteobacteria	Alphaproteobacteria	Rhodobacterales	Rhodobacterales fam. incertae sedis	0.137969	0.0189165
Bacteria	Proteobacteria	Alphaproteobacteria	Rhodospirillales	Rhodospirillaceae	0.000713842	0
Bacteria	Proteobacteria	Alphaproteobacteria	Rickettsiales	Rickettsiales fam. incertae sedis	0.000255487	0
Bacteria	Proteobacteria	Alphaproteobacteria	Sphingomonadales	Sphingomonadaceae	0.000661883	0.000603355
Bacteria	Proteobacteria	Betaproteobacteria	Burkholderiales	Burkholderiaceae	0.00300913	0.00564716
Bacteria	Proteobacteria	Betaproteobacteria	Burkholderiales	Comamonadaceae	0.0074613	0.147501
Bacteria	Proteobacteria	Betaproteobacteria	Burkholderiales	Oxalobacteraceae	0.000409872	0
Bacteria	Proteobacteria	Betaproteobacteria	Nitrosomonadales	Methylophilaceae	0.00402428	0.0171666
Bacteria	Proteobacteria	Betaproteobacteria	Nitrosomonadales	Nitrosomonadales fam. incertae sedis	0.0021078	0.000474073
Bacteria	Proteobacteria	Deltaproteobacteria	Deltaproteobacteria order incertae sedis	Deltaproteobacteria fam. incertae sedis	0.000195881	0
Bacteria	Proteobacteria	Gammaproteobacteria	Aeromonadales	Aeromonadaceae	0	0.00015665
Bacteria	Proteobacteria	Gammaproteobacteria	Alteromonadales	Alteromonadaceae	0.000342334	8.50619e-05
Bacteria	Proteobacteria	Gammaproteobacteria	Alteromonadales	Alteromonadales fam. [Pseudoalteromonadaceae/Alteromonadaceae]	0.000191911	0
Bacteria	Proteobacteria	Gammaproteobacteria	Alteromonadales	Colwelliaceae	0.000633189	0
Bacteria	Proteobacteria	Gammaproteobacteria	Alteromonadales	Pseudoalteromonadaceae	0.00394766	0.002183
Bacteria	Proteobacteria	Gammaproteobacteria	Alteromonadales	Shewanellaceae	0.000177421	0.00152097
Bacteria	Proteobacteria	Gammaproteobacteria	Cellvibrionales	Cellvibrionales fam. incertae sedis	0.00228007	0.000496448
Bacteria	Proteobacteria	Gammaproteobacteria	Cellvibrionales	Halieaceae	0.00117182	0
Bacteria	Proteobacteria	Gammaproteobacteria	Cellvibrionales	Porticoccaceae	0.0139728	0.23622
Bacteria	Proteobacteria	Gammaproteobacteria	Chromatiales	Woeseiaceae	0.00706607	0.000216964
Bacteria	Proteobacteria	Gammaproteobacteria	Enterobacterales	Morganellaceae	0	9.58651e-05
Bacteria	Proteobacteria	Gammaproteobacteria	Gammaproteobacteria order incertae sedis	Gammaproteobacteria fam. incertae sedis	0.188943	0.0330535
Bacteria	Proteobacteria	Gammaproteobacteria	Methylococcales	Methylococcaceae	0	0.00152894
Bacteria	Proteobacteria	Gammaproteobacteria	Oceanospirillales	Oceanospirillaceae	0.000539454	0.000398851
Bacteria	Proteobacteria	Gammaproteobacteria	Pseudomonadales	Moraxellaceae	0.00130305	0.000587982
Bacteria	Proteobacteria	Gammaproteobacteria	Pseudomonadales	Pseudomonadaceae	0.00873965	0.000964252
Bacteria	Proteobacteria	Gammaproteobacteria	Thiotrichales	Piscirickettsiaceae	0.00149492	0
Bacteria	Proteobacteria	Gammaproteobacteria	Vibrionales	Vibrionaceae	0.00685895	0.00669437
Bacteria	Proteobacteria	Gammaproteobacteria	Xanthomonadales	Xanthomonadaceae	0.0332797	0
Bacteria	Proteobacteria	Proteobacteria class [Gammaproteobacteria/Alphaproteobacteria]	Proteobacteria order [Sphingomonadales/Enterobacterales]	Proteobacteria fam. [Sphingomonadaceae/Enterobacteriaceae]	0.00420251	0
Bacteria	Proteobacteria	Proteobacteria class [Gammaproteobacteria/Alphaproteobacteria]	Proteobacteria order [Xanthomonadales/Sphingomonadales]	Proteobacteria fam. [Xanthomonadaceae/Sphingomonadaceae]	0.00154902	0
Bacteria	Proteobacteria	Proteobacteria class incertae sedis	Proteobacteria order incertae sedis	Proteobacteria fam. incertae sedis	0.0306871	0.00238449
Bacteria	Verrucomicrobia	Verrucomicrobia class incertae sedis	Verrucomicrobia order incertae sedis	Verrucomicrobia fam. incertae sedis	0.0029704	0.00576419
Bacteria	Verrucomicrobia	Verrucomicrobiae	Verrucomicrobiales	Verrucomicrobiales fam. incertae sedis	0.00207826	0
Eukaryota	Chlorophyta	Mamiellophyceae	Mamiellales	Bathycoccaceae	0.0298685	0.000377789
Eukaryota	Chlorophyta	Mamiellophyceae	Mamiellales	Mamiellaceae	0.00512168	0.000396173

## Sheet: Genus
Kingdom	Phylum	Class	Order	Family	Genus	Abundance C4F	Abundance C9F
Archaea	Archaea phylum incertae sedis	Archaea class incertae sedis	Archaea order incertae sedis	Archaea fam. incertae sedis	Archaea gen. incertae sedis	0.000352674	0
Archaea	Euryarchaeota	Euryarchaeota class incertae sedis	Euryarchaeota order incertae sedis	Euryarchaeota fam. incertae sedis	Euryarchaeota gen. incertae sedis	0.0618211	0.000284148
Archaea	Thaumarchaeota	Thaumarchaeota class incertae sedis	Nitrosopumilales	Nitrosopumilaceae	Nitrosopumilaceae gen. incertae sedis	0.00715099	0.000420334
Archaea	Thaumarchaeota	Thaumarchaeota class incertae sedis	Thaumarchaeota order incertae sedis	Thaumarchaeota fam. incertae sedis	Thaumarchaeota gen. incertae sedis	0.00662962	0
Bacteria	Acidobacteria	Acidobacteria class incertae sedis	Acidobacteria order incertae sedis	Acidobacteria fam. incertae sedis	Acidobacteria gen. incertae sedis	0	0.000147901
Bacteria	Actinobacteria	Acidimicrobiia	Acidimicrobiia order incertae sedis	Acidimicrobiia fam. incertae sedis	Acidimicrobiia gen. incertae sedis	0.000214895	0
Bacteria	Actinobacteria	Actinobacteria	Actinobacteria order incertae sedis	Actinobacteria fam. incertae sedis	Actinobacteria gen. incertae sedis	0.000909022	0.00432361
Bacteria	Actinobacteria	Actinobacteria	Micrococcales	Microbacteriaceae	Microbacteriaceae gen. incertae sedis	0	0.000562584
Bacteria	Actinobacteria	Actinobacteria	Propionibacteriales	Propionibacteriaceae	Cutibacterium	0	0.000186087
Bacteria	Bacteria phylum incertae sedis	Bacteria class incertae sedis	Bacteria order incertae sedis	Bacteria fam. incertae sedis	Bacteria gen. incertae sedis	0.040023	0.00266412
Bacteria	Bacteroidetes	Bacteroidetes class incertae sedis	Bacteroidetes order incertae sedis	Bacteroidetes fam. incertae sedis	Bacteroidetes gen. incertae sedis	0.0257828	0.00255026
Bacteria	Bacteroidetes	Chitinophagia	Chitinophagales	Chitinophagaceae	Chitinophagaceae gen. incertae sedis	8.79979e-05	0.00193751
Bacteria	Bacteroidetes	Chitinophagia	Chitinophagia order incertae sedis	Chitinophagia fam. incertae sedis	Chitinophagia gen. incertae sedis	0	0.00174269
Bacteria	Bacteroidetes	Cytophagia	Cytophagales	Cytophagaceae	Cytophagaceae gen. incertae sedis	0	0.00186021
Bacteria	Bacteroidetes	Cytophagia	Cytophagales	Cytophagales fam. incertae sedis	Cytophagales gen. incertae sedis	0.000786921	0
Bacteria	Bacteroidetes	Cytophagia	Cytophagales	Flammeovirgaceae	Flammeovirgaceae gen. incertae sedis	0.000276114	0.00191982
Bacteria	Bacteroidetes	Flavobacteriia	Flavobacteriales	Crocinitomicaceae	Crocinitomicaceae gen. incertae sedis	0	0.00472165
Bacteria	Bacteroidetes	Flavobacteriia	Flavobacteriales	Cryomorphaceae	Cryomorphaceae gen. incertae sedis	0.00045238	0
Bacteria	Bacteroidetes	Flavobacteriia	Flavobacteriales	Flavobacteriaceae	Cellulophaga	0.000164578	0.000261973
Bacteria	Bacteroidetes	Flavobacteriia	Flavobacteriales	Flavobacteriaceae	Flavobacteriaceae gen. incertae sedis	0.0714811	0.0291299
Bacteria	Bacteroidetes	Flavobacteriia	Flavobacteriales	Flavobacteriaceae	Flavobacterium	0	0.108835
Bacteria	Bacteroidetes	Flavobacteriia	Flavobacteriales	Flavobacteriaceae	Formosa	0.00170542	0.000492904
Bacteria	Bacteroidetes	Flavobacteriia	Flavobacteriales	Flavobacteriaceae	Gillisia	0.000221125	0
Bacteria	Bacteroidetes	Flavobacteriia	Flavobacteriales	Flavobacteriaceae	Maribacter	0	0.000289711
Bacteria	Bacteroidetes	Flavobacteriia	Flavobacteriales	Flavobacteriaceae	Polaribacter	0.0636625	0.304348
Bacteria	Bacteroidetes	Flavobacteriia	Flavobacteriales	Flavobacteriaceae	Tenacibaculum	0.00101138	0.000222352
Bacteria	Bacteroidetes	Flavobacteriia	Flavobacteriales	Flavobacteriaceae	Winogradskyella	4.36976e-05	0
Bacteria	Bacteroidetes	Flavobacteriia	Flavobacteriales	Flavobacteriales fam. incertae sedis	Flavobacteriales gen. incertae sedis	0.00311471	0.00834734
Bacteria	Bacteroidetes	Flavobacteriia	Flavobacteriia order incertae sedis	Flavobacteriia fam. incertae sedis	Flavobacteriia gen. incertae sedis	0.0176736	0.00244647
Bacteria	Bacteroidetes	Saprospiria	Saprospirales	Saprospirales fam. incertae sedis	Saprospirales gen. incertae sedis	0.000845058	0
Bacteria	Bacteroidetes	Sphingobacteriia	Sphingobacteriales	Sphingobacteriaceae	Sphingobacteriaceae gen. incertae sedis	0	0.000110428
Bacteria	Cyanobacteria	Cyanobacteria class incertae sedis	Synechococcales	Synechococcaceae	Synechococcus	0.00214293	0
Bacteria	Firmicutes	Bacilli	Bacillales	Paenibacillaceae	Brevibacillus	0.00816636	0
Bacteria	Firmicutes	Bacilli	Bacillales	Staphylococcaceae	Staphylococcus	0	0.000316387
Bacteria	Firmicutes	Negativicutes	Veillonellales	Veillonellaceae	Veillonella	5.61922e-05	0
Bacteria	Firmicutes	Tissierellia	Tissierellales	Peptoniphilaceae	Anaerococcus	0	0.000117557
Bacteria	Nitrospinae	Nitrospinae class incertae sedis	Nitrospinae order incertae sedis	Nitrospinae fam. incertae sedis	Nitrospinae gen. incertae sedis	0.00311584	0.000134565
Bacteria	Planctomycetes	Planctomycetes class incertae sedis	Planctomycetes order incertae sedis	Planctomycetes fam. incertae sedis	Planctomycetes gen. incertae sedis	0.000111512	0
Bacteria	Planctomycetes	Planctomycetia	Planctomycetales	Planctomycetaceae	Planctomycetaceae gen. incertae sedis	0.000683301	0
Bacteria	Planctomycetes	Planctomycetia	Planctomycetales	Planctomycetales fam. incertae sedis	Planctomycetales gen. incertae sedis	0.000675716	0.000305652
Bacteria	Proteobacteria	Alphaproteobacteria	Alphaproteobacteria order incertae sedis	Alphaproteobacteria fam. incertae sedis	Alphaproteobacteria gen. incertae sedis	0.0589033	0.00893762
Bacteria	Proteobacteria	Alphaproteobacteria	Caulobacterales	Caulobacteraceae	Caulobacteraceae gen. incertae sedis	0	0.000204425
Bacteria	Proteobacteria	Alphaproteobacteria	Pelagibacterales	Pelagibacteraceae	Candidatus Pelagibacter	0.0301114	0.0157223
Bacteria	Proteobacteria	Alphaproteobacteria	Pelagibacterales	Pelagibacteraceae	Pelagibacteraceae gen. incertae sedis	0.0306875	0.000570151
Bacteria	Proteobacteria	Alphaproteobacteria	Pelagibacterales	Pelagibacterales fam. incertae sedis	Pelagibacterales gen. incertae sedis	0.000475079	0
Bacteria	Proteobacteria	Alphaproteobacteria	Rhizobiales	Bradyrhizobiaceae	Bradyrhizobium	0.000113717	0
Bacteria	Proteobacteria	Alphaproteobacteria	Rhizobiales	Phyllobacteriaceae	Phyllobacterium	0.000596091	0
Bacteria	Proteobacteria	Alphaproteobacteria	Rhodobacterales	Hyphomonadaceae	Hellea	0.00211596	0.00114747
Bacteria	Proteobacteria	Alphaproteobacteria	Rhodobacterales	Rhodobacteraceae	Lentibacter	0.00272692	0.000293121
Bacteria	Proteobacteria	Alphaproteobacteria	Rhodobacterales	Rhodobacteraceae	Planktomarina	0.0148435	0.00776109
Bacteria	Proteobacteria	Alphaproteobacteria	Rhodobacterales	Rhodobacteraceae	Pseudorhodobacter	0	0.00026845
Bacteria	Proteobacteria	Alphaproteobacteria	Rhodobacterales	Rhodobacteraceae	Rhodobacteraceae gen. incertae sedis	0.0357011	0.00268878
Bacteria	Proteobacteria	Alphaproteobacteria	Rhodobacterales	Rhodobacteraceae	Sulfitobacter	0.000135417	0.00029316
Bacteria	Proteobacteria	Alphaproteobacteria	Rhodobacterales	Rhodobacterales fam. incertae sedis	Rhodobacterales gen. incertae sedis	0.137969	0.0189165
Bacteria	Proteobacteria	Alphaproteobacteria	Rhodospirillales	Rhodospirillaceae	Rhodospirillaceae gen. incertae sedis	0.000713842	0
Bacteria	Proteobacteria	Alphaproteobacteria	Rickettsiales	Rickettsiales fam. incertae sedis	Rickettsiales gen. incertae sedis	0.000255487	0
Bacteria	Proteobacteria	Alphaproteobacteria	Sphingomonadales	Sphingomonadaceae	Sphingomonadaceae gen. incertae sedis	0	0.000126714
Bacteria	Proteobacteria	Betaproteobacteria	Burkholderiales	Burkholderiaceae	Burkholderiaceae gen. incertae sedis	0	0.00041834
Bacteria	Proteobacteria	Betaproteobacteria	Burkholderiales	Burkholderiaceae	Polynucleobacter	0.000255629	0.00522882
Bacteria	Proteobacteria	Betaproteobacteria	Burkholderiales	Burkholderiaceae	Ralstonia	0.0027535	0
Bacteria	Proteobacteria	Betaproteobacteria	Burkholderiales	Comamonadaceae	Comamonadaceae gen. incertae sedis	0.00718912	0.139661
Bacteria	Proteobacteria	Betaproteobacteria	Burkholderiales	Comamonadaceae	Curvibacter	0	8.82633e-05
Bacteria	Proteobacteria	Betaproteobacteria	Burkholderiales	Comamonadaceae	Delftia	0.000272184	0
Bacteria	Proteobacteria	Betaproteobacteria	Burkholderiales	Comamonadaceae	Limnohabitans	0	0.00775085
Bacteria	Proteobacteria	Betaproteobacteria	Burkholderiales	Oxalobacteraceae	Herbaspirillum	0.000409872	0
Bacteria	Proteobacteria	Betaproteobacteria	Nitrosomonadales	Methylophilaceae	Candidatus Methylopumilus	0.000655895	0.00101287
Bacteria	Proteobacteria	Betaproteobacteria	Nitrosomonadales	Methylophilaceae	Methylophilaceae gen. incertae sedis	0.00336839	0.0159476
Bacteria	Proteobacteria	Betaproteobacteria	Nitrosomonadales	Methylophilaceae	Methylotenera	0	0.000206071
Bacteria	Proteobacteria	Betaproteobacteria	Nitrosomonadales	Nitrosomonadales fam. incertae sedis	Nitrosomonadales gen. incertae sedis	0.0021078	0.000474073
Bacteria	Proteobacteria	Deltaproteobacteria	Deltaproteobacteria order incertae sedis	Deltaproteobacteria fam. incertae sedis	Deltaproteobacteria gen. incertae sedis	0.000195881	0
Bacteria	Proteobacteria	Gammaproteobacteria	Aeromonadales	Aeromonadaceae	Aeromonas	0	0.00015665
Bacteria	Proteobacteria	Gammaproteobacteria	Alteromonadales	Alteromonadaceae	Glaciecola	0.000209422	0
Bacteria	Proteobacteria	Gammaproteobacteria	Alteromonadales	Alteromonadaceae	Marinobacter	0.000132912	0
Bacteria	Proteobacteria	Gammaproteobacteria	Alteromonadales	Alteromonadaceae	Paraglaciecola	0	8.50619e-05
Bacteria	Proteobacteria	Gammaproteobacteria	Alteromonadales	Alteromonadales fam. [Pseudoalteromonadaceae/Alteromonadaceae]	Alteromonadales gen. [Paraglaciecola/Pseudoalteromonas]	0.000191911	0
Bacteria	Proteobacteria	Gammaproteobacteria	Alteromonadales	Colwelliaceae	Colwellia	0.000633189	0
Bacteria	Proteobacteria	Gammaproteobacteria	Alteromonadales	Pseudoalteromonadaceae	Pseudoalteromonas	0.00394766	0.002183
Bacteria	Proteobacteria	Gammaproteobacteria	Alteromonadales	Shewanellaceae	Shewanella	0.000177421	0.00152097
Bacteria	Proteobacteria	Gammaproteobacteria	Cellvibrionales	Cellvibrionales fam. incertae sedis	Cellvibrionales gen. incertae sedis	0.00228007	0.000496448
Bacteria	Proteobacteria	Gammaproteobacteria	Cellvibrionales	Halieaceae	Halieaceae gen. incertae sedis	0.00117182	0
Bacteria	Proteobacteria	Gammaproteobacteria	Cellvibrionales	Porticoccaceae	Porticoccaceae gen. incertae sedis	0.0139728	0.23622
Bacteria	Proteobacteria	Gammaproteobacteria	Chromatiales	Woeseiaceae	Woeseia	0.00706607	0.000216964
Bacteria	Proteobacteria	Gammaproteobacteria	Enterobacterales	Morganellaceae	Morganella	0	9.58651e-05
Bacteria	Proteobacteria	Gammaproteobacteria	Gammaproteobacteria order incertae sedis	Gammaproteobacteria fam. incertae sedis	Gammaproteobacteria gen. incertae sedis	0.188943	0.0330535
Bacteria	Proteobacteria	Gammaproteobacteria	Methylococcales	Methylococcaceae	Methylococcaceae gen. incertae sedis	0	0.00152894
Bacteria	Proteobacteria	Gammaproteobacteria	Oceanospirillales	Oceanospirillaceae	Oceanospirillaceae gen. incertae sedis	0.000539454	0.000398851
Bacteria	Proteobacteria	Gammaproteobacteria	Pseudomonadales	Moraxellaceae	Moraxellaceae gen. incertae sedis	0	0.000167294
Bacteria	Proteobacteria	Gammaproteobacteria	Pseudomonadales	Moraxellaceae	Psychrobacter	0.00130305	0.000420688
Bacteria	Proteobacteria	Gammaproteobacteria	Pseudomonadales	Pseudomonadaceae	Pseudomonas	0.00873965	0.000964252
Bacteria	Proteobacteria	Gammaproteobacteria	Thiotrichales	Piscirickettsiaceae	Piscirickettsia	0.00149492	0
Bacteria	Proteobacteria	Gammaproteobacteria	Vibrionales	Vibrionaceae	Aliivibrio	0.00498937	0.00444492
Bacteria	Proteobacteria	Gammaproteobacteria	Vibrionales	Vibrionaceae	Photobacterium	0.000132835	0.00160976
Bacteria	Proteobacteria	Gammaproteobacteria	Vibrionales	Vibrionaceae	Vibrio	0.00173675	0.000639688
Bacteria	Proteobacteria	Gammaproteobacteria	Xanthomonadales	Xanthomonadaceae	Stenotrophomonas	0.0332797	0
Bacteria	Proteobacteria	Proteobacteria class [Gammaproteobacteria/Alphaproteobacteria]	Proteobacteria order [Sphingomonadales/Enterobacterales]	Proteobacteria fam. [Sphingomonadaceae/Enterobacteriaceae]	Proteobacteria gen. [Sphingomonas/Enterobacter]	0.00420251	0
Bacteria	Proteobacteria	Proteobacteria class [Gammaproteobacteria/Alphaproteobacteria]	Proteobacteria order [Xanthomonadales/Sphingomonadales]	Proteobacteria fam. [Xanthomonadaceae/Sphingomonadaceae]	Sphingomonas	0.00221091	0.000476641
Bacteria	Proteobacteria	Proteobacteria class incertae sedis	Proteobacteria order incertae sedis	Proteobacteria fam. incertae sedis	Proteobacteria gen. incertae sedis	0.0306871	0.00238449
Bacteria	Verrucomicrobia	Verrucomicrobia class incertae sedis	Verrucomicrobia order incertae sedis	Verrucomicrobia fam. incertae sedis	Verrucomicrobia gen. incertae sedis	0.0029704	0.00576419
Bacteria	Verrucomicrobia	Verrucomicrobiae	Verrucomicrobiales	Verrucomicrobiales fam. incertae sedis	Verrucomicrobiales gen. incertae sedis	0.00207826	0
Eukaryota	Chlorophyta	Mamiellophyceae	Mamiellales	Bathycoccaceae	Bathycoccaceae gen. incertae sedis	0.0298685	0.000377789
Eukaryota	Chlorophyta	Mamiellophyceae	Mamiellales	Mamiellaceae	Micromonas	0.00512168	0.000396173

## Sheet: Species
Kingdom	Phylum	Class	Order	Family	Genus	Species	Abundance C4F	Abundance C9F
Archaea	Archaea phylum incertae sedis	Archaea class incertae sedis	Archaea order incertae sedis	Archaea fam. incertae sedis	Archaea gen. incertae sedis	Archaea species incertae sedis [ext_mOTU_v31_21875]	0.000352674	0
Archaea	Euryarchaeota	Euryarchaeota class incertae sedis	Euryarchaeota order incertae sedis	Euryarchaeota fam. incertae sedis	Euryarchaeota gen. incertae sedis	Euryarchaeota species incertae sedis [ext_mOTU_v31_15103]	0.000393122	0
Archaea	Euryarchaeota	Euryarchaeota class incertae sedis	Euryarchaeota order incertae sedis	Euryarchaeota fam. incertae sedis	Euryarchaeota gen. incertae sedis	Euryarchaeota species incertae sedis [ext_mOTU_v31_15232]	8.97495e-05	0
Archaea	Euryarchaeota	Euryarchaeota class incertae sedis	Euryarchaeota order incertae sedis	Euryarchaeota fam. incertae sedis	Euryarchaeota gen. incertae sedis	Euryarchaeota species incertae sedis [ext_mOTU_v31_17316]	0.0155687	0
Archaea	Euryarchaeota	Euryarchaeota class incertae sedis	Euryarchaeota order incertae sedis	Euryarchaeota fam. incertae sedis	Euryarchaeota gen. incertae sedis	Euryarchaeota species incertae sedis [ext_mOTU_v31_17319]	0.0409452	0.000137131
Archaea	Euryarchaeota	Euryarchaeota class incertae sedis	Euryarchaeota order incertae sedis	Euryarchaeota fam. incertae sedis	Euryarchaeota gen. incertae sedis	Euryarchaeota species incertae sedis [ext_mOTU_v31_22252]	0.000601442	0
Archaea	Euryarchaeota	Euryarchaeota class incertae sedis	Euryarchaeota order incertae sedis	Euryarchaeota fam. incertae sedis	Euryarchaeota gen. incertae sedis	Euryarchaeota species incertae sedis [ext_mOTU_v31_26328]	0.000197034	0
Archaea	Euryarchaeota	Euryarchaeota class incertae sedis	Euryarchaeota order incertae sedis	Euryarchaeota fam. incertae sedis	Euryarchaeota gen. incertae sedis	Euryarchaeota species incertae sedis [ext_mOTU_v31_31208]	0.00061687	0
Archaea	Euryarchaeota	Euryarchaeota class incertae sedis	Euryarchaeota order incertae sedis	Euryarchaeota fam. incertae sedis	Euryarchaeota gen. incertae sedis	Euryarchaeota species incertae sedis [ext_mOTU_v31_31550]	0.000986295	0.000147018
Archaea	Euryarchaeota	Euryarchaeota class incertae sedis	Euryarchaeota order incertae sedis	Euryarchaeota fam. incertae sedis	Euryarchaeota gen. incertae sedis	Euryarchaeota species incertae sedis [ext_mOTU_v31_31924]	0.000246244	0
Archaea	Euryarchaeota	Euryarchaeota class incertae sedis	Euryarchaeota order incertae sedis	Euryarchaeota fam. incertae sedis	Euryarchaeota gen. incertae sedis	Euryarchaeota species incertae sedis [ext_mOTU_v31_31979]	0.000341155	0
Archaea	Euryarchaeota	Euryarchaeota class incertae sedis	Euryarchaeota order incertae sedis	Euryarchaeota fam. incertae sedis	Euryarchaeota gen. incertae sedis	Euryarchaeota species incertae sedis [meta_mOTU_v31_13900]	0.000288281	0
Archaea	Euryarchaeota	Euryarchaeota class incertae sedis	Euryarchaeota order incertae sedis	Euryarchaeota fam. incertae sedis	Euryarchaeota gen. incertae sedis	Marine Group III euryarchaeote CG-Epi2 [meta_mOTU_v31_14409]	0.000117196	0
Archaea	Euryarchaeota	Euryarchaeota class incertae sedis	Euryarchaeota order incertae sedis	Euryarchaeota fam. incertae sedis	Euryarchaeota gen. incertae sedis	uncultured Candidatus Thalassoarchaea euryarchaeote [meta_mOTU_v31_13231]	0.000313704	0
Archaea	Euryarchaeota	Euryarchaeota class incertae sedis	Euryarchaeota order incertae sedis	Euryarchaeota fam. incertae sedis	Euryarchaeota gen. incertae sedis	uncultured Candidatus Thalassoarchaea euryarchaeote [meta_mOTU_v31_13843]	0.000454064	0
Archaea	Euryarchaeota	Euryarchaeota class incertae sedis	Euryarchaeota order incertae sedis	Euryarchaeota fam. incertae sedis	Euryarchaeota gen. incertae sedis	uncultured marine group II euryarchaeote [ref_mOTU_v31_10802]	0.000662	0
Archaea	Thaumarchaeota	Thaumarchaeota class incertae sedis	Nitrosopumilales	Nitrosopumilaceae	Nitrosopumilaceae gen. incertae sedis	Nitrosopumilaceae species incertae sedis [ext_mOTU_v31_14660]	0	0.000420334
Archaea	Thaumarchaeota	Thaumarchaeota class incertae sedis	Nitrosopumilales	Nitrosopumilaceae	Nitrosopumilaceae gen. incertae sedis	Nitrosopumilaceae species incertae sedis [meta_mOTU_v31_12572]	0.00393703	0
Archaea	Thaumarchaeota	Thaumarchaeota class incertae sedis	Nitrosopumilales	Nitrosopumilaceae	Nitrosopumilaceae gen. incertae sedis	Nitrosopumilaceae species incertae sedis [meta_mOTU_v31_14080]	0.00321395	0
Archaea	Thaumarchaeota	Thaumarchaeota class incertae sedis	Thaumarchaeota order incertae sedis	Thaumarchaeota fam. incertae sedis	Thaumarchaeota gen. incertae sedis	Thaumarchaeota species incertae sedis [ext_mOTU_v31_26333]	0.0046006	0
Archaea	Thaumarchaeota	Thaumarchaeota class incertae sedis	Thaumarchaeota order incertae sedis	Thaumarchaeota fam. incertae sedis	Thaumarchaeota gen. incertae sedis	Thaumarchaeota species incertae sedis [ext_mOTU_v31_31533]	0.00157537	0
Archaea	Thaumarchaeota	Thaumarchaeota class incertae sedis	Thaumarchaeota order incertae sedis	Thaumarchaeota fam. incertae sedis	Thaumarchaeota gen. incertae sedis	Thaumarchaeota species incertae sedis [ext_mOTU_v31_32038]	9.32435e-05	0
Archaea	Thaumarchaeota	Thaumarchaeota class incertae sedis	Thaumarchaeota order incertae sedis	Thaumarchaeota fam. incertae sedis	Thaumarchaeota gen. incertae sedis	Thaumarchaeota species incertae sedis [meta_mOTU_v31_12843]	0.000360405	0
Bacteria	Acidobacteria	Acidobacteria class incertae sedis	Acidobacteria order incertae sedis	Acidobacteria fam. incertae sedis	Acidobacteria gen. incertae sedis	Acidobacteria species incertae sedis [ext_mOTU_v31_25213]	0	0.000147901
Bacteria	Actinobacteria	Acidimicrobiia	Acidimicrobiia order incertae sedis	Acidimicrobiia fam. incertae sedis	Acidimicrobiia gen. incertae sedis	Acidimicrobiia species incertae sedis [ext_mOTU_v31_31928]	0.000214895	0
Bacteria	Actinobacteria	Actinobacteria	Actinobacteria order incertae sedis	Actinobacteria fam. incertae sedis	Actinobacteria gen. incertae sedis	Actinobacteria species incertae sedis [ext_mOTU_v31_16016]	0	0.000742954
Bacteria	Actinobacteria	Actinobacteria	Actinobacteria order incertae sedis	Actinobacteria fam. incertae sedis	Actinobacteria gen. incertae sedis	Actinobacteria species incertae sedis [ext_mOTU_v31_19244]	0	0.000176527
Bacteria	Actinobacteria	Actinobacteria	Actinobacteria order incertae sedis	Actinobacteria fam. incertae sedis	Actinobacteria gen. incertae sedis	Actinobacteria species incertae sedis [ext_mOTU_v31_19477]	0	8.96558e-05
Bacteria	Actinobacteria	Actinobacteria	Actinobacteria order incertae sedis	Actinobacteria fam. incertae sedis	Actinobacteria gen. incertae sedis	Actinobacteria species incertae sedis [ext_mOTU_v31_19492]	0	0.000198116
Bacteria	Actinobacteria	Actinobacteria	Actinobacteria order incertae sedis	Actinobacteria fam. incertae sedis	Actinobacteria gen. incertae sedis	Actinobacteria species incertae sedis [ext_mOTU_v31_25253]	0	0.000408445
Bacteria	Actinobacteria	Actinobacteria	Actinobacteria order incertae sedis	Actinobacteria fam. incertae sedis	Actinobacteria gen. incertae sedis	Actinobacteria species incertae sedis [ext_mOTU_v31_25304]	0	0.000353053
Bacteria	Actinobacteria	Actinobacteria	Actinobacteria order incertae sedis	Actinobacteria fam. incertae sedis	Actinobacteria gen. incertae sedis	Actinobacteria species incertae sedis [ext_mOTU_v31_25343]	0	0.000356245
Bacteria	Actinobacteria	Actinobacteria	Actinobacteria order incertae sedis	Actinobacteria fam. incertae sedis	Actinobacteria gen. incertae sedis	Actinobacteria species incertae sedis [ext_mOTU_v31_25344]	0	0.00034202
Bacteria	Actinobacteria	Actinobacteria	Actinobacteria order incertae sedis	Actinobacteria fam. incertae sedis	Actinobacteria gen. incertae sedis	actinobacterium SCGC AAA024-D14 [ref_mOTU_v31_12135]	0.000133841	0.00119588
Bacteria	Actinobacteria	Actinobacteria	Micrococcales	Microbacteriaceae	Microbacteriaceae gen. incertae sedis	Microbacteriaceae species incertae sedis [ext_mOTU_v31_25265]	0	0.000562584
Bacteria	Actinobacteria	Actinobacteria	Propionibacteriales	Propionibacteriaceae	Cutibacterium	Cutibacterium acnes [ref_mOTU_v31_00800]	0	0.000186087
Bacteria	Actinobacteria	Actinobacteria class incertae sedis	Actinobacteria order incertae sedis	Actinobacteria fam. incertae sedis	Actinobacteria gen. incertae sedis	Actinobacteria species incertae sedis [ext_mOTU_v31_16117]	0.000102468	0.000460719
Bacteria	Actinobacteria	Actinobacteria class incertae sedis	Actinobacteria order incertae sedis	Actinobacteria fam. incertae sedis	Actinobacteria gen. incertae sedis	Actinobacteria species incertae sedis [ext_mOTU_v31_21770]	0.000161803	0
Bacteria	Actinobacteria	Actinobacteria class incertae sedis	Actinobacteria order incertae sedis	Actinobacteria fam. incertae sedis	Actinobacteria gen. incertae sedis	Actinobacteria species incertae sedis [meta_mOTU_v31_12733]	0.00051091	0
Bacteria	Bacteria phylum incertae sedis	Bacteria class incertae sedis	Bacteria order incertae sedis	Bacteria fam. incertae sedis	Bacteria gen. incertae sedis	Bacteria species incertae sedis [ext_mOTU_v31_15118]	0.00946587	0.000717004
Bacteria	Bacteria phylum incertae sedis	Bacteria class incertae sedis	Bacteria order incertae sedis	Bacteria fam. incertae sedis	Bacteria gen. incertae sedis	Bacteria species incertae sedis [ext_mOTU_v31_15119]	0.000159044	0
Bacteria	Bacteria phylum incertae sedis	Bacteria class incertae sedis	Bacteria order incertae sedis	Bacteria fam. incertae sedis	Bacteria gen. incertae sedis	Bacteria species incertae sedis [ext_mOTU_v31_15234]	0.000344219	0
Bacteria	Bacteria phylum incertae sedis	Bacteria class incertae sedis	Bacteria order incertae sedis	Bacteria fam. incertae sedis	Bacteria gen. incertae sedis	Bacteria species incertae sedis [ext_mOTU_v31_15240]	0.000245649	0
Bacteria	Bacteria phylum incertae sedis	Bacteria class incertae sedis	Bacteria order incertae sedis	Bacteria fam. incertae sedis	Bacteria gen. incertae sedis	Bacteria species incertae sedis [ext_mOTU_v31_16013]	0	0.000302393
Bacteria	Bacteria phylum incertae sedis	Bacteria class incertae sedis	Bacteria order incertae sedis	Bacteria fam. incertae sedis	Bacteria gen. incertae sedis	Bacteria species incertae sedis [ext_mOTU_v31_16014]	0	0.000174081
Bacteria	Bacteria phylum incertae sedis	Bacteria class incertae sedis	Bacteria order incertae sedis	Bacteria fam. incertae sedis	Bacteria gen. incertae sedis	Bacteria species incertae sedis [ext_mOTU_v31_21885]	0.000218241	0
Bacteria	Bacteria phylum incertae sedis	Bacteria class incertae sedis	Bacteria order incertae sedis	Bacteria fam. incertae sedis	Bacteria gen. incertae sedis	Bacteria species incertae sedis [ext_mOTU_v31_21960]	0.000433518	0
Bacteria	Bacteria phylum incertae sedis	Bacteria class incertae sedis	Bacteria order incertae sedis	Bacteria fam. incertae sedis	Bacteria gen. incertae sedis	Bacteria species incertae sedis [ext_mOTU_v31_21974]	0.000634187	0.000171495
Bacteria	Bacteria phylum incertae sedis	Bacteria class incertae sedis	Bacteria order incertae sedis	Bacteria fam. incertae sedis	Bacteria gen. incertae sedis	Bacteria species incertae sedis [ext_mOTU_v31_22448]	0.000567659	0
Bacteria	Bacteria phylum incertae sedis	Bacteria class incertae sedis	Bacteria order incertae sedis	Bacteria fam. incertae sedis	Bacteria gen. incertae sedis	Bacteria species incertae sedis [ext_mOTU_v31_22677]	0.000803177	0
Bacteria	Bacteria phylum incertae sedis	Bacteria class incertae sedis	Bacteria order incertae sedis	Bacteria fam. incertae sedis	Bacteria gen. incertae sedis	Bacteria species incertae sedis [ext_mOTU_v31_24855]	0.00163228	0
Bacteria	Bacteria phylum incertae sedis	Bacteria class incertae sedis	Bacteria order incertae sedis	Bacteria fam. incertae sedis	Bacteria gen. incertae sedis	Bacteria species incertae sedis [ext_mOTU_v31_28411]	0	0.000206071
Bacteria	Bacteria phylum incertae sedis	Bacteria class incertae sedis	Bacteria order incertae sedis	Bacteria fam. incertae sedis	Bacteria gen. incertae sedis	Bacteria species incertae sedis [ext_mOTU_v31_28415]	0	0.000595177
Bacteria	Bacteria phylum incertae sedis	Bacteria class incertae sedis	Bacteria order incertae sedis	Bacteria fam. incertae sedis	Bacteria gen. incertae sedis	Bacteria species incertae sedis [ext_mOTU_v31_28418]	0	0.000407032
Bacteria	Bacteria phylum incertae sedis	Bacteria class incertae sedis	Bacteria order incertae sedis	Bacteria fam. incertae sedis	Bacteria gen. incertae sedis	Bacteria species incertae sedis [ext_mOTU_v31_31442]	0.000240521	0
Bacteria	Bacteria phylum incertae sedis	Bacteria class incertae sedis	Bacteria order incertae sedis	Bacteria fam. incertae sedis	Bacteria gen. incertae sedis	Bacteria species incertae sedis [ext_mOTU_v31_31444]	0.00173469	0
Bacteria	Bacteria phylum incertae sedis	Bacteria class incertae sedis	Bacteria order incertae sedis	Bacteria fam. incertae sedis	Bacteria gen. incertae sedis	Bacteria species incertae sedis [ext_mOTU_v31_31996]	0.000135142	0
Bacteria	Bacteria phylum incertae sedis	Bacteria class incertae sedis	Bacteria order incertae sedis	Bacteria fam. incertae sedis	Bacteria gen. incertae sedis	Bacteria species incertae sedis [meta_mOTU_v31_12722]	0.000947547	0
Bacteria	Bacteria phylum incertae sedis	Bacteria class incertae sedis	Bacteria order incertae sedis	Bacteria fam. incertae sedis	Bacteria gen. incertae sedis	Bacteria species incertae sedis [meta_mOTU_v31_12962]	0.00686133	0
Bacteria	Bacteria phylum incertae sedis	Bacteria class incertae sedis	Bacteria order incertae sedis	Bacteria fam. incertae sedis	Bacteria gen. incertae sedis	Bacteria species incertae sedis [meta_mOTU_v31_13718]	0.000161045	0
Bacteria	Bacteria phylum incertae sedis	Bacteria class incertae sedis	Bacteria order incertae sedis	Bacteria fam. incertae sedis	Bacteria gen. incertae sedis	Bacteria species incertae sedis [meta_mOTU_v31_13821]	0.00150672	0
Bacteria	Bacteria phylum incertae sedis	Bacteria class incertae sedis	Bacteria order incertae sedis	Bacteria fam. incertae sedis	Bacteria gen. incertae sedis	Bacteria species incertae sedis [meta_mOTU_v31_14104]	0.00471573	0
Bacteria	Bacteria phylum incertae sedis	Bacteria class incertae sedis	Bacteria order incertae sedis	Bacteria fam. incertae sedis	Bacteria gen. incertae sedis	Bacteria species incertae sedis [meta_mOTU_v31_14149]	0.000350047	0
Bacteria	Bacteria phylum incertae sedis	Bacteria class incertae sedis	Bacteria order incertae sedis	Bacteria fam. incertae sedis	Bacteria gen. incertae sedis	Bacteria species incertae sedis [meta_mOTU_v31_14262]	0.00585023	9.08688e-05
Bacteria	Bacteria phylum incertae sedis	Bacteria class incertae sedis	Bacteria order incertae sedis	Bacteria fam. incertae sedis	Bacteria gen. incertae sedis	Bacteria species incertae sedis [meta_mOTU_v31_14430]	0.000827711	0
Bacteria	Bacteria phylum incertae sedis	Bacteria class incertae sedis	Bacteria order incertae sedis	Bacteria fam. incertae sedis	Bacteria gen. incertae sedis	Bacteria species incertae sedis [meta_mOTU_v31_14497]	0.000263842	0
Bacteria	Bacteria phylum incertae sedis	Bacteria class incertae sedis	Bacteria order incertae sedis	Bacteria fam. incertae sedis	Bacteria gen. incertae sedis	Marinimicrobia bacterium [ref_mOTU_v31_00848]	0.00192463	0
Bacteria	Bacteroidetes	Bacteroidetes class incertae sedis	Bacteroidetes order incertae sedis	Bacteroidetes fam. incertae sedis	Bacteroidetes gen. incertae sedis	Bacteroidetes species incertae sedis [ext_mOTU_v31_22293]	0.000360687	0
Bacteria	Bacteroidetes	Bacteroidetes class incertae sedis	Bacteroidetes order incertae sedis	Bacteroidetes fam. incertae sedis	Bacteroidetes gen. incertae sedis	Bacteroidetes species incertae sedis [ext_mOTU_v31_22500]	0.00176683	0
Bacteria	Bacteroidetes	Bacteroidetes class incertae sedis	Bacteroidetes order incertae sedis	Bacteroidetes fam. incertae sedis	Bacteroidetes gen. incertae sedis	Bacteroidetes species incertae sedis [ext_mOTU_v31_22653]	0	0.000651962
Bacteria	Bacteroidetes	Bacteroidetes class incertae sedis	Bacteroidetes order incertae sedis	Bacteroidetes fam. incertae sedis	Bacteroidetes gen. incertae sedis	Bacteroidetes species incertae sedis [ext_mOTU_v31_22664]	0.000251986	0
Bacteria	Bacteroidetes	Bacteroidetes class incertae sedis	Bacteroidetes order incertae sedis	Bacteroidetes fam. incertae sedis	Bacteroidetes gen. incertae sedis	Bacteroidetes species incertae sedis [ext_mOTU_v31_24096]	0	0.000147458
Bacteria	Bacteroidetes	Bacteroidetes class incertae sedis	Bacteroidetes order incertae sedis	Bacteroidetes fam. incertae sedis	Bacteroidetes gen. incertae sedis	Bacteroidetes species incertae sedis [ext_mOTU_v31_25284]	0	0.000291426
Bacteria	Bacteroidetes	Bacteroidetes class incertae sedis	Bacteroidetes order incertae sedis	Bacteroidetes fam. incertae sedis	Bacteroidetes gen. incertae sedis	Bacteroidetes species incertae sedis [ext_mOTU_v31_28666]	0	0.000882984
Bacteria	Bacteroidetes	Bacteroidetes class incertae sedis	Bacteroidetes order incertae sedis	Bacteroidetes fam. incertae sedis	Bacteroidetes gen. incertae sedis	Bacteroidetes species incertae sedis [ext_mOTU_v31_31834]	0.000287441	0
Bacteria	Bacteroidetes	Bacteroidetes class incertae sedis	Bacteroidetes order incertae sedis	Bacteroidetes fam. incertae sedis	Bacteroidetes gen. incertae sedis	Bacteroidetes species incertae sedis [ext_mOTU_v31_31959]	0.000418831	0
Bacteria	Bacteroidetes	Bacteroidetes class incertae sedis	Bacteroidetes order incertae sedis	Bacteroidetes fam. incertae sedis	Bacteroidetes gen. incertae sedis	Bacteroidetes species incertae sedis [ext_mOTU_v31_32023]	0.000232183	0
Bacteria	Bacteroidetes	Bacteroidetes class incertae sedis	Bacteroidetes order incertae sedis	Bacteroidetes fam. incertae sedis	Bacteroidetes gen. incertae sedis	Bacteroidetes species incertae sedis [ext_mOTU_v31_32324]	0.00618861	0
Bacteria	Bacteroidetes	Bacteroidetes class incertae sedis	Bacteroidetes order incertae sedis	Bacteroidetes fam. incertae sedis	Bacteroidetes gen. incertae sedis	Bacteroidetes species incertae sedis [meta_mOTU_v31_13026]	0.00094237	0
Bacteria	Bacteroidetes	Bacteroidetes class incertae sedis	Bacteroidetes order incertae sedis	Bacteroidetes fam. incertae sedis	Bacteroidetes gen. incertae sedis	Bacteroidetes species incertae sedis [meta_mOTU_v31_13489]	0.000491321	0
Bacteria	Bacteroidetes	Bacteroidetes class incertae sedis	Bacteroidetes order incertae sedis	Bacteroidetes fam. incertae sedis	Bacteroidetes gen. incertae sedis	Bacteroidetes species incertae sedis [meta_mOTU_v31_13680]	0.00048469	0
Bacteria	Bacteroidetes	Bacteroidetes class incertae sedis	Bacteroidetes order incertae sedis	Bacteroidetes fam. incertae sedis	Bacteroidetes gen. incertae sedis	Bacteroidetes species incertae sedis [meta_mOTU_v31_13782]	0.000873605	0
Bacteria	Bacteroidetes	Bacteroidetes class incertae sedis	Bacteroidetes order incertae sedis	Bacteroidetes fam. incertae sedis	Bacteroidetes gen. incertae sedis	Bacteroidetes species incertae sedis [meta_mOTU_v31_13951]	0.000453026	0
Bacteria	Bacteroidetes	Bacteroidetes class incertae sedis	Bacteroidetes order incertae sedis	Bacteroidetes fam. incertae sedis	Bacteroidetes gen. incertae sedis	Bacteroidetes species incertae sedis [meta_mOTU_v31_14058]	0.00120513	0
Bacteria	Bacteroidetes	Bacteroidetes class incertae sedis	Bacteroidetes order incertae sedis	Bacteroidetes fam. incertae sedis	Bacteroidetes gen. incertae sedis	Bacteroidetes species incertae sedis [meta_mOTU_v31_14206]	0.0118261	0.000576433
Bacteria	Bacteroidetes	Chitinophagia	Chitinophagales	Chitinophagaceae	Chitinophagaceae gen. incertae sedis	Chitinophagaceae species incertae sedis [ext_mOTU_v31_28417]	8.79979e-05	0.00193751
Bacteria	Bacteroidetes	Chitinophagia	Chitinophagia order incertae sedis	Chitinophagia fam. incertae sedis	Chitinophagia gen. incertae sedis	Chitinophagia species incertae sedis [ext_mOTU_v31_16006]	0	0.00100171
Bacteria	Bacteroidetes	Chitinophagia	Chitinophagia order incertae sedis	Chitinophagia fam. incertae sedis	Chitinophagia gen. incertae sedis	Chitinophagia species incertae sedis [ext_mOTU_v31_16023]	0	0.000740975
Bacteria	Bacteroidetes	Cytophagia	Cytophagales	Cytophagaceae	Cytophagaceae gen. incertae sedis	Cytophagaceae species incertae sedis [ext_mOTU_v31_19266]	0	0.000514044
Bacteria	Bacteroidetes	Cytophagia	Cytophagales	Cytophagaceae	Cytophagaceae gen. incertae sedis	Cytophagaceae species incertae sedis [ext_mOTU_v31_19459]	0	0.000232316
Bacteria	Bacteroidetes	Cytophagia	Cytophagales	Cytophagaceae	Cytophagaceae gen. incertae sedis	Cytophagaceae species incertae sedis [ext_mOTU_v31_25267]	0	0.000266221
Bacteria	Bacteroidetes	Cytophagia	Cytophagales	Cytophagaceae	Cytophagaceae gen. incertae sedis	Cytophagaceae species incertae sedis [ext_mOTU_v31_25285]	0	0.00016886
Bacteria	Bacteroidetes	Cytophagia	Cytophagales	Cytophagaceae	Cytophagaceae gen. incertae sedis	Cytophagaceae species incertae sedis [ext_mOTU_v31_28674]	0	0.000355366
Bacteria	Bacteroidetes	Cytophagia	Cytophagales	Cytophagaceae	Cytophagaceae gen. incertae sedis	Cytophagaceae species incertae sedis [ext_mOTU_v31_28776]	0	0.000323407
Bacteria	Bacteroidetes	Cytophagia	Cytophagales	Cytophagales fam. incertae sedis	Cytophagales gen. incertae sedis	Cytophagales species incertae sedis [ext_mOTU_v31_26334]	0.000786921	0
Bacteria	Bacteroidetes	Cytophagia	Cytophagales	Flammeovirgaceae	Flammeovirgaceae gen. incertae sedis	Flammeovirgaceae species incertae sedis [ext_mOTU_v31_22339]	0.000198537	0.00073912
Bacteria	Bacteroidetes	Cytophagia	Cytophagales	Flammeovirgaceae	Flammeovirgaceae gen. incertae sedis	Flammeovirgaceae species incertae sedis [ext_mOTU_v31_22340]	7.75767e-05	0.000648279
Bacteria	Bacteroidetes	Cytophagia	Cytophagales	Flammeovirgaceae	Flammeovirgaceae gen. incertae sedis	Flammeovirgaceae species incertae sedis [ext_mOTU_v31_22510]	0	0.000532421
Bacteria	Bacteroidetes	Flavobacteriia	Flavobacteriales	Crocinitomicaceae	Crocinitomicaceae gen. incertae sedis	Crocinitomicaceae species incertae sedis [ext_mOTU_v31_16115]	0	0.0039451
Bacteria	Bacteroidetes	Flavobacteriia	Flavobacteriales	Crocinitomicaceae	Crocinitomicaceae gen. incertae sedis	Crocinitomicaceae species incertae sedis [ext_mOTU_v31_25272]	0	0.000776553
Bacteria	Bacteroidetes	Flavobacteriia	Flavobacteriales	Cryomorphaceae	Cryomorphaceae gen. incertae sedis	Cryomorphaceae species incertae sedis [meta_mOTU_v31_14363]	0.00045238	0
Bacteria	Bacteroidetes	Flavobacteriia	Flavobacteriales	Flavobacteriaceae	Cellulophaga	Cellulophaga fucicola [ref_mOTU_v31_11923]	0.000164578	0
Bacteria	Bacteroidetes	Flavobacteriia	Flavobacteriales	Flavobacteriaceae	Cellulophaga	Cellulophaga tyrosinoxydans [ref_mOTU_v31_11357]	0	0.000261973
Bacteria	Bacteroidetes	Flavobacteriia	Flavobacteriales	Flavobacteriaceae	Flavobacteriaceae gen. incertae sedis	Flavobacteriaceae species incertae sedis [ext_mOTU_v31_15238]	0.000412199	0
Bacteria	Bacteroidetes	Flavobacteriia	Flavobacteriales	Flavobacteriaceae	Flavobacteriaceae gen. incertae sedis	Flavobacteriaceae species incertae sedis [ext_mOTU_v31_17315]	0.00140679	0.000299095
Bacteria	Bacteroidetes	Flavobacteriia	Flavobacteriales	Flavobacteriaceae	Flavobacteriaceae gen. incertae sedis	Flavobacteriaceae species incertae sedis [ext_mOTU_v31_21728]	0.00099423	0.000112317
Bacteria	Bacteroidetes	Flavobacteriia	Flavobacteriales	Flavobacteriaceae	Flavobacteriaceae gen. incertae sedis	Flavobacteriaceae species incertae sedis [ext_mOTU_v31_21980]	0.00225254	0.00170365
Bacteria	Bacteroidetes	Flavobacteriia	Flavobacteriales	Flavobacteriaceae	Flavobacteriaceae gen. incertae sedis	Flavobacteriaceae species incertae sedis [ext_mOTU_v31_22058]	0.000337831	0
Bacteria	Bacteroidetes	Flavobacteriia	Flavobacteriales	Flavobacteriaceae	Flavobacteriaceae gen. incertae sedis	Flavobacteriaceae species incertae sedis [ext_mOTU_v31_22059]	0	0.00067467
Bacteria	Bacteroidetes	Flavobacteriia	Flavobacteriales	Flavobacteriaceae	Flavobacteriaceae gen. incertae sedis	Flavobacteriaceae species incertae sedis [ext_mOTU_v31_22337]	0.0137123	0.010815
Bacteria	Bacteroidetes	Flavobacteriia	Flavobacteriales	Flavobacteriaceae	Flavobacteriaceae gen. incertae sedis	Flavobacteriaceae species incertae sedis [ext_mOTU_v31_22421]	0.000452991	0
Bacteria	Bacteroidetes	Flavobacteriia	Flavobacteriales	Flavobacteriaceae	Flavobacteriaceae gen. incertae sedis	Flavobacteriaceae species incertae sedis [ext_mOTU_v31_22494]	0	0.00067467
Bacteria	Bacteroidetes	Flavobacteriia	Flavobacteriales	Flavobacteriaceae	Flavobacteriaceae gen. incertae sedis	Flavobacteriaceae species incertae sedis [ext_mOTU_v31_22639]	0	0.00018297
Bacteria	Bacteroidetes	Flavobacteriia	Flavobacteriales	Flavobacteriaceae	Flavobacteriaceae gen. incertae sedis	Flavobacteriaceae species incertae sedis [ext_mOTU_v31_26315]	0.000839957	0
Bacteria	Bacteroidetes	Flavobacteriia	Flavobacteriales	Flavobacteriaceae	Flavobacteriaceae gen. incertae sedis	Flavobacteriaceae species incertae sedis [ext_mOTU_v31_26317]	0.0171262	0.000406623
Bacteria	Bacteroidetes	Flavobacteriia	Flavobacteriales	Flavobacteriaceae	Flavobacteriaceae gen. incertae sedis	Flavobacteriaceae species incertae sedis [ext_mOTU_v31_26342]	0.00191615	0
Bacteria	Bacteroidetes	Flavobacteriia	Flavobacteriales	Flavobacteriaceae	Flavobacteriaceae gen. incertae sedis	Flavobacteriaceae species incertae sedis [ext_mOTU_v31_31206]	0.000482051	0.00174237
Bacteria	Bacteroidetes	Flavobacteriia	Flavobacteriales	Flavobacteriaceae	Flavobacteriaceae gen. incertae sedis	Flavobacteriaceae species incertae sedis [ext_mOTU_v31_31438]	0.00189873	0.00143908
Bacteria	Bacteroidetes	Flavobacteriia	Flavobacteriales	Flavobacteriaceae	Flavobacteriaceae gen. incertae sedis	Flavobacteriaceae species incertae sedis [ext_mOTU_v31_31441]	0.00015213	0
Bacteria	Bacteroidetes	Flavobacteriia	Flavobacteriales	Flavobacteriaceae	Flavobacteriaceae gen. incertae sedis	Flavobacteriaceae species incertae sedis [ext_mOTU_v31_31552]	0.000419979	0.000404802
Bacteria	Bacteroidetes	Flavobacteriia	Flavobacteriales	Flavobacteriaceae	Flavobacteriaceae gen. incertae sedis	Flavobacteriaceae species incertae sedis [ext_mOTU_v31_31966]	0.00591831	0.00107105
Bacteria	Bacteroidetes	Flavobacteriia	Flavobacteriales	Flavobacteriaceae	Flavobacteriaceae gen. incertae sedis	Flavobacteriaceae species incertae sedis [ext_mOTU_v31_31970]	0.00423702	0.000202653
Bacteria	Bacteroidetes	Flavobacteriia	Flavobacteriales	Flavobacteriaceae	Flavobacteriaceae gen. incertae sedis	Flavobacteriaceae species incertae sedis [ext_mOTU_v31_32308]	0	0.000228197
Bacteria	Bacteroidetes	Flavobacteriia	Flavobacteriales	Flavobacteriaceae	Flavobacteriaceae gen. incertae sedis	Flavobacteriaceae species incertae sedis [meta_mOTU_v31_12946]	0.000414922	0
Bacteria	Bacteroidetes	Flavobacteriia	Flavobacteriales	Flavobacteriaceae	Flavobacteriaceae gen. incertae sedis	Flavobacteriaceae species incertae sedis [meta_mOTU_v31_12966]	0.00151986	0.000177508
Bacteria	Bacteroidetes	Flavobacteriia	Flavobacteriales	Flavobacteriaceae	Flavobacteriaceae gen. incertae sedis	Flavobacteriaceae species incertae sedis [meta_mOTU_v31_13113]	0.00495107	0
Bacteria	Bacteroidetes	Flavobacteriia	Flavobacteriales	Flavobacteriaceae	Flavobacteriaceae gen. incertae sedis	Flavobacteriaceae species incertae sedis [meta_mOTU_v31_13175]	0.000389726	0.00580133
Bacteria	Bacteroidetes	Flavobacteriia	Flavobacteriales	Flavobacteriaceae	Flavobacteriaceae gen. incertae sedis	Flavobacteriaceae species incertae sedis [meta_mOTU_v31_13194]	0.00639948	0
Bacteria	Bacteroidetes	Flavobacteriia	Flavobacteriales	Flavobacteriaceae	Flavobacteriaceae gen. incertae sedis	Flavobacteriaceae species incertae sedis [meta_mOTU_v31_13500]	0.000429393	0
Bacteria	Bacteroidetes	Flavobacteriia	Flavobacteriales	Flavobacteriaceae	Flavobacteriaceae gen. incertae sedis	Flavobacteriaceae species incertae sedis [meta_mOTU_v31_13515]	0.00105283	0
Bacteria	Bacteroidetes	Flavobacteriia	Flavobacteriales	Flavobacteriaceae	Flavobacteriaceae gen. incertae sedis	Flavobacteriaceae species incertae sedis [meta_mOTU_v31_13527]	0.00112715	0.00269751
Bacteria	Bacteroidetes	Flavobacteriia	Flavobacteriales	Flavobacteriaceae	Flavobacteriaceae gen. incertae sedis	Flavobacteriaceae species incertae sedis [meta_mOTU_v31_13622]	0.00039194	0.000496481
Bacteria	Bacteroidetes	Flavobacteriia	Flavobacteriales	Flavobacteriaceae	Flavobacteriaceae gen. incertae sedis	Flavobacteriaceae species incertae sedis [meta_mOTU_v31_13634]	0.000450859	0
Bacteria	Bacteroidetes	Flavobacteriia	Flavobacteriales	Flavobacteriaceae	Flavobacteriaceae gen. incertae sedis	Flavobacteriaceae species incertae sedis [meta_mOTU_v31_13996]	0.000110047	0
Bacteria	Bacteroidetes	Flavobacteriia	Flavobacteriales	Flavobacteriaceae	Flavobacteriaceae gen. incertae sedis	Flavobacteriaceae species incertae sedis [meta_mOTU_v31_14082]	0.00168453	0
Bacteria	Bacteroidetes	Flavobacteriia	Flavobacteriales	Flavobacteriaceae	Flavobacterium	Flavobacterium frigidarium [ref_mOTU_v31_06877]	0	0.000149654
Bacteria	Bacteroidetes	Flavobacteriia	Flavobacteriales	Flavobacteriaceae	Flavobacterium	Flavobacterium gelidilacus [ref_mOTU_v31_06878]	0	0.00115884
Bacteria	Bacteroidetes	Flavobacteriia	Flavobacteriales	Flavobacteriaceae	Flavobacterium	Flavobacterium sp. SCGC AAA160-P02 [ref_mOTU_v31_06513]	0	0.00138894
Bacteria	Bacteroidetes	Flavobacteriia	Flavobacteriales	Flavobacteriaceae	Flavobacterium	Flavobacterium species incertae sedis [ext_mOTU_v31_19241]	0	0.0863291
Bacteria	Bacteroidetes	Flavobacteriia	Flavobacteriales	Flavobacteriaceae	Flavobacterium	Flavobacterium species incertae sedis [ext_mOTU_v31_19436]	0	0.000558014
Bacteria	Bacteroidetes	Flavobacteriia	Flavobacteriales	Flavobacteriaceae	Flavobacterium	Flavobacterium species incertae sedis [ext_mOTU_v31_19524]	0	0.00186219
Bacteria	Bacteroidetes	Flavobacteriia	Flavobacteriales	Flavobacteriaceae	Flavobacterium	Flavobacterium species incertae sedis [ext_mOTU_v31_22583]	0	0.000109204
Bacteria	Bacteroidetes	Flavobacteriia	Flavobacteriales	Flavobacteriaceae	Flavobacterium	Flavobacterium species incertae sedis [ext_mOTU_v31_28419]	0	0.000579422
Bacteria	Bacteroidetes	Flavobacteriia	Flavobacteriales	Flavobacteriaceae	Flavobacterium	Flavobacterium species incertae sedis [ext_mOTU_v31_28426]	0	0.000288862
Bacteria	Bacteroidetes	Flavobacteriia	Flavobacteriales	Flavobacteriaceae	Flavobacterium	Flavobacterium species incertae sedis [ext_mOTU_v31_28434]	0	0.000827877
Bacteria	Bacteroidetes	Flavobacteriia	Flavobacteriales	Flavobacteriaceae	Flavobacterium	Flavobacterium species incertae sedis [ext_mOTU_v31_28627]	0	0.0135553
Bacteria	Bacteroidetes	Flavobacteriia	Flavobacteriales	Flavobacteriaceae	Flavobacterium	Flavobacterium species incertae sedis [ext_mOTU_v31_28664]	0	9.58805e-05
Bacteria	Bacteroidetes	Flavobacteriia	Flavobacteriales	Flavobacteriaceae	Flavobacterium	Flavobacterium species incertae sedis [ext_mOTU_v31_28665]	0	0.00149851
Bacteria	Bacteroidetes	Flavobacteriia	Flavobacteriales	Flavobacteriaceae	Flavobacterium	Flavobacterium species incertae sedis [ext_mOTU_v31_28705]	0	0.000144856
Bacteria	Bacteroidetes	Flavobacteriia	Flavobacteriales	Flavobacteriaceae	Flavobacterium	Flavobacterium species incertae sedis [ext_mOTU_v31_32166]	0	0.000288862
Bacteria	Bacteroidetes	Flavobacteriia	Flavobacteriales	Flavobacteriaceae	Formosa	Formosa sp. Hel1_33_131 [meta_mOTU_v31_12489]	0.000265046	0.000376746
Bacteria	Bacteroidetes	Flavobacteriia	Flavobacteriales	Flavobacteriaceae	Formosa	Formosa sp. Hel1_33_131 [ref_mOTU_v31_07979]	0.000155154	0
Bacteria	Bacteroidetes	Flavobacteriia	Flavobacteriales	Flavobacteriaceae	Formosa	Formosa sp. Hel3_A1_48 [ref_mOTU_v31_07980]	0.000130282	0
Bacteria	Bacteroidetes	Flavobacteriia	Flavobacteriales	Flavobacteriaceae	Formosa	Formosa species incertae sedis [ext_mOTU_v31_22416]	0.000419979	0
Bacteria	Bacteroidetes	Flavobacteriia	Flavobacteriales	Flavobacteriaceae	Formosa	Formosa species incertae sedis [ext_mOTU_v31_22483]	0.000734963	0.000116158
Bacteria	Bacteroidetes	Flavobacteriia	Flavobacteriales	Flavobacteriaceae	Gillisia	Gillisia sp. [ref_mOTU_v31_03553]	0.000221125	0
Bacteria	Bacteroidetes	Flavobacteriia	Flavobacteriales	Flavobacteriaceae	Maribacter	Maribacter species incertae sedis [ext_mOTU_v31_32049]	0	0.000289711
Bacteria	Bacteroidetes	Flavobacteriia	Flavobacteriales	Flavobacteriaceae	Polaribacter	Polaribacter sp. [ref_mOTU_v31_04077]	0	0.00401605
Bacteria	Bacteroidetes	Flavobacteriia	Flavobacteriales	Flavobacteriaceae	Polaribacter	Polaribacter sp. [ref_mOTU_v31_05143]	0.0606263	0.292351
Bacteria	Bacteroidetes	Flavobacteriia	Flavobacteriales	Flavobacteriaceae	Polaribacter	Polaribacter sp. Hel_I_88 [ref_mOTU_v31_03556]	0.000207497	0
Bacteria	Bacteroidetes	Flavobacteriia	Flavobacteriales	Flavobacteriaceae	Polaribacter	Polaribacter species incertae sedis [ext_mOTU_v31_22419]	0.000843589	0.000399861
Bacteria	Bacteroidetes	Flavobacteriia	Flavobacteriales	Flavobacteriaceae	Polaribacter	Polaribacter species incertae sedis [ext_mOTU_v31_31553]	0.00106368	0.00732437
Bacteria	Bacteroidetes	Flavobacteriia	Flavobacteriales	Flavobacteriaceae	Polaribacter	Polaribacter species incertae sedis [ext_mOTU_v31_32046]	0.000205302	0
Bacteria	Bacteroidetes	Flavobacteriia	Flavobacteriales	Flavobacteriaceae	Polaribacter	Polaribacter species incertae sedis [ext_mOTU_v31_32095]	0.000343704	0.000144856
Bacteria	Bacteroidetes	Flavobacteriia	Flavobacteriales	Flavobacteriaceae	Polaribacter	Polaribacter species incertae sedis [ext_mOTU_v31_32306]	0	0.000111934
Bacteria	Bacteroidetes	Flavobacteriia	Flavobacteriales	Flavobacteriaceae	Polaribacter	Polaribacter vadi [ref_mOTU_v31_03555]	0.000372404	0
Bacteria	Bacteroidetes	Flavobacteriia	Flavobacteriales	Flavobacteriaceae	Tenacibaculum	Tenacibaculum dicentrarchi [ref_mOTU_v31_11736]	0.000676289	0
Bacteria	Bacteroidetes	Flavobacteriia	Flavobacteriales	Flavobacteriaceae	Tenacibaculum	Tenacibaculum ovolyticum [ref_mOTU_v31_01306]	0.000117965	0
Bacteria	Bacteroidetes	Flavobacteriia	Flavobacteriales	Flavobacteriaceae	Tenacibaculum	Tenacibaculum species incertae sedis [ext_mOTU_v31_22386]	0.000217126	0.000222352
Bacteria	Bacteroidetes	Flavobacteriia	Flavobacteriales	Flavobacteriaceae	Winogradskyella	Winogradskyella sp. RHA_55 [ref_mOTU_v31_07555]	4.36976e-05	0
Bacteria	Bacteroidetes	Flavobacteriia	Flavobacteriales	Flavobacteriales fam. incertae sedis	Flavobacteriales gen. incertae sedis	Flavobacteriales species incertae sedis [ext_mOTU_v31_15987]	0	0.00574594
Bacteria	Bacteroidetes	Flavobacteriia	Flavobacteriales	Flavobacteriales fam. incertae sedis	Flavobacteriales gen. incertae sedis	Flavobacteriales species incertae sedis [ext_mOTU_v31_21787]	0.000124023	0
Bacteria	Bacteroidetes	Flavobacteriia	Flavobacteriales	Flavobacteriales fam. incertae sedis	Flavobacteriales gen. incertae sedis	Flavobacteriales species incertae sedis [ext_mOTU_v31_22057]	0.000280591	0
Bacteria	Bacteroidetes	Flavobacteriia	Flavobacteriales	Flavobacteriales fam. incertae sedis	Flavobacteriales gen. incertae sedis	Flavobacteriales species incertae sedis [ext_mOTU_v31_22294]	0.000708143	0.00246683
Bacteria	Bacteroidetes	Flavobacteriia	Flavobacteriales	Flavobacteriales fam. incertae sedis	Flavobacteriales gen. incertae sedis	Flavobacteriales species incertae sedis [ext_mOTU_v31_24836]	0.000131094	0
Bacteria	Bacteroidetes	Flavobacteriia	Flavobacteriales	Flavobacteriales fam. incertae sedis	Flavobacteriales gen. incertae sedis	Flavobacteriales species incertae sedis [ext_mOTU_v31_31995]	0.00187086	0
Bacteria	Bacteroidetes	Flavobacteriia	Flavobacteriales	Flavobacteriales fam. incertae sedis	Flavobacteriales gen. incertae sedis	Flavobacteriales species incertae sedis [meta_mOTU_v31_14440]	0	0.000134565
Bacteria	Bacteroidetes	Flavobacteriia	Flavobacteriia order incertae sedis	Flavobacteriia fam. incertae sedis	Flavobacteriia gen. incertae sedis	Flavobacteria bacterium GWA2_35_26 [ref_mOTU_v31_09607]	0	0.000562517
Bacteria	Bacteroidetes	Flavobacteriia	Flavobacteriia order incertae sedis	Flavobacteriia fam. incertae sedis	Flavobacteriia gen. incertae sedis	Flavobacteria bacterium MS024-2A [ref_mOTU_v31_11327]	0.0175885	0.00188396
Bacteria	Bacteroidetes	Flavobacteriia	Flavobacteriia order incertae sedis	Flavobacteriia fam. incertae sedis	Flavobacteriia gen. incertae sedis	Flavobacteriia species incertae sedis [ext_mOTU_v31_22487]	8.51623e-05	0
Bacteria	Bacteroidetes	Saprospiria	Saprospirales	Saprospirales fam. incertae sedis	Saprospirales gen. incertae sedis	Saprospirales species incertae sedis [ext_mOTU_v31_22456]	0.000562096	0
Bacteria	Bacteroidetes	Saprospiria	Saprospirales	Saprospirales fam. incertae sedis	Saprospirales gen. incertae sedis	Saprospirales species incertae sedis [ext_mOTU_v31_31448]	0.000227583	0
Bacteria	Bacteroidetes	Saprospiria	Saprospirales	Saprospirales fam. incertae sedis	Saprospirales gen. incertae sedis	Saprospirales species incertae sedis [ext_mOTU_v31_32392]	5.53798e-05	0
Bacteria	Bacteroidetes	Sphingobacteriia	Sphingobacteriales	Sphingobacteriaceae	Sphingobacteriaceae gen. incertae sedis	Sphingobacteriaceae species incertae sedis [ext_mOTU_v31_19469]	0	0.000110428
Bacteria	Cyanobacteria	Cyanobacteria class incertae sedis	Synechococcales	Synechococcaceae	Synechococcus	Synechococcus sp. CC9902 [ref_mOTU_v31_06191]	0.000629721	0
Bacteria	Cyanobacteria	Cyanobacteria class incertae sedis	Synechococcales	Synechococcaceae	Synechococcus	Synechococcus sp. WH 8016 [ref_mOTU_v31_08939]	0.000291804	0
Bacteria	Cyanobacteria	Cyanobacteria class incertae sedis	Synechococcales	Synechococcaceae	Synechococcus	Synechococcus species incertae sedis [ext_mOTU_v31_15224]	0.000636439	0
Bacteria	Cyanobacteria	Cyanobacteria class incertae sedis	Synechococcales	Synechococcaceae	Synechococcus	Synechococcus species incertae sedis [ext_mOTU_v31_22091]	0.000357425	0
Bacteria	Cyanobacteria	Cyanobacteria class incertae sedis	Synechococcales	Synechococcaceae	Synechococcus	Synechococcus species incertae sedis [meta_mOTU_v31_13169]	0.000227538	0
Bacteria	Firmicutes	Bacilli	Bacillales	Paenibacillaceae	Brevibacillus	Brevibacillus agri [ref_mOTU_v31_01559]	0.00816636	0
Bacteria	Firmicutes	Bacilli	Bacillales	Staphylococcaceae	Staphylococcus	Staphylococcus epidermidis [ref_mOTU_v31_00346]	0	0.000316387
Bacteria	Firmicutes	Negativicutes	Veillonellales	Veillonellaceae	Veillonella	Veillonella parvula [ref_mOTU_v31_01938]	5.61922e-05	0
Bacteria	Firmicutes	Tissierellia	Tissierellales	Peptoniphilaceae	Anaerococcus	Anaerococcus species incertae sedis [ext_mOTU_v31_18213]	0	0.000117557
Bacteria	Nitrospinae	Nitrospinae class incertae sedis	Nitrospinae order incertae sedis	Nitrospinae fam. incertae sedis	Nitrospinae gen. incertae sedis	Nitrospinae species incertae sedis [ext_mOTU_v31_15116]	0.000810804	0
Bacteria	Nitrospinae	Nitrospinae class incertae sedis	Nitrospinae order incertae sedis	Nitrospinae fam. incertae sedis	Nitrospinae gen. incertae sedis	Nitrospinae species incertae sedis [ext_mOTU_v31_15229]	0.000356819	0
Bacteria	Nitrospinae	Nitrospinae class incertae sedis	Nitrospinae order incertae sedis	Nitrospinae fam. incertae sedis	Nitrospinae gen. incertae sedis	Nitrospinae species incertae sedis [ext_mOTU_v31_21983]	0.000343704	0
Bacteria	Nitrospinae	Nitrospinae class incertae sedis	Nitrospinae order incertae sedis	Nitrospinae fam. incertae sedis	Nitrospinae gen. incertae sedis	Nitrospinae species incertae sedis [ext_mOTU_v31_22275]	0.000364654	0
Bacteria	Nitrospinae	Nitrospinae class incertae sedis	Nitrospinae order incertae sedis	Nitrospinae fam. incertae sedis	Nitrospinae gen. incertae sedis	Nitrospinae species incertae sedis [ext_mOTU_v31_22681]	0.00123986	0.000134565
Bacteria	Planctomycetes	Planctomycetes class incertae sedis	Planctomycetes order incertae sedis	Planctomycetes fam. incertae sedis	Planctomycetes gen. incertae sedis	Planctomycetes species incertae sedis [ext_mOTU_v31_22436]	0.000111512	0
Bacteria	Planctomycetes	Planctomycetia	Planctomycetales	Planctomycetaceae	Planctomycetaceae gen. incertae sedis	Planctomycetaceae species incertae sedis [ext_mOTU_v31_21732]	7.8248e-05	0
Bacteria	Planctomycetes	Planctomycetia	Planctomycetales	Planctomycetaceae	Planctomycetaceae gen. incertae sedis	Planctomycetaceae species incertae sedis [ext_mOTU_v31_22447]	0.000149117	0
Bacteria	Planctomycetes	Planctomycetia	Planctomycetales	Planctomycetaceae	Planctomycetaceae gen. incertae sedis	Planctomycetaceae species incertae sedis [ext_mOTU_v31_24869]	0.000455936	0
Bacteria	Planctomycetes	Planctomycetia	Planctomycetales	Planctomycetales fam. incertae sedis	Planctomycetales gen. incertae sedis	Planctomycetales species incertae sedis [ext_mOTU_v31_16132]	0.000451166	0.000305652
Bacteria	Planctomycetes	Planctomycetia	Planctomycetales	Planctomycetales fam. incertae sedis	Planctomycetales gen. incertae sedis	Planctomycetales species incertae sedis [meta_mOTU_v31_14517]	0.000224549	0
Bacteria	Proteobacteria	Alphaproteobacteria	Alphaproteobacteria order incertae sedis	Alphaproteobacteria fam. incertae sedis	Alphaproteobacteria gen. incertae sedis	alpha proteobacterium SCGC AAA027-C06 [ref_mOTU_v31_12156]	0.00116941	0.00130179
Bacteria	Proteobacteria	Alphaproteobacteria	Alphaproteobacteria order incertae sedis	Alphaproteobacteria fam. incertae sedis	Alphaproteobacteria gen. incertae sedis	Alphaproteobacteria species incertae sedis [ext_mOTU_v31_21975]	0.0117789	0
Bacteria	Proteobacteria	Alphaproteobacteria	Alphaproteobacteria order incertae sedis	Alphaproteobacteria fam. incertae sedis	Alphaproteobacteria gen. incertae sedis	Alphaproteobacteria species incertae sedis [ext_mOTU_v31_21979]	0.000509841	0
Bacteria	Proteobacteria	Alphaproteobacteria	Alphaproteobacteria order incertae sedis	Alphaproteobacteria fam. incertae sedis	Alphaproteobacteria gen. incertae sedis	Alphaproteobacteria species incertae sedis [ext_mOTU_v31_22509]	0.000376501	0
Bacteria	Proteobacteria	Alphaproteobacteria	Alphaproteobacteria order incertae sedis	Alphaproteobacteria fam. incertae sedis	Alphaproteobacteria gen. incertae sedis	Alphaproteobacteria species incertae sedis [ext_mOTU_v31_22633]	0.00240354	0.000371319
Bacteria	Proteobacteria	Alphaproteobacteria	Alphaproteobacteria order incertae sedis	Alphaproteobacteria fam. incertae sedis	Alphaproteobacteria gen. incertae sedis	Alphaproteobacteria species incertae sedis [ext_mOTU_v31_24875]	0.000270516	0
Bacteria	Proteobacteria	Alphaproteobacteria	Alphaproteobacteria order incertae sedis	Alphaproteobacteria fam. incertae sedis	Alphaproteobacteria gen. incertae sedis	Alphaproteobacteria species incertae sedis [ext_mOTU_v31_25235]	0.000269122	0.00672319
Bacteria	Proteobacteria	Alphaproteobacteria	Alphaproteobacteria order incertae sedis	Alphaproteobacteria fam. incertae sedis	Alphaproteobacteria gen. incertae sedis	Alphaproteobacteria species incertae sedis [ext_mOTU_v31_26195]	0.000332521	0
Bacteria	Proteobacteria	Alphaproteobacteria	Alphaproteobacteria order incertae sedis	Alphaproteobacteria fam. incertae sedis	Alphaproteobacteria gen. incertae sedis	Alphaproteobacteria species incertae sedis [ext_mOTU_v31_26313]	0.00136604	0
Bacteria	Proteobacteria	Alphaproteobacteria	Alphaproteobacteria order incertae sedis	Alphaproteobacteria fam. incertae sedis	Alphaproteobacteria gen. incertae sedis	Alphaproteobacteria species incertae sedis [ext_mOTU_v31_26322]	0.00433103	0
Bacteria	Proteobacteria	Alphaproteobacteria	Alphaproteobacteria order incertae sedis	Alphaproteobacteria fam. incertae sedis	Alphaproteobacteria gen. incertae sedis	Alphaproteobacteria species incertae sedis [ext_mOTU_v31_26396]	0.000382025	0
Bacteria	Proteobacteria	Alphaproteobacteria	Alphaproteobacteria order incertae sedis	Alphaproteobacteria fam. incertae sedis	Alphaproteobacteria gen. incertae sedis	Alphaproteobacteria species incertae sedis [ext_mOTU_v31_26505]	0.00045677	0
Bacteria	Proteobacteria	Alphaproteobacteria	Alphaproteobacteria order incertae sedis	Alphaproteobacteria fam. incertae sedis	Alphaproteobacteria gen. incertae sedis	Alphaproteobacteria species incertae sedis [ext_mOTU_v31_31261]	0.000522112	0
Bacteria	Proteobacteria	Alphaproteobacteria	Alphaproteobacteria order incertae sedis	Alphaproteobacteria fam. incertae sedis	Alphaproteobacteria gen. incertae sedis	Alphaproteobacteria species incertae sedis [ext_mOTU_v31_31582]	0.00125649	0
Bacteria	Proteobacteria	Alphaproteobacteria	Alphaproteobacteria order incertae sedis	Alphaproteobacteria fam. incertae sedis	Alphaproteobacteria gen. incertae sedis	Alphaproteobacteria species incertae sedis [ext_mOTU_v31_31965]	0.000491846	0
Bacteria	Proteobacteria	Alphaproteobacteria	Alphaproteobacteria order incertae sedis	Alphaproteobacteria fam. incertae sedis	Alphaproteobacteria gen. incertae sedis	Alphaproteobacteria species incertae sedis [ext_mOTU_v31_32338]	0.000835705	0
Bacteria	Proteobacteria	Alphaproteobacteria	Alphaproteobacteria order incertae sedis	Alphaproteobacteria fam. incertae sedis	Alphaproteobacteria gen. incertae sedis	Alphaproteobacteria species incertae sedis [ext_mOTU_v31_32359]	0.000703892	0
Bacteria	Proteobacteria	Alphaproteobacteria	Alphaproteobacteria order incertae sedis	Alphaproteobacteria fam. incertae sedis	Alphaproteobacteria gen. incertae sedis	Alphaproteobacteria species incertae sedis [ext_mOTU_v31_32362]	0.00038775	0
Bacteria	Proteobacteria	Alphaproteobacteria	Alphaproteobacteria order incertae sedis	Alphaproteobacteria fam. incertae sedis	Alphaproteobacteria gen. incertae sedis	Alphaproteobacteria species incertae sedis [meta_mOTU_v31_12319]	0.0165171	0.000172608
Bacteria	Proteobacteria	Alphaproteobacteria	Alphaproteobacteria order incertae sedis	Alphaproteobacteria fam. incertae sedis	Alphaproteobacteria gen. incertae sedis	Alphaproteobacteria species incertae sedis [meta_mOTU_v31_13018]	0.0138027	0.000368717
Bacteria	Proteobacteria	Alphaproteobacteria	Alphaproteobacteria order incertae sedis	Alphaproteobacteria fam. incertae sedis	Alphaproteobacteria gen. incertae sedis	Alphaproteobacteria species incertae sedis [meta_mOTU_v31_14240]	0.000739509	0
Bacteria	Proteobacteria	Alphaproteobacteria	Caulobacterales	Caulobacteraceae	Caulobacteraceae gen. incertae sedis	Caulobacteraceae species incertae sedis [ext_mOTU_v31_19180]	0	6.72826e-05
Bacteria	Proteobacteria	Alphaproteobacteria	Caulobacterales	Caulobacteraceae	Caulobacteraceae gen. incertae sedis	Caulobacteraceae species incertae sedis [ext_mOTU_v31_19181]	0	6.72826e-05
Bacteria	Proteobacteria	Alphaproteobacteria	Caulobacterales	Caulobacteraceae	Caulobacteraceae gen. incertae sedis	Caulobacteraceae species incertae sedis [ext_mOTU_v31_19182]	0	6.98594e-05
Bacteria	Proteobacteria	Alphaproteobacteria	Pelagibacterales	Pelagibacteraceae	Candidatus Pelagibacter	Candidatus Pelagibacter species incertae sedis [ext_mOTU_v31_15966]	0.00632396	0.0148451
Bacteria	Proteobacteria	Alphaproteobacteria	Pelagibacterales	Pelagibacteraceae	Candidatus Pelagibacter	Candidatus Pelagibacter species incertae sedis [ext_mOTU_v31_17250]	0.000379852	0
Bacteria	Proteobacteria	Alphaproteobacteria	Pelagibacterales	Pelagibacteraceae	Candidatus Pelagibacter	Candidatus Pelagibacter species incertae sedis [ext_mOTU_v31_17251]	9.1245e-05	0
Bacteria	Proteobacteria	Alphaproteobacteria	Pelagibacterales	Pelagibacteraceae	Candidatus Pelagibacter	Candidatus Pelagibacter species incertae sedis [ext_mOTU_v31_17267]	0.000596725	0
Bacteria	Proteobacteria	Alphaproteobacteria	Pelagibacterales	Pelagibacteraceae	Candidatus Pelagibacter	Candidatus Pelagibacter species incertae sedis [ext_mOTU_v31_17317]	0.00017327	0
Bacteria	Proteobacteria	Alphaproteobacteria	Pelagibacterales	Pelagibacteraceae	Candidatus Pelagibacter	Candidatus Pelagibacter species incertae sedis [ext_mOTU_v31_26189]	0.000171085	0
Bacteria	Proteobacteria	Alphaproteobacteria	Pelagibacterales	Pelagibacteraceae	Candidatus Pelagibacter	Candidatus Pelagibacter species incertae sedis [ext_mOTU_v31_26192]	9.1245e-05	0
Bacteria	Proteobacteria	Alphaproteobacteria	Pelagibacterales	Pelagibacteraceae	Candidatus Pelagibacter	Candidatus Pelagibacter species incertae sedis [ext_mOTU_v31_26193]	0.00138035	0.000127814
Bacteria	Proteobacteria	Alphaproteobacteria	Pelagibacterales	Pelagibacteraceae	Candidatus Pelagibacter	Candidatus Pelagibacter species incertae sedis [ext_mOTU_v31_26196]	0.000593436	0
Bacteria	Proteobacteria	Alphaproteobacteria	Pelagibacterales	Pelagibacteraceae	Candidatus Pelagibacter	Candidatus Pelagibacter species incertae sedis [ext_mOTU_v31_26200]	0.000485491	0
Bacteria	Proteobacteria	Alphaproteobacteria	Pelagibacterales	Pelagibacteraceae	Candidatus Pelagibacter	Candidatus Pelagibacter species incertae sedis [ext_mOTU_v31_26210]	0.000321143	0
Bacteria	Proteobacteria	Alphaproteobacteria	Pelagibacterales	Pelagibacteraceae	Candidatus Pelagibacter	Candidatus Pelagibacter species incertae sedis [ext_mOTU_v31_26308]	4.37478e-05	0
Bacteria	Proteobacteria	Alphaproteobacteria	Pelagibacterales	Pelagibacteraceae	Candidatus Pelagibacter	Candidatus Pelagibacter species incertae sedis [ext_mOTU_v31_26321]	0.000321143	0
Bacteria	Proteobacteria	Alphaproteobacteria	Pelagibacterales	Pelagibacteraceae	Candidatus Pelagibacter	Candidatus Pelagibacter species incertae sedis [ext_mOTU_v31_26330]	0.00443855	0
Bacteria	Proteobacteria	Alphaproteobacteria	Pelagibacterales	Pelagibacteraceae	Candidatus Pelagibacter	Candidatus Pelagibacter species incertae sedis [ext_mOTU_v31_26332]	0.000657356	0
Bacteria	Proteobacteria	Alphaproteobacteria	Pelagibacterales	Pelagibacteraceae	Candidatus Pelagibacter	Candidatus Pelagibacter species incertae sedis [ext_mOTU_v31_26340]	0.000486086	0
Bacteria	Proteobacteria	Alphaproteobacteria	Pelagibacterales	Pelagibacteraceae	Candidatus Pelagibacter	Candidatus Pelagibacter species incertae sedis [ext_mOTU_v31_26343]	0.000166985	0
Bacteria	Proteobacteria	Alphaproteobacteria	Pelagibacterales	Pelagibacteraceae	Candidatus Pelagibacter	Candidatus Pelagibacter species incertae sedis [ext_mOTU_v31_26545]	0.000169197	0
Bacteria	Proteobacteria	Alphaproteobacteria	Pelagibacterales	Pelagibacteraceae	Candidatus Pelagibacter	Candidatus Pelagibacter species incertae sedis [ext_mOTU_v31_26613]	0.000349982	0
Bacteria	Proteobacteria	Alphaproteobacteria	Pelagibacterales	Pelagibacteraceae	Candidatus Pelagibacter	Candidatus Pelagibacter species incertae sedis [ext_mOTU_v31_31259]	0.00303739	0.000250894
Bacteria	Proteobacteria	Alphaproteobacteria	Pelagibacterales	Pelagibacteraceae	Candidatus Pelagibacter	Candidatus Pelagibacter species incertae sedis [ext_mOTU_v31_31836]	0.000599839	0
Bacteria	Proteobacteria	Alphaproteobacteria	Pelagibacterales	Pelagibacteraceae	Candidatus Pelagibacter	Candidatus Pelagibacter species incertae sedis [ext_mOTU_v31_31921]	0.000275354	0
Bacteria	Proteobacteria	Alphaproteobacteria	Pelagibacterales	Pelagibacteraceae	Candidatus Pelagibacter	Candidatus Pelagibacter species incertae sedis [ext_mOTU_v31_32345]	0.000270834	0
Bacteria	Proteobacteria	Alphaproteobacteria	Pelagibacterales	Pelagibacteraceae	Candidatus Pelagibacter	Candidatus Pelagibacter ubique [ref_mOTU_v31_02016]	0.00349512	0.000217444
Bacteria	Proteobacteria	Alphaproteobacteria	Pelagibacterales	Pelagibacteraceae	Candidatus Pelagibacter	Candidatus Pelagibacter ubique [ref_mOTU_v31_07755]	0.0042393	0.000281113
Bacteria	Proteobacteria	Alphaproteobacteria	Pelagibacterales	Pelagibacteraceae	Candidatus Pelagibacter	Candidatus Pelagibacter ubique [ref_mOTU_v31_11268]	0.000952743	0
Bacteria	Proteobacteria	Alphaproteobacteria	Pelagibacterales	Pelagibacteraceae	Pelagibacteraceae gen. incertae sedis	Pelagibacteraceae species incertae sedis [meta_mOTU_v31_13271]	0.0201837	0.00038892
Bacteria	Proteobacteria	Alphaproteobacteria	Pelagibacterales	Pelagibacteraceae	Pelagibacteraceae gen. incertae sedis	Pelagibacteraceae species incertae sedis [meta_mOTU_v31_13454]	0.00629593	6.87862e-05
Bacteria	Proteobacteria	Alphaproteobacteria	Pelagibacterales	Pelagibacteraceae	Pelagibacteraceae gen. incertae sedis	Pelagibacteraceae species incertae sedis [meta_mOTU_v31_13493]	0.00158016	0.000112445
Bacteria	Proteobacteria	Alphaproteobacteria	Pelagibacterales	Pelagibacteraceae	Pelagibacteraceae gen. incertae sedis	Pelagibacteraceae species incertae sedis [meta_mOTU_v31_13988]	0.00262769	0
Bacteria	Proteobacteria	Alphaproteobacteria	Pelagibacterales	Pelagibacterales fam. incertae sedis	Pelagibacterales gen. incertae sedis	Pelagibacterales species incertae sedis [meta_mOTU_v31_13641]	0.000475079	0
Bacteria	Proteobacteria	Alphaproteobacteria	Rhizobiales	Bradyrhizobiaceae	Bradyrhizobium	Bradyrhizobium sp. DFCI-1 [ref_mOTU_v31_01695]	0.000113717	0
Bacteria	Proteobacteria	Alphaproteobacteria	Rhizobiales	Phyllobacteriaceae	Phyllobacterium	Phyllobacterium species incertae sedis [ext_mOTU_v31_18203]	0.000596091	0
Bacteria	Proteobacteria	Alphaproteobacteria	Rhodobacterales	Hyphomonadaceae	Hellea	Hellea balneolensis [meta_mOTU_v31_14047]	0.00211596	0.00114747
Bacteria	Proteobacteria	Alphaproteobacteria	Rhodobacterales	Rhodobacteraceae	Lentibacter	Lentibacter algarum [ref_mOTU_v31_11552]	0.00272692	0.000293121
Bacteria	Proteobacteria	Alphaproteobacteria	Rhodobacterales	Rhodobacteraceae	Planktomarina	Planktomarina temperata [ref_mOTU_v31_11726]	0.0148435	0.00776109
Bacteria	Proteobacteria	Alphaproteobacteria	Rhodobacterales	Rhodobacteraceae	Pseudorhodobacter	Pseudorhodobacter ferrugineus [ref_mOTU_v31_02422]	0	0.00026845
Bacteria	Proteobacteria	Alphaproteobacteria	Rhodobacterales	Rhodobacteraceae	Rhodobacteraceae gen. incertae sedis	Rhodobacteraceae bacterium EhC02 [ref_mOTU_v31_10145]	0	0.000699704
Bacteria	Proteobacteria	Alphaproteobacteria	Rhodobacterales	Rhodobacteraceae	Rhodobacteraceae gen. incertae sedis	Rhodobacteraceae bacterium HTCC2083 [ref_mOTU_v31_10891]	0	0.000261035
Bacteria	Proteobacteria	Alphaproteobacteria	Rhodobacterales	Rhodobacteraceae	Rhodobacteraceae gen. incertae sedis	Rhodobacteraceae bacterium SB2 [ref_mOTU_v31_09081]	0.00298609	0.00104453
Bacteria	Proteobacteria	Alphaproteobacteria	Rhodobacterales	Rhodobacteraceae	Rhodobacteraceae gen. incertae sedis	Rhodobacteraceae species incertae sedis [ext_mOTU_v31_21978]	0.00138762	0.000275145
Bacteria	Proteobacteria	Alphaproteobacteria	Rhodobacterales	Rhodobacteraceae	Rhodobacteraceae gen. incertae sedis	Rhodobacteraceae species incertae sedis [ext_mOTU_v31_22407]	0.000180571	0.000132091
Bacteria	Proteobacteria	Alphaproteobacteria	Rhodobacterales	Rhodobacteraceae	Rhodobacteraceae gen. incertae sedis	Rhodobacteraceae species incertae sedis [ext_mOTU_v31_26331]	0.000129336	0
Bacteria	Proteobacteria	Alphaproteobacteria	Rhodobacterales	Rhodobacteraceae	Rhodobacteraceae gen. incertae sedis	Rhodobacteraceae species incertae sedis [ext_mOTU_v31_31583]	0.00513744	0.000276281
Bacteria	Proteobacteria	Alphaproteobacteria	Rhodobacterales	Rhodobacteraceae	Rhodobacteraceae gen. incertae sedis	Rhodobacteraceae species incertae sedis [ext_mOTU_v31_32229]	9.67752e-05	0
Bacteria	Proteobacteria	Alphaproteobacteria	Rhodobacterales	Rhodobacteraceae	Rhodobacteraceae gen. incertae sedis	Rhodobacteraceae species incertae sedis [meta_mOTU_v31_12682]	0.00204126	0
Bacteria	Proteobacteria	Alphaproteobacteria	Rhodobacterales	Rhodobacteraceae	Rhodobacteraceae gen. incertae sedis	Rhodobacteraceae species incertae sedis [meta_mOTU_v31_12893]	0.00159997	0
Bacteria	Proteobacteria	Alphaproteobacteria	Rhodobacterales	Rhodobacteraceae	Rhodobacteraceae gen. incertae sedis	Rhodobacteraceae species incertae sedis [meta_mOTU_v31_12944]	0.00202303	0
Bacteria	Proteobacteria	Alphaproteobacteria	Rhodobacterales	Rhodobacteraceae	Rhodobacteraceae gen. incertae sedis	Rhodobacteraceae species incertae sedis [meta_mOTU_v31_12959]	0.000366908	0
Bacteria	Proteobacteria	Alphaproteobacteria	Rhodobacterales	Rhodobacteraceae	Rhodobacteraceae gen. incertae sedis	Rhodobacteraceae species incertae sedis [meta_mOTU_v31_13170]	0.00480149	0
Bacteria	Proteobacteria	Alphaproteobacteria	Rhodobacterales	Rhodobacteraceae	Rhodobacteraceae gen. incertae sedis	Rhodobacteraceae species incertae sedis [meta_mOTU_v31_13185]	0.00310727	0
Bacteria	Proteobacteria	Alphaproteobacteria	Rhodobacterales	Rhodobacteraceae	Rhodobacteraceae gen. incertae sedis	Rhodobacteraceae species incertae sedis [meta_mOTU_v31_13257]	0.0118433	0
Bacteria	Proteobacteria	Alphaproteobacteria	Rhodobacterales	Rhodobacteraceae	Sulfitobacter	Sulfitobacter species incertae sedis [ext_mOTU_v31_19571]	0.000135417	0
Bacteria	Proteobacteria	Alphaproteobacteria	Rhodobacterales	Rhodobacteraceae	Sulfitobacter	Sulfitobacter species incertae sedis [ext_mOTU_v31_21947]	0	0.00029316
Bacteria	Proteobacteria	Alphaproteobacteria	Rhodobacterales	Rhodobacterales fam. incertae sedis	Rhodobacterales gen. incertae sedis	Rhodobacterales bacterium HTCC2255 [meta_mOTU_v31_14259]	0.00346882	0
Bacteria	Proteobacteria	Alphaproteobacteria	Rhodobacterales	Rhodobacterales fam. incertae sedis	Rhodobacterales gen. incertae sedis	Rhodobacterales bacterium HTCC2255 [ref_mOTU_v31_11019]	0.1345	0.0189165
Bacteria	Proteobacteria	Alphaproteobacteria	Rhodospirillales	Rhodospirillaceae	Rhodospirillaceae gen. incertae sedis	Rhodospirillaceae species incertae sedis [ext_mOTU_v31_22268]	0.000393594	0
Bacteria	Proteobacteria	Alphaproteobacteria	Rhodospirillales	Rhodospirillaceae	Rhodospirillaceae gen. incertae sedis	Rhodospirillaceae species incertae sedis [ext_mOTU_v31_32348]	0.000320248	0
Bacteria	Proteobacteria	Alphaproteobacteria	Rickettsiales	Rickettsiales fam. incertae sedis	Rickettsiales gen. incertae sedis	Rickettsiales species incertae sedis [ext_mOTU_v31_16105]	0.000255487	0
Bacteria	Proteobacteria	Alphaproteobacteria	Sphingomonadales	Sphingomonadaceae	Sphingomonadaceae gen. incertae sedis	Sphingomonadaceae species incertae sedis [ext_mOTU_v31_19468]	0	5.86878e-05
Bacteria	Proteobacteria	Alphaproteobacteria	Sphingomonadales	Sphingomonadaceae	Sphingomonadaceae gen. incertae sedis	Sphingomonadaceae species incertae sedis [ext_mOTU_v31_19496]	0	6.80262e-05
Bacteria	Proteobacteria	Alphaproteobacteria	Sphingomonadales	Sphingomonadaceae	Sphingomonas	Sphingomonas echinoides [ref_mOTU_v31_01964]	0	0.000118444
Bacteria	Proteobacteria	Alphaproteobacteria	Sphingomonadales	Sphingomonadaceae	Sphingomonas	Sphingomonas parapaucimobilis [ref_mOTU_v31_00024]	0.000661883	0
Bacteria	Proteobacteria	Alphaproteobacteria	Sphingomonadales	Sphingomonadaceae	Sphingomonas	Sphingomonas species incertae sedis [ext_mOTU_v31_19490]	0	0.000358197
Bacteria	Proteobacteria	Betaproteobacteria	Burkholderiales	Burkholderiaceae	Burkholderiaceae gen. incertae sedis	Burkholderiaceae species incertae sedis [ext_mOTU_v31_25292]	0	0.00041834
Bacteria	Proteobacteria	Betaproteobacteria	Burkholderiales	Burkholderiaceae	Polynucleobacter	Polynucleobacter duraquae [ref_mOTU_v31_05707]	0	0.000137572
Bacteria	Proteobacteria	Betaproteobacteria	Burkholderiales	Burkholderiaceae	Polynucleobacter	Polynucleobacter species incertae sedis [ext_mOTU_v31_16131]	0.000255629	0.00446864
Bacteria	Proteobacteria	Betaproteobacteria	Burkholderiales	Burkholderiaceae	Polynucleobacter	Polynucleobacter species incertae sedis [ext_mOTU_v31_16135]	0	0.000190607
Bacteria	Proteobacteria	Betaproteobacteria	Burkholderiales	Burkholderiaceae	Polynucleobacter	Polynucleobacter species incertae sedis [ext_mOTU_v31_19478]	0	0.000112702
Bacteria	Proteobacteria	Betaproteobacteria	Burkholderiales	Burkholderiaceae	Polynucleobacter	Polynucleobacter species incertae sedis [ext_mOTU_v31_28654]	0	0.000165828
Bacteria	Proteobacteria	Betaproteobacteria	Burkholderiales	Burkholderiaceae	Polynucleobacter	Polynucleobacter species incertae sedis [ext_mOTU_v31_28711]	0	0.000153474
Bacteria	Proteobacteria	Betaproteobacteria	Burkholderiales	Burkholderiaceae	Ralstonia	Ralstonia pickettii [ref_mOTU_v31_00511]	0.0027535	0
Bacteria	Proteobacteria	Betaproteobacteria	Burkholderiales	Comamonadaceae	Comamonadaceae gen. incertae sedis	Comamonadaceae species incertae sedis [ext_mOTU_v31_15991]	0	0.000315566
Bacteria	Proteobacteria	Betaproteobacteria	Burkholderiales	Comamonadaceae	Comamonadaceae gen. incertae sedis	Comamonadaceae species incertae sedis [ext_mOTU_v31_16077]	0	0.000141526
Bacteria	Proteobacteria	Betaproteobacteria	Burkholderiales	Comamonadaceae	Comamonadaceae gen. incertae sedis	Comamonadaceae species incertae sedis [ext_mOTU_v31_16078]	0	0.000108244
Bacteria	Proteobacteria	Betaproteobacteria	Burkholderiales	Comamonadaceae	Comamonadaceae gen. incertae sedis	Comamonadaceae species incertae sedis [ext_mOTU_v31_16111]	0	0.00370074
Bacteria	Proteobacteria	Betaproteobacteria	Burkholderiales	Comamonadaceae	Comamonadaceae gen. incertae sedis	Comamonadaceae species incertae sedis [ext_mOTU_v31_16120]	0	0.00114329
Bacteria	Proteobacteria	Betaproteobacteria	Burkholderiales	Comamonadaceae	Comamonadaceae gen. incertae sedis	Comamonadaceae species incertae sedis [ext_mOTU_v31_22596]	0.00718912	0.133859
Bacteria	Proteobacteria	Betaproteobacteria	Burkholderiales	Comamonadaceae	Comamonadaceae gen. incertae sedis	Comamonadaceae species incertae sedis [ext_mOTU_v31_25342]	0	0.000393119
Bacteria	Proteobacteria	Betaproteobacteria	Burkholderiales	Comamonadaceae	Curvibacter	Curvibacter gracilis/lanceolatus [ref_mOTU_v31_00444]	0	8.82633e-05
Bacteria	Proteobacteria	Betaproteobacteria	Burkholderiales	Comamonadaceae	Delftia	Delftia sp. [ref_mOTU_v31_00459]	0.000272184	0
Bacteria	Proteobacteria	Betaproteobacteria	Burkholderiales	Comamonadaceae	Limnohabitans	Limnohabitans sp. 63ED37-2 [ref_mOTU_v31_09054]	0	0.000108722
Bacteria	Proteobacteria	Betaproteobacteria	Burkholderiales	Comamonadaceae	Limnohabitans	Limnohabitans sp. Rim47 [ref_mOTU_v31_01881]	0	0.000137002
Bacteria	Proteobacteria	Betaproteobacteria	Burkholderiales	Comamonadaceae	Limnohabitans	Limnohabitans species incertae sedis [ext_mOTU_v31_16112]	0	0.000577056
Bacteria	Proteobacteria	Betaproteobacteria	Burkholderiales	Comamonadaceae	Limnohabitans	Limnohabitans species incertae sedis [ext_mOTU_v31_19239]	0	0.00050988
Bacteria	Proteobacteria	Betaproteobacteria	Burkholderiales	Comamonadaceae	Limnohabitans	Limnohabitans species incertae sedis [ext_mOTU_v31_28406]	0	0.00641819
Bacteria	Proteobacteria	Betaproteobacteria	Burkholderiales	Oxalobacteraceae	Herbaspirillum	Herbaspirillum huttiense [ref_mOTU_v31_00419]	0.000409872	0
Bacteria	Proteobacteria	Betaproteobacteria	Nitrosomonadales	Methylophilaceae	Candidatus Methylopumilus	Candidatus Methylopumilus planktonicus [ref_mOTU_v31_08636]	0.000655895	0.00101287
Bacteria	Proteobacteria	Betaproteobacteria	Nitrosomonadales	Methylophilaceae	Methylophilaceae gen. incertae sedis	Methylophilaceae species incertae sedis [ext_mOTU_v31_16010]	0.000985896	0.011476
Bacteria	Proteobacteria	Betaproteobacteria	Nitrosomonadales	Methylophilaceae	Methylophilaceae gen. incertae sedis	Methylophilaceae species incertae sedis [ext_mOTU_v31_16057]	0.000199599	0.00209096
Bacteria	Proteobacteria	Betaproteobacteria	Nitrosomonadales	Methylophilaceae	Methylophilaceae gen. incertae sedis	Methylophilaceae species incertae sedis [ext_mOTU_v31_16058]	0.00172137	0.000521855
Bacteria	Proteobacteria	Betaproteobacteria	Nitrosomonadales	Methylophilaceae	Methylophilaceae gen. incertae sedis	Methylophilaceae species incertae sedis [ext_mOTU_v31_16143]	0	0.000144431
Bacteria	Proteobacteria	Betaproteobacteria	Nitrosomonadales	Methylophilaceae	Methylophilaceae gen. incertae sedis	Methylophilaceae species incertae sedis [ext_mOTU_v31_16165]	0.000461528	0.00126713
Bacteria	Proteobacteria	Betaproteobacteria	Nitrosomonadales	Methylophilaceae	Methylophilaceae gen. incertae sedis	Methylophilaceae species incertae sedis [ext_mOTU_v31_16166]	0	0.000108962
Bacteria	Proteobacteria	Betaproteobacteria	Nitrosomonadales	Methylophilaceae	Methylophilaceae gen. incertae sedis	Methylophilaceae species incertae sedis [ext_mOTU_v31_19264]	0	0.000338283
Bacteria	Proteobacteria	Betaproteobacteria	Nitrosomonadales	Methylophilaceae	Methylotenera	Methylotenera species incertae sedis [ext_mOTU_v31_19260]	0	0.000206071
Bacteria	Proteobacteria	Betaproteobacteria	Nitrosomonadales	Nitrosomonadales fam. incertae sedis	Nitrosomonadales gen. incertae sedis	Nitrosomonadales species incertae sedis [ext_mOTU_v31_22592]	0.00185288	0.000474073
Bacteria	Proteobacteria	Betaproteobacteria	Nitrosomonadales	Nitrosomonadales fam. incertae sedis	Nitrosomonadales gen. incertae sedis	Nitrosomonadales species incertae sedis [ext_mOTU_v31_31645]	0.00025492	0
Bacteria	Proteobacteria	Deltaproteobacteria	Deltaproteobacteria order incertae sedis	Deltaproteobacteria fam. incertae sedis	Deltaproteobacteria gen. incertae sedis	SAR324 cluster bacterium [ref_mOTU_v31_05467]	0.000195881	0
Bacteria	Proteobacteria	Gammaproteobacteria	Aeromonadales	Aeromonadaceae	Aeromonas	Aeromonas salmonicida [ref_mOTU_v31_00056]	0	9.93153e-05
Bacteria	Proteobacteria	Gammaproteobacteria	Aeromonadales	Aeromonadaceae	Aeromonas	Aeromonas sobria [ref_mOTU_v31_00055]	0	5.73351e-05
Bacteria	Proteobacteria	Gammaproteobacteria	Alteromonadales	Alteromonadaceae	Glaciecola	Glaciecola sp. HTCC2999 [ref_mOTU_v31_11252]	0.000209422	0
Bacteria	Proteobacteria	Gammaproteobacteria	Alteromonadales	Alteromonadaceae	Marinobacter	Marinobacter species incertae sedis [ext_mOTU_v31_22515]	0.000132912	0
Bacteria	Proteobacteria	Gammaproteobacteria	Alteromonadales	Alteromonadaceae	Paraglaciecola	Paraglaciecola species incertae sedis [ext_mOTU_v31_22593]	0	8.50619e-05
Bacteria	Proteobacteria	Gammaproteobacteria	Alteromonadales	Alteromonadales fam. [Pseudoalteromonadaceae/Alteromonadaceae]	Alteromonadales gen. [Paraglaciecola/Pseudoalteromonas]	Alteromonadales sp. [ref_mOTU_v31_02526]	0.000191911	0
Bacteria	Proteobacteria	Gammaproteobacteria	Alteromonadales	Colwelliaceae	Colwellia	Colwellia aestuarii [ref_mOTU_v31_05863]	8.29503e-05	0
Bacteria	Proteobacteria	Gammaproteobacteria	Alteromonadales	Colwelliaceae	Colwellia	Colwellia polaris [ref_mOTU_v31_05862]	7.71881e-05	0
Bacteria	Proteobacteria	Gammaproteobacteria	Alteromonadales	Colwelliaceae	Colwellia	Colwellia species incertae sedis [ext_mOTU_v31_22319]	0.000319522	0
Bacteria	Proteobacteria	Gammaproteobacteria	Alteromonadales	Colwelliaceae	Colwellia	Colwellia species incertae sedis [ext_mOTU_v31_22392]	0.000153529	0
Bacteria	Proteobacteria	Gammaproteobacteria	Alteromonadales	Pseudoalteromonadaceae	Pseudoalteromonas	Pseudoalteromonas marina [ref_mOTU_v31_01865]	0	0.000857812
Bacteria	Proteobacteria	Gammaproteobacteria	Alteromonadales	Pseudoalteromonadaceae	Pseudoalteromonas	Pseudoalteromonas neustonica/porphyrae [ref_mOTU_v31_01869]	0	0.000206937
Bacteria	Proteobacteria	Gammaproteobacteria	Alteromonadales	Pseudoalteromonadaceae	Pseudoalteromonas	Pseudoalteromonas prydzensis [ref_mOTU_v31_01871]	0	0.000135305
Bacteria	Proteobacteria	Gammaproteobacteria	Alteromonadales	Pseudoalteromonadaceae	Pseudoalteromonas	Pseudoalteromonas sp. [ref_mOTU_v31_01861]	0.000589811	0.000190903
Bacteria	Proteobacteria	Gammaproteobacteria	Alteromonadales	Pseudoalteromonadaceae	Pseudoalteromonas	Pseudoalteromonas sp. [ref_mOTU_v31_01866]	0.00133649	0.000707279
Bacteria	Proteobacteria	Gammaproteobacteria	Alteromonadales	Pseudoalteromonadaceae	Pseudoalteromonas	Pseudoalteromonas species incertae sedis [ext_mOTU_v31_22412]	0.00033064	0
Bacteria	Proteobacteria	Gammaproteobacteria	Alteromonadales	Pseudoalteromonadaceae	Pseudoalteromonas	Pseudoalteromonas translucida/haloplanktis [ref_mOTU_v31_01864]	0.00169072	8.47692e-05
Bacteria	Proteobacteria	Gammaproteobacteria	Alteromonadales	Shewanellaceae	Shewanella	Shewanella baltica [ref_mOTU_v31_03050]	0	0.000423118
Bacteria	Proteobacteria	Gammaproteobacteria	Alteromonadales	Shewanellaceae	Shewanella	Shewanella denitrificans [ref_mOTU_v31_10907]	0	8.46237e-05
Bacteria	Proteobacteria	Gammaproteobacteria	Alteromonadales	Shewanellaceae	Shewanella	Shewanella species incertae sedis [ext_mOTU_v31_18694]	0.000177421	0.00101323
Bacteria	Proteobacteria	Gammaproteobacteria	Cellvibrionales	Cellvibrionales fam. incertae sedis	Cellvibrionales gen. incertae sedis	Cellvibrionales species incertae sedis [ext_mOTU_v31_31841]	0	0.000141933
Bacteria	Proteobacteria	Gammaproteobacteria	Cellvibrionales	Cellvibrionales fam. incertae sedis	Cellvibrionales gen. incertae sedis	Cellvibrionales species incertae sedis [ext_mOTU_v31_31846]	0.000402341	0
Bacteria	Proteobacteria	Gammaproteobacteria	Cellvibrionales	Cellvibrionales fam. incertae sedis	Cellvibrionales gen. incertae sedis	Cellvibrionales species incertae sedis [ext_mOTU_v31_32280]	0	0.000160558
Bacteria	Proteobacteria	Gammaproteobacteria	Cellvibrionales	Cellvibrionales fam. incertae sedis	Cellvibrionales gen. incertae sedis	Cellvibrionales species incertae sedis [meta_mOTU_v31_13209]	0.00187773	0.000193957
Bacteria	Proteobacteria	Gammaproteobacteria	Cellvibrionales	Halieaceae	Halieaceae gen. incertae sedis	Halieaceae species incertae sedis [meta_mOTU_v31_13056]	0.00117182	0
Bacteria	Proteobacteria	Gammaproteobacteria	Cellvibrionales	Porticoccaceae	Porticoccaceae gen. incertae sedis	gamma proteobacterium HTCC2207 [ref_mOTU_v31_10897]	0.00101795	0.00160812
Bacteria	Proteobacteria	Gammaproteobacteria	Cellvibrionales	Porticoccaceae	Porticoccaceae gen. incertae sedis	SAR92 bacterium BACL16 MAG-120619-bin48 [ref_mOTU_v31_08886]	0.0129548	0.234612
Bacteria	Proteobacteria	Gammaproteobacteria	Chromatiales	Woeseiaceae	Woeseia	Woeseia oceani [meta_mOTU_v31_13636]	0.00706607	0.000216964
Bacteria	Proteobacteria	Gammaproteobacteria	Enterobacterales	Morganellaceae	Morganella	Morganella psychrotolerans [ref_mOTU_v31_02507]	0	9.58651e-05
Bacteria	Proteobacteria	Gammaproteobacteria	Gammaproteobacteria order incertae sedis	Gammaproteobacteria fam. incertae sedis	Gammaproteobacteria gen. incertae sedis	gamma proteobacterium [ref_mOTU_v31_00864]	0.000526777	0
Bacteria	Proteobacteria	Gammaproteobacteria	Gammaproteobacteria order incertae sedis	Gammaproteobacteria fam. incertae sedis	Gammaproteobacteria gen. incertae sedis	gamma proteobacterium SCGC AAA076-P09 [ref_mOTU_v31_00847]	0.00603909	0.000349607
Bacteria	Proteobacteria	Gammaproteobacteria	Gammaproteobacteria order incertae sedis	Gammaproteobacteria fam. incertae sedis	Gammaproteobacteria gen. incertae sedis	Gammaproteobacteria sp. [ref_mOTU_v31_00845]	0.0914306	0.00247901
Bacteria	Proteobacteria	Gammaproteobacteria	Gammaproteobacteria order incertae sedis	Gammaproteobacteria fam. incertae sedis	Gammaproteobacteria gen. incertae sedis	Gammaproteobacteria sp. [ref_mOTU_v31_00846]	0.00207424	0.000182753
Bacteria	Proteobacteria	Gammaproteobacteria	Gammaproteobacteria order incertae sedis	Gammaproteobacteria fam. incertae sedis	Gammaproteobacteria gen. incertae sedis	Gammaproteobacteria species incertae sedis [ext_mOTU_v31_15108]	0.000169259	0
Bacteria	Proteobacteria	Gammaproteobacteria	Gammaproteobacteria order incertae sedis	Gammaproteobacteria fam. incertae sedis	Gammaproteobacteria gen. incertae sedis	Gammaproteobacteria species incertae sedis [ext_mOTU_v31_15114]	0.000584193	0
Bacteria	Proteobacteria	Gammaproteobacteria	Gammaproteobacteria order incertae sedis	Gammaproteobacteria fam. incertae sedis	Gammaproteobacteria gen. incertae sedis	Gammaproteobacteria species incertae sedis [ext_mOTU_v31_15117]	0.00455325	0
Bacteria	Proteobacteria	Gammaproteobacteria	Gammaproteobacteria order incertae sedis	Gammaproteobacteria fam. incertae sedis	Gammaproteobacteria gen. incertae sedis	Gammaproteobacteria species incertae sedis [ext_mOTU_v31_15270]	0.000240521	0
Bacteria	Proteobacteria	Gammaproteobacteria	Gammaproteobacteria order incertae sedis	Gammaproteobacteria fam. incertae sedis	Gammaproteobacteria gen. incertae sedis	Gammaproteobacteria species incertae sedis [ext_mOTU_v31_16032]	0.000178298	0
Bacteria	Proteobacteria	Gammaproteobacteria	Gammaproteobacteria order incertae sedis	Gammaproteobacteria fam. incertae sedis	Gammaproteobacteria gen. incertae sedis	Gammaproteobacteria species incertae sedis [ext_mOTU_v31_17314]	0.00112133	0
Bacteria	Proteobacteria	Gammaproteobacteria	Gammaproteobacteria order incertae sedis	Gammaproteobacteria fam. incertae sedis	Gammaproteobacteria gen. incertae sedis	Gammaproteobacteria species incertae sedis [ext_mOTU_v31_21842]	0.000324708	0
Bacteria	Proteobacteria	Gammaproteobacteria	Gammaproteobacteria order incertae sedis	Gammaproteobacteria fam. incertae sedis	Gammaproteobacteria gen. incertae sedis	Gammaproteobacteria species incertae sedis [ext_mOTU_v31_21984]	0.000226764	0
Bacteria	Proteobacteria	Gammaproteobacteria	Gammaproteobacteria order incertae sedis	Gammaproteobacteria fam. incertae sedis	Gammaproteobacteria gen. incertae sedis	Gammaproteobacteria species incertae sedis [ext_mOTU_v31_21985]	0.000165721	0
Bacteria	Proteobacteria	Gammaproteobacteria	Gammaproteobacteria order incertae sedis	Gammaproteobacteria fam. incertae sedis	Gammaproteobacteria gen. incertae sedis	Gammaproteobacteria species incertae sedis [ext_mOTU_v31_22140]	0.000112056	0
Bacteria	Proteobacteria	Gammaproteobacteria	Gammaproteobacteria order incertae sedis	Gammaproteobacteria fam. incertae sedis	Gammaproteobacteria gen. incertae sedis	Gammaproteobacteria species incertae sedis [ext_mOTU_v31_22274]	0.00185803	0
Bacteria	Proteobacteria	Gammaproteobacteria	Gammaproteobacteria order incertae sedis	Gammaproteobacteria fam. incertae sedis	Gammaproteobacteria gen. incertae sedis	Gammaproteobacteria species incertae sedis [ext_mOTU_v31_22453]	0.00691652	0.0270164
Bacteria	Proteobacteria	Gammaproteobacteria	Gammaproteobacteria order incertae sedis	Gammaproteobacteria fam. incertae sedis	Gammaproteobacteria gen. incertae sedis	Gammaproteobacteria species incertae sedis [ext_mOTU_v31_24871]	0.000165185	0
Bacteria	Proteobacteria	Gammaproteobacteria	Gammaproteobacteria order incertae sedis	Gammaproteobacteria fam. incertae sedis	Gammaproteobacteria gen. incertae sedis	Gammaproteobacteria species incertae sedis [ext_mOTU_v31_26335]	0.00101361	0
Bacteria	Proteobacteria	Gammaproteobacteria	Gammaproteobacteria order incertae sedis	Gammaproteobacteria fam. incertae sedis	Gammaproteobacteria gen. incertae sedis	Gammaproteobacteria species incertae sedis [ext_mOTU_v31_31437]	0.000666487	0
Bacteria	Proteobacteria	Gammaproteobacteria	Gammaproteobacteria order incertae sedis	Gammaproteobacteria fam. incertae sedis	Gammaproteobacteria gen. incertae sedis	Gammaproteobacteria species incertae sedis [ext_mOTU_v31_31440]	0.00243489	0
Bacteria	Proteobacteria	Gammaproteobacteria	Gammaproteobacteria order incertae sedis	Gammaproteobacteria fam. incertae sedis	Gammaproteobacteria gen. incertae sedis	Gammaproteobacteria species incertae sedis [ext_mOTU_v31_31920]	0.000228794	0
Bacteria	Proteobacteria	Gammaproteobacteria	Gammaproteobacteria order incertae sedis	Gammaproteobacteria fam. incertae sedis	Gammaproteobacteria gen. incertae sedis	Gammaproteobacteria species incertae sedis [ext_mOTU_v31_31978]	0.000254092	0
Bacteria	Proteobacteria	Gammaproteobacteria	Gammaproteobacteria order incertae sedis	Gammaproteobacteria fam. incertae sedis	Gammaproteobacteria gen. incertae sedis	Gammaproteobacteria species incertae sedis [ext_mOTU_v31_31980]	0.000312229	0
Bacteria	Proteobacteria	Gammaproteobacteria	Gammaproteobacteria order incertae sedis	Gammaproteobacteria fam. incertae sedis	Gammaproteobacteria gen. incertae sedis	Gammaproteobacteria species incertae sedis [ext_mOTU_v31_32047]	0.000463124	0
Bacteria	Proteobacteria	Gammaproteobacteria	Gammaproteobacteria order incertae sedis	Gammaproteobacteria fam. incertae sedis	Gammaproteobacteria gen. incertae sedis	Gammaproteobacteria species incertae sedis [ext_mOTU_v31_32337]	0.000504387	0
Bacteria	Proteobacteria	Gammaproteobacteria	Gammaproteobacteria order incertae sedis	Gammaproteobacteria fam. incertae sedis	Gammaproteobacteria gen. incertae sedis	Gammaproteobacteria species incertae sedis [ext_mOTU_v31_32361]	0.000840417	0
Bacteria	Proteobacteria	Gammaproteobacteria	Gammaproteobacteria order incertae sedis	Gammaproteobacteria fam. incertae sedis	Gammaproteobacteria gen. incertae sedis	Gammaproteobacteria species incertae sedis [meta_mOTU_v31_12810]	0.0035746	0
Bacteria	Proteobacteria	Gammaproteobacteria	Gammaproteobacteria order incertae sedis	Gammaproteobacteria fam. incertae sedis	Gammaproteobacteria gen. incertae sedis	Gammaproteobacteria species incertae sedis [meta_mOTU_v31_12827]	0.00255754	0.000127714
Bacteria	Proteobacteria	Gammaproteobacteria	Gammaproteobacteria order incertae sedis	Gammaproteobacteria fam. incertae sedis	Gammaproteobacteria gen. incertae sedis	Gammaproteobacteria species incertae sedis [meta_mOTU_v31_12926]	0.0159471	0.000154372
Bacteria	Proteobacteria	Gammaproteobacteria	Gammaproteobacteria order incertae sedis	Gammaproteobacteria fam. incertae sedis	Gammaproteobacteria gen. incertae sedis	Gammaproteobacteria species incertae sedis [meta_mOTU_v31_12994]	0.000448772	0
Bacteria	Proteobacteria	Gammaproteobacteria	Gammaproteobacteria order incertae sedis	Gammaproteobacteria fam. incertae sedis	Gammaproteobacteria gen. incertae sedis	Gammaproteobacteria species incertae sedis [meta_mOTU_v31_13019]	0.000314123	0
Bacteria	Proteobacteria	Gammaproteobacteria	Gammaproteobacteria order incertae sedis	Gammaproteobacteria fam. incertae sedis	Gammaproteobacteria gen. incertae sedis	Gammaproteobacteria species incertae sedis [meta_mOTU_v31_13363]	0.000334213	0
Bacteria	Proteobacteria	Gammaproteobacteria	Gammaproteobacteria order incertae sedis	Gammaproteobacteria fam. incertae sedis	Gammaproteobacteria gen. incertae sedis	Gammaproteobacteria species incertae sedis [meta_mOTU_v31_13530]	0.000307669	0
Bacteria	Proteobacteria	Gammaproteobacteria	Gammaproteobacteria order incertae sedis	Gammaproteobacteria fam. incertae sedis	Gammaproteobacteria gen. incertae sedis	Gammaproteobacteria species incertae sedis [meta_mOTU_v31_13548]	0.00578193	0
Bacteria	Proteobacteria	Gammaproteobacteria	Gammaproteobacteria order incertae sedis	Gammaproteobacteria fam. incertae sedis	Gammaproteobacteria gen. incertae sedis	Gammaproteobacteria species incertae sedis [meta_mOTU_v31_13593]	0.000105283	0
Bacteria	Proteobacteria	Gammaproteobacteria	Gammaproteobacteria order incertae sedis	Gammaproteobacteria fam. incertae sedis	Gammaproteobacteria gen. incertae sedis	Gammaproteobacteria species incertae sedis [meta_mOTU_v31_13670]	0.00113303	0
Bacteria	Proteobacteria	Gammaproteobacteria	Gammaproteobacteria order incertae sedis	Gammaproteobacteria fam. incertae sedis	Gammaproteobacteria gen. incertae sedis	Gammaproteobacteria species incertae sedis [meta_mOTU_v31_13753]	0.000611733	0
Bacteria	Proteobacteria	Gammaproteobacteria	Gammaproteobacteria order incertae sedis	Gammaproteobacteria fam. incertae sedis	Gammaproteobacteria gen. incertae sedis	Gammaproteobacteria species incertae sedis [meta_mOTU_v31_13915]	0.0103648	0.000693675
Bacteria	Proteobacteria	Gammaproteobacteria	Gammaproteobacteria order incertae sedis	Gammaproteobacteria fam. incertae sedis	Gammaproteobacteria gen. incertae sedis	SAR86 cluster bacterium SAR86A [meta_mOTU_v31_13534]	0.0235189	0.00204995
Bacteria	Proteobacteria	Gammaproteobacteria	Gammaproteobacteria order incertae sedis	Gammaproteobacteria fam. incertae sedis	Gammaproteobacteria gen. incertae sedis	SAR86 cluster bacterium SAR86E [ref_mOTU_v31_07361]	0.000538497	0
Bacteria	Proteobacteria	Gammaproteobacteria	Methylococcales	Methylococcaceae	Methylococcaceae gen. incertae sedis	Methylococcaceae species incertae sedis [ext_mOTU_v31_16007]	0	0.00152894
Bacteria	Proteobacteria	Gammaproteobacteria	Oceanospirillales	Oceanospirillaceae	Oceanospirillaceae gen. incertae sedis	Oceanospirillaceae species incertae sedis [ext_mOTU_v31_15139]	0	0.000140316
Bacteria	Proteobacteria	Gammaproteobacteria	Oceanospirillales	Oceanospirillaceae	Oceanospirillaceae gen. incertae sedis	Oceanospirillaceae species incertae sedis [ext_mOTU_v31_22053]	0.000539454	0.000258535
Bacteria	Proteobacteria	Gammaproteobacteria	Pseudomonadales	Moraxellaceae	Moraxellaceae gen. incertae sedis	Moraxellaceae species incertae sedis [ext_mOTU_v31_22624]	0	0.000167294
Bacteria	Proteobacteria	Gammaproteobacteria	Pseudomonadales	Moraxellaceae	Psychrobacter	Psychrobacter sp. [ref_mOTU_v31_01484]	0.00032757	0.000229608
Bacteria	Proteobacteria	Gammaproteobacteria	Pseudomonadales	Moraxellaceae	Psychrobacter	Psychrobacter sp. [ref_mOTU_v31_01486]	0.000267993	0
Bacteria	Proteobacteria	Gammaproteobacteria	Pseudomonadales	Moraxellaceae	Psychrobacter	Psychrobacter sp. [ref_mOTU_v31_02054]	0.000301305	0.00019108
Bacteria	Proteobacteria	Gammaproteobacteria	Pseudomonadales	Moraxellaceae	Psychrobacter	Psychrobacter species incertae sedis [ext_mOTU_v31_32320]	0.000406177	0
Bacteria	Proteobacteria	Gammaproteobacteria	Pseudomonadales	Pseudomonadaceae	Pseudomonas	Pseudomonas alkylphenolica [ref_mOTU_v31_00177]	0	0.000209573
Bacteria	Proteobacteria	Gammaproteobacteria	Pseudomonadales	Pseudomonadaceae	Pseudomonas	Pseudomonas caeni [ref_mOTU_v31_11393]	0	8.47692e-05
Bacteria	Proteobacteria	Gammaproteobacteria	Pseudomonadales	Pseudomonadaceae	Pseudomonas	Pseudomonas donghuensis/putida [ref_mOTU_v31_00176]	0	0.000268397
Bacteria	Proteobacteria	Gammaproteobacteria	Pseudomonadales	Pseudomonadaceae	Pseudomonas	Pseudomonas psychrophila/deceptionensis [ref_mOTU_v31_00114]	0	0.000212655
Bacteria	Proteobacteria	Gammaproteobacteria	Pseudomonadales	Pseudomonadaceae	Pseudomonas	Pseudomonas sp. [ref_mOTU_v31_00133]	0	0.000188857
Bacteria	Proteobacteria	Gammaproteobacteria	Pseudomonadales	Pseudomonadaceae	Pseudomonas	Pseudomonas sp. [ref_mOTU_v31_00215]	0.0084908	0
Bacteria	Proteobacteria	Gammaproteobacteria	Pseudomonadales	Pseudomonadaceae	Pseudomonas	Pseudomonas species incertae sedis [ext_mOTU_v31_19616]	0.000248851	0
Bacteria	Proteobacteria	Gammaproteobacteria	Thiotrichales	Piscirickettsiaceae	Piscirickettsia	Piscirickettsia salmonis [ref_mOTU_v31_03399]	0.00149492	0
Bacteria	Proteobacteria	Gammaproteobacteria	Vibrionales	Vibrionaceae	Aliivibrio	Aliivibrio salmonicida/logei [ref_mOTU_v31_01750]	0	0.000380604
Bacteria	Proteobacteria	Gammaproteobacteria	Vibrionales	Vibrionaceae	Aliivibrio	Aliivibrio sp. [ref_mOTU_v31_01751]	0.000132606	0.000144856
Bacteria	Proteobacteria	Gammaproteobacteria	Vibrionales	Vibrionaceae	Aliivibrio	Aliivibrio species incertae sedis [ext_mOTU_v31_19769]	0	0.000650345
Bacteria	Proteobacteria	Gammaproteobacteria	Vibrionales	Vibrionaceae	Aliivibrio	Aliivibrio species incertae sedis [ext_mOTU_v31_19770]	0	0.00275565
Bacteria	Proteobacteria	Gammaproteobacteria	Vibrionales	Vibrionaceae	Aliivibrio	Aliivibrio species incertae sedis [ext_mOTU_v31_29656]	0.00206928	0.000212747
Bacteria	Proteobacteria	Gammaproteobacteria	Vibrionales	Vibrionaceae	Aliivibrio	Aliivibrio wodanis [ref_mOTU_v31_01752]	0.000915791	0.000300722
Bacteria	Proteobacteria	Gammaproteobacteria	Vibrionales	Vibrionaceae	Aliivibrio	Aliivibrio wodanis [ref_mOTU_v31_01753]	0.0018717	0
Bacteria	Proteobacteria	Gammaproteobacteria	Vibrionales	Vibrionaceae	Photobacterium	Photobacterium phosphoreum [ref_mOTU_v31_00575]	0	0.00146933
Bacteria	Proteobacteria	Gammaproteobacteria	Vibrionales	Vibrionaceae	Photobacterium	Photobacterium sp. [ref_mOTU_v31_00576]	0.000132835	0.000140424
Bacteria	Proteobacteria	Gammaproteobacteria	Vibrionales	Vibrionaceae	Vibrio	Vibrio anguillarum [ref_mOTU_v31_04078]	0	0.000152714
Bacteria	Proteobacteria	Gammaproteobacteria	Vibrionales	Vibrionaceae	Vibrio	Vibrio scophthalmi [ref_mOTU_v31_04511]	8.33111e-05	0
Bacteria	Proteobacteria	Gammaproteobacteria	Vibrionales	Vibrionaceae	Vibrio	Vibrio sp. [ref_mOTU_v31_01404]	0.00124718	0.000486973
Bacteria	Proteobacteria	Gammaproteobacteria	Vibrionales	Vibrionaceae	Vibrio	Vibrio species incertae sedis [ext_mOTU_v31_29224]	0.000406251	0
Bacteria	Proteobacteria	Gammaproteobacteria	Xanthomonadales	Xanthomonadaceae	Stenotrophomonas	Stenotrophomonas maltophilia [ref_mOTU_v31_01786]	0.0329394	0
Bacteria	Proteobacteria	Gammaproteobacteria	Xanthomonadales	Xanthomonadaceae	Stenotrophomonas	Stenotrophomonas maltophilia [ref_mOTU_v31_02045]	0.000340307	0
Bacteria	Proteobacteria	Proteobacteria class [Gammaproteobacteria/Alphaproteobacteria]	Proteobacteria order [Sphingomonadales/Enterobacterales]	Proteobacteria fam. [Sphingomonadaceae/Enterobacteriaceae]	Proteobacteria gen. [Sphingomonas/Enterobacter]	Proteobacteria sp. [ref_mOTU_v31_00022]	0.00420251	0
Bacteria	Proteobacteria	Proteobacteria class [Gammaproteobacteria/Alphaproteobacteria]	Proteobacteria order [Xanthomonadales/Sphingomonadales]	Proteobacteria fam. [Xanthomonadaceae/Sphingomonadaceae]	Sphingomonas	Sphingomonas sp. [ref_mOTU_v31_01789]	0.00154902	0
Bacteria	Proteobacteria	Proteobacteria class incertae sedis	Proteobacteria order incertae sedis	Proteobacteria fam. incertae sedis	Proteobacteria gen. incertae sedis	Proteobacteria species incertae sedis [ext_mOTU_v31_15123]	0.00240234	0
Bacteria	Proteobacteria	Proteobacteria class incertae sedis	Proteobacteria order incertae sedis	Proteobacteria fam. incertae sedis	Proteobacteria gen. incertae sedis	Proteobacteria species incertae sedis [ext_mOTU_v31_21977]	0.00885394	0.00227217
Bacteria	Proteobacteria	Proteobacteria class incertae sedis	Proteobacteria order incertae sedis	Proteobacteria fam. incertae sedis	Proteobacteria gen. incertae sedis	Proteobacteria species incertae sedis [ext_mOTU_v31_22063]	0.000738272	0
Bacteria	Proteobacteria	Proteobacteria class incertae sedis	Proteobacteria order incertae sedis	Proteobacteria fam. incertae sedis	Proteobacteria gen. incertae sedis	Proteobacteria species incertae sedis [ext_mOTU_v31_31436]	0.000880507	0
Bacteria	Proteobacteria	Proteobacteria class incertae sedis	Proteobacteria order incertae sedis	Proteobacteria fam. incertae sedis	Proteobacteria gen. incertae sedis	Proteobacteria species incertae sedis [ext_mOTU_v31_31821]	0.000115431	0
Bacteria	Proteobacteria	Proteobacteria class incertae sedis	Proteobacteria order incertae sedis	Proteobacteria fam. incertae sedis	Proteobacteria gen. incertae sedis	Proteobacteria species incertae sedis [ext_mOTU_v31_31926]	0.000672334	0
Bacteria	Proteobacteria	Proteobacteria class incertae sedis	Proteobacteria order incertae sedis	Proteobacteria fam. incertae sedis	Proteobacteria gen. incertae sedis	Proteobacteria species incertae sedis [ext_mOTU_v31_32351]	0.000560372	0
Bacteria	Proteobacteria	Proteobacteria class incertae sedis	Proteobacteria order incertae sedis	Proteobacteria fam. incertae sedis	Proteobacteria gen. incertae sedis	Proteobacteria species incertae sedis [meta_mOTU_v31_13015]	0.00621455	0.000112317
Bacteria	Proteobacteria	Proteobacteria class incertae sedis	Proteobacteria order incertae sedis	Proteobacteria fam. incertae sedis	Proteobacteria gen. incertae sedis	Proteobacteria species incertae sedis [meta_mOTU_v31_13608]	0.0012359	0
Bacteria	Proteobacteria	Proteobacteria class incertae sedis	Proteobacteria order incertae sedis	Proteobacteria fam. incertae sedis	Proteobacteria gen. incertae sedis	Proteobacteria species incertae sedis [meta_mOTU_v31_14144]	0.00685105	0
Bacteria	Proteobacteria	Proteobacteria class incertae sedis	Proteobacteria order incertae sedis	Proteobacteria fam. incertae sedis	Proteobacteria gen. incertae sedis	Proteobacteria species incertae sedis [meta_mOTU_v31_14327]	0.000210566	0
Bacteria	Proteobacteria	Proteobacteria class incertae sedis	Proteobacteria order incertae sedis	Proteobacteria fam. incertae sedis	Proteobacteria gen. incertae sedis	Proteobacteria species incertae sedis [meta_mOTU_v31_14371]	0.00195186	0
Bacteria	Verrucomicrobia	Verrucomicrobia class incertae sedis	Verrucomicrobia order incertae sedis	Verrucomicrobia fam. incertae sedis	Verrucomicrobia gen. incertae sedis	Verrucomicrobia bacterium SCGC AAA164-E04 [ref_mOTU_v31_06514]	0.000569593	0
Bacteria	Verrucomicrobia	Verrucomicrobia class incertae sedis	Verrucomicrobia order incertae sedis	Verrucomicrobia fam. incertae sedis	Verrucomicrobia gen. incertae sedis	Verrucomicrobia species incertae sedis [ext_mOTU_v31_16133]	0.00105235	0.00182159
Bacteria	Verrucomicrobia	Verrucomicrobia class incertae sedis	Verrucomicrobia order incertae sedis	Verrucomicrobia fam. incertae sedis	Verrucomicrobia gen. incertae sedis	Verrucomicrobia species incertae sedis [ext_mOTU_v31_16144]	9.05984e-05	0.000636369
Bacteria	Verrucomicrobia	Verrucomicrobia class incertae sedis	Verrucomicrobia order incertae sedis	Verrucomicrobia fam. incertae sedis	Verrucomicrobia gen. incertae sedis	Verrucomicrobia species incertae sedis [ext_mOTU_v31_19232]	0	0.00117499
Bacteria	Verrucomicrobia	Verrucomicrobia class incertae sedis	Verrucomicrobia order incertae sedis	Verrucomicrobia fam. incertae sedis	Verrucomicrobia gen. incertae sedis	Verrucomicrobia species incertae sedis [ext_mOTU_v31_21752]	0.000244876	0
Bacteria	Verrucomicrobia	Verrucomicrobia class incertae sedis	Verrucomicrobia order incertae sedis	Verrucomicrobia fam. incertae sedis	Verrucomicrobia gen. incertae sedis	Verrucomicrobia species incertae sedis [ext_mOTU_v31_24851]	0.000134719	0
Bacteria	Verrucomicrobia	Verrucomicrobia class incertae sedis	Verrucomicrobia order incertae sedis	Verrucomicrobia fam. incertae sedis	Verrucomicrobia gen. incertae sedis	Verrucomicrobia species incertae sedis [ext_mOTU_v31_25280]	0	0.00108602
Bacteria	Verrucomicrobia	Verrucomicrobia class incertae sedis	Verrucomicrobia order incertae sedis	Verrucomicrobia fam. incertae sedis	Verrucomicrobia gen. incertae sedis	Verrucomicrobia species incertae sedis [ext_mOTU_v31_25309]	0	0.000702987
Bacteria	Verrucomicrobia	Verrucomicrobia class incertae sedis	Verrucomicrobia order incertae sedis	Verrucomicrobia fam. incertae sedis	Verrucomicrobia gen. incertae sedis	Verrucomicrobia species incertae sedis [ext_mOTU_v31_31971]	0	0.000342234
Bacteria	Verrucomicrobia	Verrucomicrobia class incertae sedis	Verrucomicrobia order incertae sedis	Verrucomicrobia fam. incertae sedis	Verrucomicrobia gen. incertae sedis	Verrucomicrobia species incertae sedis [meta_mOTU_v31_13485]	8.80988e-05	0
Bacteria	Verrucomicrobia	Verrucomicrobia class incertae sedis	Verrucomicrobia order incertae sedis	Verrucomicrobia fam. incertae sedis	Verrucomicrobia gen. incertae sedis	Verrucomicrobia species incertae sedis [meta_mOTU_v31_14143]	0.000790165	0
Bacteria	Verrucomicrobia	Verrucomicrobiae	Verrucomicrobiales	Verrucomicrobiales fam. incertae sedis	Verrucomicrobiales gen. incertae sedis	Verrucomicrobiales species incertae sedis [ext_mOTU_v31_15112]	0.00207826	0
Eukaryota	Chlorophyta	Mamiellophyceae	Mamiellales	Bathycoccaceae	Bathycoccaceae gen. incertae sedis	Bathycoccaceae species incertae sedis [meta_mOTU_v31_13506]	0.0148489	0.000211961
Eukaryota	Chlorophyta	Mamiellophyceae	Mamiellales	Bathycoccaceae	Bathycoccaceae gen. incertae sedis	Bathycoccaceae species incertae sedis [meta_mOTU_v31_14145]	0.0150195	0.000165828
Eukaryota	Chlorophyta	Mamiellophyceae	Mamiellales	Mamiellaceae	Micromonas	Micromonas pusilla [meta_mOTU_v31_14165]	0.00512168	0.000396173
