# Supplementary material for: From Metagenomes to Functional Expression of Resistance: floR Gene Diversity in Bacteria from Salmon Farms
Source: Antibiotics (Basel). 2025 Jan 24;14(2):122. doi: 10.3390/antibiotics14020122 (PMC11851438; doi:10.3390/antibiotics14020122)
Supplement: Supplementary file 1 [file antibiotics-14-00122-s001.zip › Supplementary material/Table S4.Primers.xlsx]

## Sheet: Primers
Primer name	Sequence 5´-3´	Primer size (bp)	Role	Template	Amplicon size (bp)	T annealing (°C)
floR_ATG_Fw	ATGACCACCACACGCCCCGC	20	floR amplification (complete gene), construct checking	environmental DNA, PCR product, vector	1215	60
floR_stop_Rv	TTAGACGACTGGCGACTTCTC	21
pETDuet-1_Inverse_left	CGGATCCTGGCTGTGGTGATGATGGTGATG	30	linearize plasmid in MCS1	pETDuet-1	5420	72
pETDuet-1_Inverse_right	CGAGCTCGGCGCGCCTGCAGGTCGACAAGC	30
frg_pET_floR_ATG_fw	ATCACCACAGCCAGGATCCGATGACCACCACACGCCCCGC	40	amplification of floR with pET overhangs	floR gene (PCR)	1255	72
frg_floR_stop_pET_rv	CTGCAGGCGCGCCGAGCTCGTTAGACGACTGGCGACTTCTC	41
floRCARD_Frg4.Frg1_fw	ATCACCACAGCCAGGATCCGATGACCACCACACGCCCCGC	40	floR fragment 1, cloning of floR reference sequence	floR gene (PCR purif metaGs)	458	72
floRCARD_Frg2.Frg1_rv	AGCACCGAACTGAAAAGGCCGTAGATGACGACACCCTCAG	40
floRCARD_Frg1.Frg2_fw	CTGAGGGTGTCGTCATCTACGGCCTTTTCAGTTCGGTGCTG	41	floR fragment 2, cloning of floR reference sequence	floR gene (PCR purif metaGs)	312	72
floRCARD_Frg3.Frg2_rv	CACACGGGGAGCCGTCGAGAAGAAGACGAAGAAGGTGCCC	40
floRCARD_Frg2.Frg3_fw	GGGCACCTTCTTCGTCTTCTTCTCGACGGCTCCCCGTGTG	40	floR fragment 3, cloning of floR CARD sequence	floR gene (PCR purif metaGs)	559	72
floRCARD_Frg4.Frg3_rv	CTGCAGGCGCGCCGAGCTCGTTAGACGACTGGCGACTTCTC	41
floR_med_Fw	GCTTTAGCGCCGGTATGG	18	construct checking	pETDuet-1 floR ligated vector	2355	58
AmpR_R1	TTTTGCTCACCCAGAAACGC	22
pET-Upstream	ATGCGTCCGGCGTAGAGG	18	Sanger sequencing	pETDuet-1 floR ligated vector	~ 1200	nd
DuetDOWN1	GATTATGCGGCCGTGTACAA	20
